# Supplementary material for: Characterization of Nigerian breast cancer reveals prevalent homologous recombination deficiency and aggressive molecular features
Source: Nat Commun. 2018 Oct 16;9:4181. doi: 10.1038/s41467-018-06616-0 (PMC6191428; doi:10.1038/s41467-018-06616-0)
Supplement: Supplementary file 4 — Supplementary Data 1 [file 41467_2018_6616_MOESM4_ESM.xlsx]

## Sheet: a
Supplementary Data 1a. Identifiers of WES samples, their tumor subtype by IHC, and race
ID	Subtype	Race
L000009	HR-/HER2-	Nigerian
L000028	HR+/HER2-	Nigerian
L000029	HER2+	Nigerian
L000030	HR+/HER2-	Nigerian
L000031	HR-/HER2-	Nigerian
L000032	HR-/HER2-	Nigerian
L000040	HR-/HER2-	Nigerian
L000042	HR+/HER2-	Nigerian
L000050	HR+/HER2-	Nigerian
L000052	HR+/HER2-	Nigerian
L000054	HR+/HER2-	Nigerian
L000059	HR-/HER2-	Nigerian
L000060	HER2+	Nigerian
L000063	HR-/HER2-	Nigerian
L000064	HR+/HER2-	Nigerian
L000065	HER2+	Nigerian
L000066	HR-/HER2-	Nigerian
L000073	HR-/HER2-	Nigerian
L000076	HR-/HER2-	Nigerian
L000077	HER2+	Nigerian
L000082	HR-/HER2-	Nigerian
L000083	HR-/HER2-	Nigerian
L000086	HR-/HER2-	Nigerian
L000101	HER2+	Nigerian
L000118	HR-/HER2-	Nigerian
L000126	HR-/HER2-	Nigerian
L000148	HER2+	Nigerian
L000151	HR-/HER2-	Nigerian
L000153	HER2+	Nigerian
L000158	HR-/HER2-	Nigerian
L000160	HR-/HER2-	Nigerian
L000168	HER2+	Nigerian
L000177	HR-/HER2-	Nigerian
L000182	HR-/HER2-	Nigerian
L000186	HR-/HER2-	Nigerian
N010815	HR+/HER2-	Nigerian
N010816	HR+/HER2-	Nigerian
N010818	HR+/HER2-	Nigerian
N010819	HER2+	Nigerian
N010820	HER2+	Nigerian
N010822	HR-/HER2-	Nigerian
N010823	HR+/HER2-	Nigerian
N010825	HER2+	Nigerian
N010827	HR+/HER2-	Nigerian
N010828	HR+/HER2-	Nigerian
N010829	HER2+	Nigerian
N010830	HER2+	Nigerian
N010831	HR+/HER2-	Nigerian
N010834	HER2+	Nigerian
N010835	HR-/HER2-	Nigerian
N010836	HR-/HER2-	Nigerian
N010837	HR+/HER2-	Nigerian
N010842	HER2+	Nigerian
N010845	HER2+	Nigerian
N010849	HER2+	Nigerian
N010850	HR+/HER2-	Nigerian
N010851	HR-/HER2-	Nigerian
N010852	HR-/HER2-	Nigerian
N010858	HR-/HER2-	Nigerian
N010861	HER2+	Nigerian
N010862	HR-/HER2-	Nigerian
N010863	HER2+	Nigerian
N010865	HER2+	Nigerian
N010866	HER2+	Nigerian
N010867	HER2+	Nigerian
N010868	HR-/HER2-	Nigerian
N010869	HER2+	Nigerian
N010870	HR+/HER2-	Nigerian
N010871	HR-/HER2-	Nigerian
N010872	HR-/HER2-	Nigerian
N010873	HR-/HER2-	Nigerian
N010877	HER2+	Nigerian
N010879	HR-/HER2-	Nigerian
N010888	HER2+	Nigerian
N010891	HR+/HER2-	Nigerian
N010892	HR-/HER2-	Nigerian
N010894	HER2+	Nigerian
N010897	HER2+	Nigerian
N010898	HER2+	Nigerian
N010901	HER2+	Nigerian
N010902	HER2+	Nigerian
N010905	HR-/HER2-	Nigerian
N010909	HR-/HER2-	Nigerian
N010911	HER2+	Nigerian
N010912	HER2+	Nigerian
N010913	HR-/HER2-	Nigerian
N010914	HR-/HER2-	Nigerian
N010917	HR+/HER2-	Nigerian
N010928	HER2+	Nigerian
N010929	HER2+	Nigerian
N010931	HR-/HER2-	Nigerian
N010932	HER2+	Nigerian
N010935	HER2+	Nigerian
N010936	HER2+	Nigerian
N010939	HR-/HER2-	Nigerian
N010940	HR+/HER2-	Nigerian
N010942	HER2+	Nigerian
N010945	HR-/HER2-	Nigerian
N010952	HR-/HER2-	Nigerian
N010957	HR-/HER2-	Nigerian
N010958	HR-/HER2-	Nigerian
N010959	HR-/HER2-	Nigerian
N010961	HR-/HER2-	Nigerian
N010962	HR+/HER2-	Nigerian
N010964	HR+/HER2-	Nigerian
N010976	HR-/HER2-	Nigerian
N010988	HR-/HER2-	Nigerian
N010992	HR+/HER2-	Nigerian
N010995	HR-/HER2-	Nigerian
N010998	HER2+	Nigerian
N011001	HER2+	Nigerian
N011002	HER2+	Nigerian
N011003	HR-/HER2-	Nigerian
N011005	HR-/HER2-	Nigerian
N011006	HR+/HER2-	Nigerian
N011012	HR+/HER2-	Nigerian
N011013	HR+/HER2-	Nigerian
N011017	HER2+	Nigerian
N011018	HR+/HER2-	Nigerian
N011021	NA	Nigerian
N011024	NA	Nigerian
N011028	HR-/HER2-	Nigerian
N011030	HER2+	Nigerian
N011037	HER2+	Nigerian
N011038	HR-/HER2-	Nigerian
N011040	HR-/HER2-	Nigerian
N011047	HR-/HER2-	Nigerian
N011048	HER2+	Nigerian
N011049	HER2+	Nigerian
TCGA-3C-AAAU	NA	NA
TCGA-3C-AALI	HER2+	Black
TCGA-3C-AALJ	NA	Black
TCGA-3C-AALK	HER2+	Black
TCGA-4H-AAAK	HR+/HER2-	White
TCGA-5L-AAT0	HR+/HER2-	NA
TCGA-5L-AAT1	HR+/HER2-	White
TCGA-5T-A9QA	HR+/HER2-	Black
TCGA-A1-A0SB	HR+/HER2-	White
TCGA-A1-A0SD	HR+/HER2-	White
TCGA-A1-A0SE	HR+/HER2-	White
TCGA-A1-A0SF	HR+/HER2-	White
TCGA-A1-A0SG	HR+/HER2-	White
TCGA-A1-A0SH	HR+/HER2-	White
TCGA-A1-A0SI	HR+/HER2-	White
TCGA-A1-A0SJ	HR+/HER2-	Black
TCGA-A1-A0SK	HR-/HER2-	Asian
TCGA-A1-A0SM	HER2+	White
TCGA-A1-A0SN	HER2+	White
TCGA-A1-A0SO	HR-/HER2-	White
TCGA-A1-A0SP	HR-/HER2-	White
TCGA-A1-A0SQ	HR+/HER2-	White
TCGA-A2-A04N	HR+/HER2-	White
TCGA-A2-A04P	HR-/HER2-	Black
TCGA-A2-A04Q	HR-/HER2-	White
TCGA-A2-A04R	HR+/HER2-	Black
TCGA-A2-A04T	HR-/HER2-	White
TCGA-A2-A04U	HR-/HER2-	White
TCGA-A2-A04V	HR+/HER2-	White
TCGA-A2-A04W	HER2+	White
TCGA-A2-A04X	HER2+	NA
TCGA-A2-A04Y	HR+/HER2-	White
TCGA-A2-A0CK	HR+/HER2-	White
TCGA-A2-A0CL	HR+/HER2-	Black
TCGA-A2-A0CM	HR-/HER2-	Black
TCGA-A2-A0CO	HR+/HER2-	White
TCGA-A2-A0CP	HR+/HER2-	White
TCGA-A2-A0CQ	HR+/HER2-	Black
TCGA-A2-A0CR	HR+/HER2-	Asian
TCGA-A2-A0CS	HR+/HER2-	White
TCGA-A2-A0CT	HR+/HER2-	White
TCGA-A2-A0CU	HR+/HER2-	White
TCGA-A2-A0CV	HR+/HER2-	Asian
TCGA-A2-A0CW	HR+/HER2-	White
TCGA-A2-A0CX	HER2+	White
TCGA-A2-A0D0	HR-/HER2-	Black
TCGA-A2-A0D1	HER2+	White
TCGA-A2-A0D2	HR-/HER2-	White
TCGA-A2-A0D3	HR+/HER2-	White
TCGA-A2-A0D4	HR+/HER2-	Black
TCGA-A2-A0EM	HR+/HER2-	White
TCGA-A2-A0EN	HR+/HER2-	White
TCGA-A2-A0EO	HR+/HER2-	White
TCGA-A2-A0EP	HR+/HER2-	White
TCGA-A2-A0EQ	HER2+	Black
TCGA-A2-A0ER	HR+/HER2-	White
TCGA-A2-A0ES	HR+/HER2-	White
TCGA-A2-A0ET	HR+/HER2-	White
TCGA-A2-A0EU	HR+/HER2-	NA
TCGA-A2-A0EV	HR+/HER2-	White
TCGA-A2-A0EW	HR+/HER2-	White
TCGA-A2-A0EX	HR+/HER2-	White
TCGA-A2-A0EY	HER2+	White
TCGA-A2-A0ST	HR-/HER2-	White
TCGA-A2-A0SU	HR+/HER2-	White
TCGA-A2-A0SV	HR+/HER2-	White
TCGA-A2-A0SW	HR+/HER2-	White
TCGA-A2-A0SX	HR-/HER2-	White
TCGA-A2-A0SY	HER2+	White
TCGA-A2-A0T0	HR-/HER2-	White
TCGA-A2-A0T1	HER2+	NA
TCGA-A2-A0T2	HR-/HER2-	White
TCGA-A2-A0T3	HR+/HER2-	White
TCGA-A2-A0T4	HR+/HER2-	White
TCGA-A2-A0T5	HR+/HER2-	White
TCGA-A2-A0T6	HR+/HER2-	White
TCGA-A2-A0T7	HR+/HER2-	White
TCGA-A2-A0YC	HR+/HER2-	White
TCGA-A2-A0YD	HR+/HER2-	White
TCGA-A2-A0YE	HR-/HER2-	White
TCGA-A2-A0YF	HR+/HER2-	Black
TCGA-A2-A0YG	HER2+	White
TCGA-A2-A0YH	HR+/HER2-	White
TCGA-A2-A0YI	HR+/HER2-	White
TCGA-A2-A0YJ	HR+/HER2-	White
TCGA-A2-A0YK	HR+/HER2-	White
TCGA-A2-A0YL	HR+/HER2-	White
TCGA-A2-A0YM	HR-/HER2-	White
TCGA-A2-A0YT	HR+/HER2-	White
TCGA-A2-A1FV	HR+/HER2-	White
TCGA-A2-A1FW	HR+/HER2-	White
TCGA-A2-A1FX	HR+/HER2-	White
TCGA-A2-A1FZ	HR+/HER2-	White
TCGA-A2-A1G0	HR+/HER2-	White
TCGA-A2-A1G1	HER2+	White
TCGA-A2-A1G4	HR+/HER2-	White
TCGA-A2-A1G6	HR-/HER2-	White
TCGA-A2-A259	HR+/HER2-	Black
TCGA-A2-A25A	HR+/HER2-	White
TCGA-A2-A25B	HR+/HER2-	Black
TCGA-A2-A25C	HR+/HER2-	White
TCGA-A2-A25D	HR+/HER2-	White
TCGA-A2-A25E	NA	Black
TCGA-A2-A25F	HR+/HER2-	White
TCGA-A2-A3KC	HR+/HER2-	Black
TCGA-A2-A3KD	HR+/HER2-	White
TCGA-A2-A3XS	HR-/HER2-	Black
TCGA-A2-A3XT	HR-/HER2-	Black
TCGA-A2-A3XU	HR-/HER2-	NA
TCGA-A2-A3XV	HER2+	Black
TCGA-A2-A3XW	HR+/HER2-	Black
TCGA-A2-A3XX	HR-/HER2-	Black
TCGA-A2-A3XY	HR-/HER2-	Black
TCGA-A2-A3XZ	HER2+	Black
TCGA-A2-A3Y0	HR+/HER2-	Black
TCGA-A2-A4RW	HR+/HER2-	White
TCGA-A2-A4RX	HR+/HER2-	Black
TCGA-A2-A4RY	HR+/HER2-	White
TCGA-A2-A4S0	HR+/HER2-	White
TCGA-A2-A4S1	HR+/HER2-	White
TCGA-A2-A4S2	HR+/HER2-	White
TCGA-A2-A4S3	HR+/HER2-	Black
TCGA-A7-A0CD	HR+/HER2-	White
TCGA-A7-A0CE	HR-/HER2-	White
TCGA-A7-A0CG	HR+/HER2-	White
TCGA-A7-A0CH	NA	White
TCGA-A7-A0CJ	HR+/HER2-	White
TCGA-A7-A0D9	HR+/HER2-	White
TCGA-A7-A0DA	HR-/HER2-	White
TCGA-A7-A0DB	HR+/HER2-	White
TCGA-A7-A13D	HR+/HER2-	Black
TCGA-A7-A13E	HR+/HER2-	White
TCGA-A7-A13F	HR+/HER2-	White
TCGA-A7-A13G	HR+/HER2-	White
TCGA-A7-A13H	HR+/HER2-	White
TCGA-A7-A26E	HR+/HER2-	White
TCGA-A7-A26F	HR-/HER2-	White
TCGA-A7-A26G	HR-/HER2-	Black
TCGA-A7-A26H	HER2+	White
TCGA-A7-A26I	HR-/HER2-	White
TCGA-A7-A26J	HR+/HER2-	White
TCGA-A7-A3IY	HR+/HER2-	White
TCGA-A7-A3IZ	HR+/HER2-	White
TCGA-A7-A3J0	HR+/HER2-	White
TCGA-A7-A3J1	HR+/HER2-	White
TCGA-A7-A3RF	HR+/HER2-	White
TCGA-A7-A425	HER2+	White
TCGA-A7-A426	HR+/HER2-	White
TCGA-A7-A4SA	HR+/HER2-	White
TCGA-A7-A4SB	HR+/HER2-	White
TCGA-A7-A4SC	HER2+	White
TCGA-A7-A4SD	HR-/HER2-	Black
TCGA-A7-A4SE	HR-/HER2-	Black
TCGA-A7-A4SF	HER2+	Black
TCGA-A7-A56D	HR+/HER2-	Black
TCGA-A7-A5ZV	HR-/HER2-	Black
TCGA-A7-A5ZW	HR+/HER2-	NA
TCGA-A7-A5ZX	HR+/HER2-	White
TCGA-A7-A6VV	HR-/HER2-	Black
TCGA-A7-A6VW	HR-/HER2-	Black
TCGA-A7-A6VX	HR+/HER2-	Black
TCGA-A7-A6VY	HR-/HER2-	Black
TCGA-A8-A06O	HR+/HER2-	White
TCGA-A8-A06P	HR+/HER2-	White
TCGA-A8-A06Q	HR+/HER2-	White
TCGA-A8-A06R	HER2+	White
TCGA-A8-A06T	HER2+	White
TCGA-A8-A06U	HER2+	White
TCGA-A8-A06X	HER2+	White
TCGA-A8-A06Y	HR+/HER2-	White
TCGA-A8-A06Z	HR+/HER2-	White
TCGA-A8-A075	HER2+	White
TCGA-A8-A076	HER2+	White
TCGA-A8-A079	HR+/HER2-	White
TCGA-A8-A07B	HER2+	White
TCGA-A8-A07F	HR+/HER2-	White
TCGA-A8-A07G	HR+/HER2-	White
TCGA-A8-A07I	HER2+	White
TCGA-A8-A07J	HR+/HER2-	White
TCGA-A8-A07L	HR+/HER2-	White
TCGA-A8-A07O	HR-/HER2-	White
TCGA-A8-A07P	HER2+	White
TCGA-A8-A07R	HR-/HER2-	White
TCGA-A8-A07U	HR+/HER2-	White
TCGA-A8-A07W	HR+/HER2-	White
TCGA-A8-A07Z	HR+/HER2-	White
TCGA-A8-A081	HR+/HER2-	White
TCGA-A8-A082	HR+/HER2-	White
TCGA-A8-A083	HR+/HER2-	White
TCGA-A8-A085	HR+/HER2-	White
TCGA-A8-A08B	HER2+	White
TCGA-A8-A08C	HER2+	White
TCGA-A8-A08F	HR+/HER2-	White
TCGA-A8-A08G	HER2+	White
TCGA-A8-A08H	HER2+	White
TCGA-A8-A08J	HR+/HER2-	White
TCGA-A8-A08L	HR+/HER2-	White
TCGA-A8-A08O	HR+/HER2-	White
TCGA-A8-A08P	HER2+	White
TCGA-A8-A08R	HR-/HER2-	NA
TCGA-A8-A08S	HER2+	White
TCGA-A8-A08T	HER2+	White
TCGA-A8-A08Z	HR+/HER2-	White
TCGA-A8-A090	HER2+	White
TCGA-A8-A091	HR+/HER2-	White
TCGA-A8-A092	HR+/HER2-	White
TCGA-A8-A093	HR+/HER2-	White
TCGA-A8-A094	HR+/HER2-	White
TCGA-A8-A095	HR+/HER2-	White
TCGA-A8-A096	HR+/HER2-	White
TCGA-A8-A097	HER2+	White
TCGA-A8-A099	HER2+	White
TCGA-A8-A09A	HR+/HER2-	White
TCGA-A8-A09B	HR+/HER2-	White
TCGA-A8-A09C	HR+/HER2-	White
TCGA-A8-A09D	HR+/HER2-	White
TCGA-A8-A09E	HER2+	White
TCGA-A8-A09G	HER2+	White
TCGA-A8-A09I	HER2+	White
TCGA-A8-A09K	HR+/HER2-	White
TCGA-A8-A09M	HR+/HER2-	White
TCGA-A8-A09N	HER2+	White
TCGA-A8-A09Q	HR+/HER2-	White
TCGA-A8-A09T	HR+/HER2-	White
TCGA-A8-A09V	HR+/HER2-	White
TCGA-A8-A09W	HR+/HER2-	White
TCGA-A8-A09X	HR-/HER2-	White
TCGA-A8-A09Z	HR+/HER2-	White
TCGA-A8-A0A1	HR+/HER2-	White
TCGA-A8-A0A2	HR+/HER2-	White
TCGA-A8-A0A4	HR+/HER2-	White
TCGA-A8-A0A6	HR+/HER2-	White
TCGA-A8-A0A7	HER2+	White
TCGA-A8-A0A9	HR+/HER2-	White
TCGA-A8-A0AB	HER2+	White
TCGA-A8-A0AD	HR+/HER2-	White
TCGA-AC-A23C	HER2+	White
TCGA-AC-A23E	HR+/HER2-	White
TCGA-AC-A23G	HER2+	White
TCGA-AC-A23H	HER2+	NA
TCGA-AC-A2B8	HR+/HER2-	White
TCGA-AC-A2BK	HR-/HER2-	Black
TCGA-AC-A2BM	HR+/HER2-	Black
TCGA-AC-A2FB	HER2+	White
TCGA-AC-A2FE	HR+/HER2-	White
TCGA-AC-A2FF	HR+/HER2-	NA
TCGA-AC-A2FG	HR+/HER2-	White
TCGA-AC-A2FK	HR+/HER2-	NA
TCGA-AC-A2FM	NA	White
TCGA-AC-A2FO	HR+/HER2-	White
TCGA-AC-A2QH	HR-/HER2-	White
TCGA-AC-A2QI	HR+/HER2-	White
TCGA-AC-A2QJ	HR-/HER2-	NA
TCGA-AC-A3BB	HR+/HER2-	Black
TCGA-AC-A3HN	HR+/HER2-	White
TCGA-AC-A3OD	HR+/HER2-	White
TCGA-AC-A3QP	HR+/HER2-	White
TCGA-AC-A3QQ	HER2+	White
TCGA-AC-A3TM	HR+/HER2-	White
TCGA-AC-A3TN	HR+/HER2-	White
TCGA-AC-A3W5	HER2+	Black
TCGA-AC-A3W6	HER2+	NA
TCGA-AC-A3W7	HR+/HER2-	White
TCGA-AC-A3YI	HR+/HER2-	White
TCGA-AC-A3YJ	HR+/HER2-	White
TCGA-AC-A4ZE	HR+/HER2-	White
TCGA-AC-A5EH	HR+/HER2-	NA
TCGA-AC-A5EI	HR+/HER2-	White
TCGA-AC-A5XS	HR+/HER2-	White
TCGA-AC-A5XU	HR+/HER2-	Black
TCGA-AC-A62V	HR+/HER2-	Black
TCGA-AC-A62X	HR+/HER2-	Black
TCGA-AC-A62Y	HR+/HER2-	White
TCGA-AC-A6IV	HR+/HER2-	White
TCGA-AC-A6IW	HR-/HER2-	Black
TCGA-AC-A6IX	HR+/HER2-	White
TCGA-AC-A6NO	HR+/HER2-	Black
TCGA-AC-A7VB	NA	Black
TCGA-AC-A7VC	HR-/HER2-	White
TCGA-AC-A8OP	HR+/HER2-	Black
TCGA-AC-A8OQ	HR-/HER2-	Black
TCGA-AC-A8OR	HR+/HER2-	White
TCGA-AC-A8OS	HR+/HER2-	White
TCGA-AN-A03X	HR+/HER2-	White
TCGA-AN-A03Y	HR+/HER2-	White
TCGA-AN-A041	NA	NA
TCGA-AN-A046	HR+/HER2-	White
TCGA-AN-A049	HR+/HER2-	White
TCGA-AN-A04A	HR+/HER2-	White
TCGA-AN-A04C	HER2+	White
TCGA-AN-A04D	HR-/HER2-	White
TCGA-AN-A0AJ	HER2+	White
TCGA-AN-A0AK	HR+/HER2-	White
TCGA-AN-A0AL	HR-/HER2-	White
TCGA-AN-A0AM	HR+/HER2-	White
TCGA-AN-A0AR	HR-/HER2-	White
TCGA-AN-A0AS	HR+/HER2-	White
TCGA-AN-A0AT	HR-/HER2-	White
TCGA-AN-A0FD	HER2+	White
TCGA-AN-A0FF	HR+/HER2-	White
TCGA-AN-A0FJ	HR+/HER2-	White
TCGA-AN-A0FK	HR+/HER2-	White
TCGA-AN-A0FL	HR-/HER2-	White
TCGA-AN-A0FN	HR+/HER2-	White
TCGA-AN-A0FS	HR+/HER2-	White
TCGA-AN-A0FT	HER2+	White
TCGA-AN-A0FV	HER2+	NA
TCGA-AN-A0FW	HR+/HER2-	White
TCGA-AN-A0FX	HR-/HER2-	White
TCGA-AN-A0FY	HR+/HER2-	White
TCGA-AN-A0FZ	HR+/HER2-	NA
TCGA-AN-A0G0	HR-/HER2-	White
TCGA-AN-A0XN	HR+/HER2-	White
TCGA-AN-A0XO	HR+/HER2-	White
TCGA-AN-A0XP	HR+/HER2-	White
TCGA-AN-A0XR	HR+/HER2-	White
TCGA-AN-A0XS	HR+/HER2-	White
TCGA-AN-A0XT	HR+/HER2-	White
TCGA-AN-A0XU	HR-/HER2-	NA
TCGA-AN-A0XV	HR+/HER2-	White
TCGA-AN-A0XW	HR+/HER2-	White
TCGA-AO-A03L	HR+/HER2-	NA
TCGA-AO-A03O	HR+/HER2-	Black
TCGA-AO-A03P	HR+/HER2-	Black
TCGA-AO-A03R	HR+/HER2-	White
TCGA-AO-A03T	HR+/HER2-	White
TCGA-AO-A03V	HR+/HER2-	White
TCGA-AO-A0J2	HR-/HER2-	White
TCGA-AO-A0J3	HR+/HER2-	White
TCGA-AO-A0J4	HR-/HER2-	Black
TCGA-AO-A0J5	HR+/HER2-	White
TCGA-AO-A0J6	HR-/HER2-	White
TCGA-AO-A0J7	HR+/HER2-	White
TCGA-AO-A0J8	HR+/HER2-	White
TCGA-AO-A0J9	HR+/HER2-	White
TCGA-AO-A0JA	HR+/HER2-	Black
TCGA-AO-A0JB	HR+/HER2-	White
TCGA-AO-A0JC	HR+/HER2-	White
TCGA-AO-A0JD	HR+/HER2-	White
TCGA-AO-A0JE	HER2+	Black
TCGA-AO-A0JF	HR+/HER2-	White
TCGA-AO-A0JG	HR+/HER2-	White
TCGA-AO-A0JI	HR+/HER2-	White
TCGA-AO-A0JJ	HR+/HER2-	White
TCGA-AO-A0JM	HER2+	NA
TCGA-AO-A124	HR-/HER2-	White
TCGA-AO-A128	HR-/HER2-	White
TCGA-AO-A12A	HR+/HER2-	White
TCGA-AO-A12D	HER2+	White
TCGA-AO-A12F	HR-/HER2-	White
TCGA-AO-A12H	HR+/HER2-	Black
TCGA-AO-A1KO	HR+/HER2-	White
TCGA-AO-A1KP	HR+/HER2-	White
TCGA-AO-A1KR	HR-/HER2-	White
TCGA-AO-A1KS	HR+/HER2-	White
TCGA-AO-A1KT	HR+/HER2-	White
TCGA-AQ-A04H	HER2+	White
TCGA-AQ-A04J	HR-/HER2-	White
TCGA-AQ-A0Y5	HER2+	White
TCGA-AQ-A1H2	HER2+	White
TCGA-AQ-A1H3	HR+/HER2-	White
TCGA-AQ-A54N	HR-/HER2-	Black
TCGA-AQ-A54O	HR+/HER2-	Black
TCGA-AQ-A7U7	HR+/HER2-	White
TCGA-AR-A0TP	HR+/HER2-	White
TCGA-AR-A0TQ	HER2+	White
TCGA-AR-A0TR	HR+/HER2-	White
TCGA-AR-A0TS	HR-/HER2-	White
TCGA-AR-A0TT	HR+/HER2-	NA
TCGA-AR-A0TU	HR-/HER2-	White
TCGA-AR-A0TV	HR+/HER2-	White
TCGA-AR-A0TW	HR+/HER2-	White
TCGA-AR-A0TX	HER2+	White
TCGA-AR-A0TY	HR+/HER2-	White
TCGA-AR-A0TZ	HR+/HER2-	White
TCGA-AR-A0U0	HR-/HER2-	White
TCGA-AR-A0U1	HR-/HER2-	White
TCGA-AR-A0U2	HR+/HER2-	White
TCGA-AR-A0U3	HR+/HER2-	White
TCGA-AR-A1AH	HR+/HER2-	White
TCGA-AR-A1AI	HR-/HER2-	White
TCGA-AR-A1AJ	HR+/HER2-	White
TCGA-AR-A1AK	HR+/HER2-	White
TCGA-AR-A1AL	HR+/HER2-	White
TCGA-AR-A1AM	HR+/HER2-	White
TCGA-AR-A1AN	HR+/HER2-	White
TCGA-AR-A1AO	HR+/HER2-	White
TCGA-AR-A1AP	HR+/HER2-	White
TCGA-AR-A1AQ	HR-/HER2-	White
TCGA-AR-A1AR	HR-/HER2-	White
TCGA-AR-A1AS	HR+/HER2-	NA
TCGA-AR-A1AT	HER2+	White
TCGA-AR-A1AU	HR+/HER2-	White
TCGA-AR-A1AV	HR+/HER2-	White
TCGA-AR-A1AW	HR+/HER2-	White
TCGA-AR-A1AX	HER2+	White
TCGA-AR-A1AY	HR-/HER2-	White
TCGA-AR-A24H	HR+/HER2-	White
TCGA-AR-A24K	HR+/HER2-	White
TCGA-AR-A24L	HR+/HER2-	White
TCGA-AR-A24M	HR+/HER2-	White
TCGA-AR-A24N	HR+/HER2-	White
TCGA-AR-A24P	HR+/HER2-	White
TCGA-AR-A24R	HR+/HER2-	White
TCGA-AR-A24S	HR+/HER2-	White
TCGA-AR-A24T	HR+/HER2-	NA
TCGA-AR-A24U	HER2+	White
TCGA-AR-A24V	HR+/HER2-	White
TCGA-AR-A24W	HR+/HER2-	White
TCGA-AR-A24X	HR+/HER2-	White
TCGA-AR-A24Z	HR+/HER2-	White
TCGA-AR-A250	HER2+	White
TCGA-AR-A251	HR+/HER2-	White
TCGA-AR-A252	HR+/HER2-	White
TCGA-AR-A254	HER2+	White
TCGA-AR-A255	HER2+	White
TCGA-AR-A256	HR-/HER2-	White
TCGA-AR-A2LE	HR+/HER2-	White
TCGA-AR-A2LH	HR-/HER2-	White
TCGA-AR-A2LJ	HER2+	White
TCGA-AR-A2LK	HR+/HER2-	White
TCGA-AR-A2LL	HR+/HER2-	White
TCGA-AR-A2LM	HR+/HER2-	White
TCGA-AR-A2LN	HR+/HER2-	White
TCGA-AR-A2LO	HR+/HER2-	White
TCGA-AR-A2LQ	HR+/HER2-	White
TCGA-AR-A2LR	HR-/HER2-	White
TCGA-AR-A5QM	HR+/HER2-	White
TCGA-AR-A5QN	HER2+	White
TCGA-AR-A5QP	HR+/HER2-	White
TCGA-AR-A5QQ	HR-/HER2-	White
TCGA-B6-A0I1	NA	Black
TCGA-B6-A0I2	NA	White
TCGA-B6-A0I5	HR+/HER2-	White
TCGA-B6-A0I6	NA	Black
TCGA-B6-A0I8	NA	White
TCGA-B6-A0I9	HER2+	White
TCGA-B6-A0IA	HR+/HER2-	White
TCGA-B6-A0IB	HR+/HER2-	White
TCGA-B6-A0IC	HR+/HER2-	White
TCGA-B6-A0IE	HR-/HER2-	Black
TCGA-B6-A0IH	HR+/HER2-	White
TCGA-B6-A0IJ	HR+/HER2-	Black
TCGA-B6-A0IK	HR-/HER2-	White
TCGA-B6-A0IM	HR+/HER2-	Black
TCGA-B6-A0IN	NA	White
TCGA-B6-A0RE	HR-/HER2-	NA
TCGA-B6-A0RG	HR-/HER2-	White
TCGA-B6-A0RH	HER2+	Black
TCGA-B6-A0RI	HR+/HER2-	White
TCGA-B6-A0RL	HR+/HER2-	Black
TCGA-B6-A0RM	HR+/HER2-	Black
TCGA-B6-A0RN	HR-/HER2-	White
TCGA-B6-A0RO	HR+/HER2-	White
TCGA-B6-A0RP	HR+/HER2-	White
TCGA-B6-A0RQ	HR+/HER2-	White
TCGA-B6-A0RS	HR-/HER2-	White
TCGA-B6-A0RT	HR-/HER2-	White
TCGA-B6-A0RU	HR-/HER2-	White
TCGA-B6-A0RV	HR+/HER2-	White
TCGA-B6-A0WS	HR+/HER2-	Black
TCGA-B6-A0WT	HR+/HER2-	White
TCGA-B6-A0WV	HR+/HER2-	White
TCGA-B6-A0WW	HR+/HER2-	Black
TCGA-B6-A0WX	HR-/HER2-	Black
TCGA-B6-A0WY	HR+/HER2-	White
TCGA-B6-A0WZ	HR+/HER2-	Black
TCGA-B6-A0X0	HR+/HER2-	White
TCGA-B6-A0X1	NA	White
TCGA-B6-A0X4	HR+/HER2-	White
TCGA-B6-A0X5	HR+/HER2-	Black
TCGA-B6-A1KC	NA	White
TCGA-B6-A1KF	HER2+	White
TCGA-B6-A1KI	HR+/HER2-	White
TCGA-B6-A1KN	HER2+	White
TCGA-B6-A2IU	HR+/HER2-	NA
TCGA-B6-A3ZX	HR-/HER2-	Black
TCGA-B6-A400	HR-/HER2-	Black
TCGA-B6-A401	HR+/HER2-	Black
TCGA-B6-A402	HR-/HER2-	Black
TCGA-B6-A408	HR+/HER2-	Black
TCGA-B6-A409	HR-/HER2-	Black
TCGA-B6-A40B	HR+/HER2-	White
TCGA-B6-A40C	HR+/HER2-	White
TCGA-BH-A0AU	HR+/HER2-	White
TCGA-BH-A0AV	HR-/HER2-	Black
TCGA-BH-A0AW	HER2+	White
TCGA-BH-A0AY	HR+/HER2-	White
TCGA-BH-A0AZ	HR+/HER2-	White
TCGA-BH-A0B0	HR+/HER2-	Black
TCGA-BH-A0B1	HR+/HER2-	White
TCGA-BH-A0B3	HR-/HER2-	White
TCGA-BH-A0B4	HER2+	White
TCGA-BH-A0B5	HR+/HER2-	White
TCGA-BH-A0B6	HR+/HER2-	White
TCGA-BH-A0B7	HER2+	White
TCGA-BH-A0B8	HR+/HER2-	White
TCGA-BH-A0B9	HR-/HER2-	White
TCGA-BH-A0BA	HR+/HER2-	White
TCGA-BH-A0BC	HR+/HER2-	White
TCGA-BH-A0BD	HR+/HER2-	White
TCGA-BH-A0BF	HR+/HER2-	White
TCGA-BH-A0BG	HR-/HER2-	White
TCGA-BH-A0BJ	HR+/HER2-	White
TCGA-BH-A0BL	HR-/HER2-	White
TCGA-BH-A0BM	HR+/HER2-	White
TCGA-BH-A0BO	HR+/HER2-	White
TCGA-BH-A0BP	HR+/HER2-	White
TCGA-BH-A0BQ	HR+/HER2-	White
TCGA-BH-A0BR	HR+/HER2-	White
TCGA-BH-A0BS	HR+/HER2-	White
TCGA-BH-A0BT	HR+/HER2-	White
TCGA-BH-A0BV	HR+/HER2-	White
TCGA-BH-A0BW	HR-/HER2-	Black
TCGA-BH-A0BZ	HR+/HER2-	White
TCGA-BH-A0C0	HER2+	White
TCGA-BH-A0C1	HR+/HER2-	White
TCGA-BH-A0C3	HR+/HER2-	White
TCGA-BH-A0C7	HER2+	White
TCGA-BH-A0DD	HER2+	White
TCGA-BH-A0DE	HR+/HER2-	White
TCGA-BH-A0DG	HR+/HER2-	Black
TCGA-BH-A0DH	HR+/HER2-	White
TCGA-BH-A0DI	HR+/HER2-	White
TCGA-BH-A0DK	HR+/HER2-	White
TCGA-BH-A0DL	HR+/HER2-	White
TCGA-BH-A0DO	HR+/HER2-	White
TCGA-BH-A0DP	HR+/HER2-	White
TCGA-BH-A0DQ	HR+/HER2-	White
TCGA-BH-A0DS	HR+/HER2-	White
TCGA-BH-A0DT	HR+/HER2-	White
TCGA-BH-A0DV	HR+/HER2-	White
TCGA-BH-A0DX	HR+/HER2-	White
TCGA-BH-A0DZ	HER2+	White
TCGA-BH-A0E0	HR-/HER2-	White
TCGA-BH-A0E1	HR+/HER2-	White
TCGA-BH-A0E2	HR+/HER2-	Black
TCGA-BH-A0E7	HR+/HER2-	White
TCGA-BH-A0E9	HR+/HER2-	White
TCGA-BH-A0EA	HR+/HER2-	White
TCGA-BH-A0EB	HR+/HER2-	White
TCGA-BH-A0EE	HER2+	White
TCGA-BH-A0EI	HR+/HER2-	White
TCGA-BH-A0GY	HR+/HER2-	White
TCGA-BH-A0GZ	HR+/HER2-	White
TCGA-BH-A0H0	HR+/HER2-	White
TCGA-BH-A0H3	HR+/HER2-	White
TCGA-BH-A0H5	HR+/HER2-	White
TCGA-BH-A0H6	HR+/HER2-	White
TCGA-BH-A0H7	HR+/HER2-	White
TCGA-BH-A0H9	HR+/HER2-	White
TCGA-BH-A0HA	HR+/HER2-	White
TCGA-BH-A0HB	HR+/HER2-	White
TCGA-BH-A0HI	HR+/HER2-	White
TCGA-BH-A0HL	HR+/HER2-	White
TCGA-BH-A0HN	HR+/HER2-	White
TCGA-BH-A0HO	HR+/HER2-	White
TCGA-BH-A0HP	HR+/HER2-	White
TCGA-BH-A0HQ	HR+/HER2-	White
TCGA-BH-A0HU	HR+/HER2-	White
TCGA-BH-A0HW	HR+/HER2-	Asian
TCGA-BH-A0HX	HR+/HER2-	White
TCGA-BH-A0HY	HER2+	White
TCGA-BH-A0RX	HR-/HER2-	White
TCGA-BH-A0W3	HR+/HER2-	White
TCGA-BH-A0W4	HR+/HER2-	White
TCGA-BH-A0W5	HR+/HER2-	White
TCGA-BH-A0W7	HR+/HER2-	White
TCGA-BH-A0WA	HR-/HER2-	White
TCGA-BH-A18F	HR+/HER2-	White
TCGA-BH-A18G	HR-/HER2-	White
TCGA-BH-A18H	HR+/HER2-	White
TCGA-BH-A18I	HR+/HER2-	White
TCGA-BH-A18J	HR+/HER2-	White
TCGA-BH-A18K	HR+/HER2-	White
TCGA-BH-A18L	NA	White
TCGA-BH-A18M	HER2+	White
TCGA-BH-A18N	HR+/HER2-	White
TCGA-BH-A18P	HER2+	NA
TCGA-BH-A18Q	HR-/HER2-	White
TCGA-BH-A18R	HER2+	White
TCGA-BH-A18S	NA	White
TCGA-BH-A18T	HR-/HER2-	White
TCGA-BH-A18U	HER2+	White
TCGA-BH-A18V	HR-/HER2-	White
TCGA-BH-A1EN	HER2+	White
TCGA-BH-A1EO	HR+/HER2-	White
TCGA-BH-A1ES	HR+/HER2-	White
TCGA-BH-A1ET	HR+/HER2-	White
TCGA-BH-A1EU	HR+/HER2-	White
TCGA-BH-A1EV	HER2+	White
TCGA-BH-A1EW	HR-/HER2-	White
TCGA-BH-A1EX	HR+/HER2-	Asian
TCGA-BH-A1EY	HR+/HER2-	White
TCGA-BH-A1F0	NA	White
TCGA-BH-A1F2	HER2+	White
TCGA-BH-A1F5	HR+/HER2-	White
TCGA-BH-A1F6	HR-/HER2-	White
TCGA-BH-A1F8	HR+/HER2-	White
TCGA-BH-A1FC	HR-/HER2-	Black
TCGA-BH-A1FD	HR+/HER2-	White
TCGA-BH-A1FE	HR+/HER2-	White
TCGA-BH-A1FG	NA	White
TCGA-BH-A1FH	HR+/HER2-	White
TCGA-BH-A1FJ	HR+/HER2-	White
TCGA-BH-A1FL	HR+/HER2-	White
TCGA-BH-A1FM	HR+/HER2-	White
TCGA-BH-A1FN	HR+/HER2-	White
TCGA-BH-A1FR	HR+/HER2-	White
TCGA-BH-A1FU	HER2+	White
TCGA-BH-A201	HR+/HER2-	White
TCGA-BH-A202	HER2+	White
TCGA-BH-A203	NA	White
TCGA-BH-A204	NA	White
TCGA-BH-A208	NA	White
TCGA-BH-A209	HR+/HER2-	Black
TCGA-BH-A28O	HR+/HER2-	White
TCGA-BH-A28Q	HR+/HER2-	White
TCGA-BH-A2L8	HR+/HER2-	White
TCGA-BH-A42T	NA	Black
TCGA-BH-A42U	HR-/HER2-	Black
TCGA-BH-A42V	HR+/HER2-	Black
TCGA-BH-A5IZ	HR+/HER2-	Black
TCGA-BH-A5J0	HR+/HER2-	Black
TCGA-BH-A6R8	HR+/HER2-	Black
TCGA-BH-A6R9	HR+/HER2-	White
TCGA-BH-A8FY	HR+/HER2-	White
TCGA-BH-A8FZ	HR+/HER2-	White
TCGA-BH-A8G0	HR+/HER2-	White
TCGA-BH-AB28	HR+/HER2-	White
TCGA-C8-A12K	NA	Asian
TCGA-C8-A12L	HER2+	Asian
TCGA-C8-A12M	NA	Asian
TCGA-C8-A12N	HR+/HER2-	Asian
TCGA-C8-A12O	HR+/HER2-	Asian
TCGA-C8-A12P	HER2+	Asian
TCGA-C8-A12Q	HER2+	Asian
TCGA-C8-A12T	HER2+	Asian
TCGA-C8-A12U	HR+/HER2-	Asian
TCGA-C8-A12V	HR-/HER2-	Asian
TCGA-C8-A12W	HR+/HER2-	Asian
TCGA-C8-A12X	HR+/HER2-	Asian
TCGA-C8-A12Y	NA	Asian
TCGA-C8-A12Z	HER2+	Asian
TCGA-C8-A130	NA	Asian
TCGA-C8-A131	HR-/HER2-	Asian
TCGA-C8-A132	HER2+	Asian
TCGA-C8-A133	HR+/HER2-	NA
TCGA-C8-A134	HR-/HER2-	Asian
TCGA-C8-A135	HER2+	Asian
TCGA-C8-A137	HER2+	Asian
TCGA-C8-A138	HER2+	Asian
TCGA-C8-A1HE	HR+/HER2-	Asian
TCGA-C8-A1HF	HER2+	Asian
TCGA-C8-A1HG	HR+/HER2-	Asian
TCGA-C8-A1HI	HR+/HER2-	Asian
TCGA-C8-A1HJ	HR-/HER2-	Asian
TCGA-C8-A1HK	HER2+	Asian
TCGA-C8-A1HL	HER2+	Asian
TCGA-C8-A1HM	HR+/HER2-	Asian
TCGA-C8-A1HN	HR+/HER2-	Asian
TCGA-C8-A1HO	HR+/HER2-	Asian
TCGA-C8-A26V	HR+/HER2-	Asian
TCGA-C8-A26W	HER2+	Asian
TCGA-C8-A26X	HR-/HER2-	Asian
TCGA-C8-A26Y	HR-/HER2-	Asian
TCGA-C8-A26Z	HR+/HER2-	Asian
TCGA-C8-A273	HR+/HER2-	Asian
TCGA-C8-A274	HR+/HER2-	Asian
TCGA-C8-A275	HER2+	Asian
TCGA-C8-A278	HER2+	Asian
TCGA-C8-A27A	HR+/HER2-	Asian
TCGA-C8-A27B	HR-/HER2-	Asian
TCGA-C8-A3M7	HR-/HER2-	Asian
TCGA-C8-A3M8	HER2+	Asian
TCGA-C8-A8HP	HER2+	Asian
TCGA-C8-A8HQ	HR+/HER2-	Asian
TCGA-C8-A8HR	NA	Asian
TCGA-C8-A9FZ	NA	White
TCGA-D8-A13Y	HR+/HER2-	White
TCGA-D8-A13Z	HR-/HER2-	White
TCGA-D8-A140	HER2+	White
TCGA-D8-A141	HR+/HER2-	White
TCGA-D8-A142	HR-/HER2-	White
TCGA-D8-A143	HR-/HER2-	White
TCGA-D8-A145	HR+/HER2-	White
TCGA-D8-A146	HR+/HER2-	White
TCGA-D8-A147	HR-/HER2-	White
TCGA-D8-A1J8	HR+/HER2-	White
TCGA-D8-A1J9	HER2+	White
TCGA-D8-A1JA	HER2+	White
TCGA-D8-A1JB	HER2+	White
TCGA-D8-A1JC	HR+/HER2-	White
TCGA-D8-A1JD	HR+/HER2-	White
TCGA-D8-A1JE	HR+/HER2-	White
TCGA-D8-A1JF	HR-/HER2-	White
TCGA-D8-A1JG	HR-/HER2-	White
TCGA-D8-A1JH	HR+/HER2-	White
TCGA-D8-A1JI	HR+/HER2-	White
TCGA-D8-A1JJ	HR+/HER2-	White
TCGA-D8-A1JK	HR+/HER2-	White
TCGA-D8-A1JL	HR-/HER2-	White
TCGA-D8-A1JM	HR+/HER2-	White
TCGA-D8-A1JN	HR+/HER2-	White
TCGA-D8-A1JP	HR+/HER2-	White
TCGA-D8-A1JS	HR+/HER2-	White
TCGA-D8-A1JT	HR+/HER2-	White
TCGA-D8-A1JU	HR+/HER2-	White
TCGA-D8-A1X5	HER2+	White
TCGA-D8-A1X6	HR+/HER2-	White
TCGA-D8-A1X7	HR+/HER2-	White
TCGA-D8-A1X8	HR+/HER2-	White
TCGA-D8-A1XA	HR+/HER2-	White
TCGA-D8-A1XB	HR+/HER2-	White
TCGA-D8-A1XC	HR+/HER2-	White
TCGA-D8-A1XF	HR+/HER2-	White
TCGA-D8-A1XG	HR+/HER2-	White
TCGA-D8-A1XJ	HER2+	White
TCGA-D8-A1XK	HR-/HER2-	White
TCGA-D8-A1XL	HR+/HER2-	White
TCGA-D8-A1XM	HR+/HER2-	White
TCGA-D8-A1XO	HR+/HER2-	White
TCGA-D8-A1XR	HR+/HER2-	White
TCGA-D8-A1XS	HER2+	White
TCGA-D8-A1XT	HER2+	White
TCGA-D8-A1XU	HR+/HER2-	White
TCGA-D8-A1XV	HR+/HER2-	White
TCGA-D8-A1XW	HR+/HER2-	White
TCGA-D8-A1XY	HER2+	White
TCGA-D8-A1XZ	HR+/HER2-	White
TCGA-D8-A1Y0	HR+/HER2-	White
TCGA-D8-A1Y1	HR+/HER2-	White
TCGA-D8-A1Y2	HR+/HER2-	White
TCGA-D8-A1Y3	HR+/HER2-	White
TCGA-D8-A27E	HR+/HER2-	White
TCGA-D8-A27F	HR-/HER2-	White
TCGA-D8-A27G	HR+/HER2-	White
TCGA-D8-A27H	HR-/HER2-	White
TCGA-D8-A27I	HR+/HER2-	White
TCGA-D8-A27K	HR+/HER2-	White
TCGA-D8-A27L	HR+/HER2-	White
TCGA-D8-A27M	HR-/HER2-	White
TCGA-D8-A27N	HER2+	White
TCGA-D8-A27P	HR+/HER2-	White
TCGA-D8-A27R	HR+/HER2-	White
TCGA-D8-A27T	HR+/HER2-	White
TCGA-D8-A27W	HER2+	White
TCGA-D8-A3Z5	HR+/HER2-	White
TCGA-D8-A3Z6	HR+/HER2-	White
TCGA-D8-A4Z1	HR+/HER2-	White
TCGA-D8-A73U	HR+/HER2-	White
TCGA-D8-A73W	HR+/HER2-	White
TCGA-D8-A73X	HR+/HER2-	NA
TCGA-E2-A10A	HR+/HER2-	NA
TCGA-E2-A10C	HR+/HER2-	White
TCGA-E2-A14N	HR-/HER2-	White
TCGA-E2-A14O	HR+/HER2-	White
TCGA-E2-A14P	HER2+	White
TCGA-E2-A14Q	HR+/HER2-	White
TCGA-E2-A14R	HR-/HER2-	White
TCGA-E2-A14S	HR+/HER2-	White
TCGA-E2-A14T	HR+/HER2-	White
TCGA-E2-A14U	HR+/HER2-	NA
TCGA-E2-A14V	HER2+	White
TCGA-E2-A14W	HER2+	White
TCGA-E2-A14X	HR-/HER2-	Black
TCGA-E2-A14Y	HER2+	White
TCGA-E2-A14Z	HR+/HER2-	White
TCGA-E2-A150	HR-/HER2-	White
TCGA-E2-A152	HER2+	White
TCGA-E2-A153	HR+/HER2-	White
TCGA-E2-A154	HR+/HER2-	White
TCGA-E2-A155	HR+/HER2-	White
TCGA-E2-A156	HR+/HER2-	White
TCGA-E2-A158	HR-/HER2-	White
TCGA-E2-A159	HR-/HER2-	NA
TCGA-E2-A15A	HR+/HER2-	White
TCGA-E2-A15C	HR+/HER2-	White
TCGA-E2-A15D	HR+/HER2-	White
TCGA-E2-A15E	HER2+	White
TCGA-E2-A15F	HR+/HER2-	White
TCGA-E2-A15G	HR+/HER2-	White
TCGA-E2-A15H	HER2+	White
TCGA-E2-A15I	HR+/HER2-	White
TCGA-E2-A15J	HR+/HER2-	NA
TCGA-E2-A15K	HR+/HER2-	White
TCGA-E2-A15L	HR+/HER2-	Black
TCGA-E2-A15M	HR+/HER2-	White
TCGA-E2-A15O	HR+/HER2-	Black
TCGA-E2-A15P	HR+/HER2-	White
TCGA-E2-A15R	HR+/HER2-	White
TCGA-E2-A15S	HR+/HER2-	White
TCGA-E2-A15T	HR+/HER2-	White
TCGA-E2-A1AZ	HR-/HER2-	NA
TCGA-E2-A1B0	HER2+	White
TCGA-E2-A1B1	HER2+	White
TCGA-E2-A1B4	HR+/HER2-	White
TCGA-E2-A1B5	HR+/HER2-	White
TCGA-E2-A1B6	HR-/HER2-	White
TCGA-E2-A1BC	HR+/HER2-	White
TCGA-E2-A1BD	HR+/HER2-	White
TCGA-E2-A1IE	HR+/HER2-	White
TCGA-E2-A1IF	HR+/HER2-	White
TCGA-E2-A1IG	NA	White
TCGA-E2-A1IH	HR+/HER2-	White
TCGA-E2-A1II	HR+/HER2-	White
TCGA-E2-A1IJ	HR+/HER2-	White
TCGA-E2-A1IK	HR+/HER2-	White
TCGA-E2-A1IL	HR+/HER2-	White
TCGA-E2-A1IN	HR+/HER2-	White
TCGA-E2-A1IO	HR+/HER2-	White
TCGA-E2-A1IU	HR+/HER2-	White
TCGA-E2-A1L6	HR+/HER2-	NA
TCGA-E2-A1L7	HR-/HER2-	White
TCGA-E2-A1L8	HR+/HER2-	Black
TCGA-E2-A1L9	HR+/HER2-	White
TCGA-E2-A1LA	HR+/HER2-	NA
TCGA-E2-A1LB	HER2+	Black
TCGA-E2-A1LE	HER2+	White
TCGA-E2-A1LG	HR-/HER2-	Black
TCGA-E2-A1LI	HR-/HER2-	White
TCGA-E2-A1LK	HR-/HER2-	Black
TCGA-E2-A1LL	HR-/HER2-	Black
TCGA-E2-A1LS	HR-/HER2-	White
TCGA-E2-A2P5	HR+/HER2-	NA
TCGA-E2-A2P6	HR+/HER2-	NA
TCGA-E2-A3DX	HER2+	White
TCGA-E2-A56Z	HR+/HER2-	Black
TCGA-E2-A570	HR+/HER2-	Black
TCGA-E2-A572	HR+/HER2-	Black
TCGA-E2-A573	HR-/HER2-	Black
TCGA-E2-A574	HR-/HER2-	Black
TCGA-E2-A576	HR+/HER2-	Black
TCGA-E2-A9RU	HR+/HER2-	NA
TCGA-E9-A1N3	NA	White
TCGA-E9-A1N4	HR+/HER2-	White
TCGA-E9-A1N5	HR+/HER2-	White
TCGA-E9-A1N8	NA	White
TCGA-E9-A1N9	HR+/HER2-	White
TCGA-E9-A1NA	HR+/HER2-	White
TCGA-E9-A1NC	HR+/HER2-	White
TCGA-E9-A1ND	HR-/HER2-	White
TCGA-E9-A1NE	HR+/HER2-	White
TCGA-E9-A1NF	HR+/HER2-	White
TCGA-E9-A1NG	HR+/HER2-	White
TCGA-E9-A1NH	HR+/HER2-	White
TCGA-E9-A1NI	HR+/HER2-	White
TCGA-E9-A1QZ	NA	White
TCGA-E9-A1R0	NA	White
TCGA-E9-A1R2	HR+/HER2-	White
TCGA-E9-A1R3	NA	White
TCGA-E9-A1R4	NA	White
TCGA-E9-A1R5	NA	White
TCGA-E9-A1R6	NA	White
TCGA-E9-A1R7	NA	White
TCGA-E9-A1RA	NA	White
TCGA-E9-A1RB	NA	White
TCGA-E9-A1RC	NA	White
TCGA-E9-A1RD	NA	White
TCGA-E9-A1RE	NA	White
TCGA-E9-A1RF	NA	White
TCGA-E9-A1RG	NA	White
TCGA-E9-A1RH	NA	White
TCGA-E9-A1RI	NA	White
TCGA-E9-A226	NA	White
TCGA-E9-A227	HR+/HER2-	White
TCGA-E9-A228	HER2+	White
TCGA-E9-A229	NA	White
TCGA-E9-A22A	HR+/HER2-	White
TCGA-E9-A22B	HR+/HER2-	White
TCGA-E9-A22D	HER2+	White
TCGA-E9-A22E	HR+/HER2-	White
TCGA-E9-A22H	HR+/HER2-	NA
TCGA-E9-A243	NA	White
TCGA-E9-A244	NA	White
TCGA-E9-A245	NA	White
TCGA-E9-A247	NA	White
TCGA-E9-A248	NA	White
TCGA-E9-A249	NA	White
TCGA-E9-A24A	NA	White
TCGA-E9-A295	HR+/HER2-	White
TCGA-E9-A2JS	NA	White
TCGA-E9-A2JT	NA	White
TCGA-E9-A3HO	NA	White
TCGA-E9-A3Q9	HR+/HER2-	White
TCGA-E9-A3QA	NA	White
TCGA-E9-A3X8	HR+/HER2-	White
TCGA-E9-A54X	HR+/HER2-	White
TCGA-E9-A54Y	HR+/HER2-	White
TCGA-E9-A5FK	HR+/HER2-	White
TCGA-E9-A5FL	HR-/HER2-	White
TCGA-E9-A5UO	NA	White
TCGA-E9-A5UP	HER2+	White
TCGA-E9-A6HE	HR+/HER2-	White
TCGA-EW-A1IW	HER2+	White
TCGA-EW-A1IX	HR+/HER2-	Asian
TCGA-EW-A1IY	HR+/HER2-	Asian
TCGA-EW-A1IZ	HR+/HER2-	NA
TCGA-EW-A1J1	HR+/HER2-	NA
TCGA-EW-A1J2	HR+/HER2-	NA
TCGA-EW-A1J3	HER2+	White
TCGA-EW-A1J5	HR+/HER2-	NA
TCGA-EW-A1J6	HR+/HER2-	NA
TCGA-EW-A1OV	HR-/HER2-	White
TCGA-EW-A1OX	HR+/HER2-	Black
TCGA-EW-A1OY	HR+/HER2-	White
TCGA-EW-A1OZ	HER2+	Black
TCGA-EW-A1P0	HR+/HER2-	White
TCGA-EW-A1P1	HR-/HER2-	NA
TCGA-EW-A1P3	HR+/HER2-	White
TCGA-EW-A1P4	HR-/HER2-	NA
TCGA-EW-A1P5	HR+/HER2-	White
TCGA-EW-A1P6	HR+/HER2-	NA
TCGA-EW-A1P7	HR-/HER2-	NA
TCGA-EW-A1P8	HR-/HER2-	White
TCGA-EW-A1PA	HR+/HER2-	White
TCGA-EW-A1PB	HR-/HER2-	Black
TCGA-EW-A1PC	HR+/HER2-	Black
TCGA-EW-A1PD	HER2+	White
TCGA-EW-A1PE	HR+/HER2-	NA
TCGA-EW-A1PG	HR+/HER2-	White
TCGA-EW-A1PH	NA	White
TCGA-EW-A2FR	HER2+	NA
TCGA-EW-A2FW	HR+/HER2-	NA
TCGA-EW-A3E8	HR+/HER2-	NA
TCGA-EW-A3U0	HR-/HER2-	Black
TCGA-EW-A423	HR+/HER2-	NA
TCGA-EW-A6S9	HER2+	Black
TCGA-EW-A6SA	HR+/HER2-	Black
TCGA-EW-A6SB	HR-/HER2-	Black
TCGA-EW-A6SC	HR+/HER2-	Black
TCGA-EW-A6SD	HER2+	Black
TCGA-GI-A2C8	HR+/HER2-	White
TCGA-GI-A2C9	HR-/HER2-	Black
TCGA-GM-A2D9	HR+/HER2-	White
TCGA-GM-A2DA	HER2+	White
TCGA-GM-A2DB	HR-/HER2-	White
TCGA-GM-A2DC	HR+/HER2-	White
TCGA-GM-A2DD	HR-/HER2-	NA
TCGA-GM-A2DF	HR-/HER2-	Black
TCGA-GM-A2DH	HR-/HER2-	White
TCGA-GM-A2DI	HR-/HER2-	White
TCGA-GM-A2DK	HR+/HER2-	White
TCGA-GM-A2DL	HR+/HER2-	White
TCGA-GM-A2DM	HR+/HER2-	NA
TCGA-GM-A2DN	HR+/HER2-	White
TCGA-GM-A2DO	HR+/HER2-	Black
TCGA-GM-A3NW	HR+/HER2-	White
TCGA-GM-A3NY	HR+/HER2-	White
TCGA-GM-A3XG	HR+/HER2-	White
TCGA-GM-A3XL	HR-/HER2-	Black
TCGA-GM-A3XN	HR+/HER2-	White
TCGA-GM-A4E0	HR+/HER2-	White
TCGA-GM-A5PV	HR+/HER2-	White
TCGA-GM-A5PX	HR+/HER2-	White
TCGA-HN-A2NL	HR-/HER2-	White
TCGA-HN-A2OB	HR+/HER2-	White
TCGA-JL-A3YW	HR+/HER2-	NA
TCGA-JL-A3YX	HER2+	NA
TCGA-LD-A66U	HR+/HER2-	White
TCGA-LD-A74U	HR+/HER2-	White
TCGA-LD-A7W5	HR+/HER2-	Black
TCGA-LD-A7W6	HR+/HER2-	White
TCGA-LD-A9QF	HER2+	Black
TCGA-LL-A440	HR+/HER2-	White
TCGA-LL-A441	HR-/HER2-	Black
TCGA-LL-A50Y	HR+/HER2-	White
TCGA-LL-A5YL	HER2+	White
TCGA-LL-A5YM	HER2+	Black
TCGA-LL-A5YN	HER2+	Black
TCGA-LL-A5YO	HR-/HER2-	Black
TCGA-LL-A5YP	HR+/HER2-	Black
TCGA-LL-A6FP	HR+/HER2-	White
TCGA-LL-A6FQ	HR+/HER2-	Black
TCGA-LL-A6FR	HER2+	Black
TCGA-LL-A73Y	HER2+	Black
TCGA-LL-A73Z	HR+/HER2-	Black
TCGA-LL-A740	HR-/HER2-	Black
TCGA-LL-A7SZ	HR+/HER2-	Black
TCGA-LL-A7T0	HER2+	Black
TCGA-LL-A8F5	HR+/HER2-	Black
TCGA-LL-A9Q3	HER2+	White
TCGA-LQ-A4E4	HR+/HER2-	White
TCGA-MS-A51U	HR+/HER2-	White
TCGA-OK-A5Q2	HR+/HER2-	Black
TCGA-OL-A5D6	HR-/HER2-	Black
TCGA-OL-A5D7	HR-/HER2-	Black
TCGA-OL-A5D8	HR+/HER2-	Black
TCGA-OL-A5DA	HR+/HER2-	White
TCGA-OL-A5RU	HR+/HER2-	Black
TCGA-OL-A5RV	HR+/HER2-	Black
TCGA-OL-A5RW	HR-/HER2-	Black
TCGA-OL-A5RX	HR+/HER2-	Black
TCGA-OL-A5RY	HER2+	Black
TCGA-OL-A5RZ	HER2+	Black
TCGA-OL-A5S0	HER2+	Black
TCGA-OL-A66H	HR+/HER2-	Black
TCGA-OL-A66I	HR-/HER2-	Black
TCGA-OL-A66J	HR+/HER2-	White
TCGA-OL-A66K	HR+/HER2-	White
TCGA-OL-A66L	HR+/HER2-	Black
TCGA-OL-A66N	HR+/HER2-	White
TCGA-OL-A66O	HR+/HER2-	Black
TCGA-OL-A66P	HR-/HER2-	Black
TCGA-OL-A6VO	HR-/HER2-	Black
TCGA-OL-A6VQ	HR+/HER2-	NA
TCGA-OL-A6VR	HR+/HER2-	Black
TCGA-OL-A97C	HR-/HER2-	Black
TCGA-PE-A5DC	HR+/HER2-	White
TCGA-PE-A5DD	HER2+	NA
TCGA-PE-A5DE	HR+/HER2-	White
TCGA-PL-A8LV	NA	Black
TCGA-PL-A8LX	NA	Black
TCGA-PL-A8LY	NA	Black
TCGA-PL-A8LZ	NA	Black
TCGA-S3-A6ZF	HR+/HER2-	Black
TCGA-S3-A6ZG	HR+/HER2-	Black
TCGA-S3-A6ZH	HR+/HER2-	Black
TCGA-S3-AA0Z	HR+/HER2-	Black
TCGA-S3-AA10	HR-/HER2-	Black
TCGA-S3-AA11	HR+/HER2-	Black
TCGA-S3-AA12	HR+/HER2-	Black
TCGA-S3-AA14	HER2+	Black
TCGA-S3-AA15	HR-/HER2-	Black
TCGA-S3-AA17	HR+/HER2-	Black
TCGA-UL-AAZ6	HER2+	Black
TCGA-UU-A93S	HER2+	Black
TCGA-V7-A7HQ	HR+/HER2-	Black
TCGA-W8-A86G	HR+/HER2-	White
TCGA-WT-AB41	HR+/HER2-	Black
TCGA-WT-AB44	HR+/HER2-	White
TCGA-XX-A899	HR+/HER2-	White
TCGA-XX-A89A	HR+/HER2-	White
TCGA-Z7-A8R5	HR+/HER2-	White
TCGA-Z7-A8R6	HR+/HER2-	White

## Sheet: b
Supplementary Data 1b. Identifiers of WGS samples, their tumor subtype by IHC, and race
ID	Subtype	Race
L000068	HR-/HER2-	Nigerian
L000077	HER2+	Nigerian
L000083	HR-/HER2-	Nigerian
N009836	HER2+	Nigerian
N009902	HR+/HER2-	Nigerian
N009905	HR-/HER2-	Nigerian
N009908	HER2+	Nigerian
N009936	HER2+	Nigerian
N009946	HER2+	Nigerian
N009973	HR+/HER2-	Nigerian
N009974	HER2+	Nigerian
N010106	HR+/HER2-	Nigerian
N010117	HR+/HER2-	Nigerian
N010149	HR-/HER2-	Nigerian
N010274	HR-/HER2-	Nigerian
N010282	HR-/HER2-	Nigerian
N010628	HR-/HER2-	Nigerian
N010656	HER2+	Nigerian
N010678	HR-/HER2-	Nigerian
N010721	HER2+	Nigerian
N010755	NA	Nigerian
N010820	HER2+	Nigerian
N010822	HR-/HER2-	Nigerian
N010828	HR+/HER2-	Nigerian
N010829	HER2+	Nigerian
N010835	HR-/HER2-	Nigerian
N010842	HER2+	Nigerian
N010851	HR-/HER2-	Nigerian
N010852	HR-/HER2-	Nigerian
N010858	HR-/HER2-	Nigerian
N010862	HR-/HER2-	Nigerian
N010867	HER2+	Nigerian
N010868	HR-/HER2-	Nigerian
N010877	HER2+	Nigerian
N010942	HER2+	Nigerian
N010945	HR-/HER2-	Nigerian
N010959	HR-/HER2-	Nigerian
N010985	HER2+	Nigerian
TCGA-A2-A04P	HR-/HER2-	Black
TCGA-A2-A04T	HR-/HER2-	White
TCGA-A2-A04X	HER2+	NA
TCGA-A2-A0D0	HR-/HER2-	Black
TCGA-A2-A0D1	HER2+	White
TCGA-A2-A0D4	HR+/HER2-	Black
TCGA-A2-A0EY	HER2+	White
TCGA-A2-A0YG	HER2+	White
TCGA-A2-A259	HR+/HER2-	Black
TCGA-A2-A25B	HR+/HER2-	Black
TCGA-A2-A3KC	HR+/HER2-	Black
TCGA-A2-A3XX	HR-/HER2-	Black
TCGA-A2-A3Y0	HR+/HER2-	Black
TCGA-A7-A0CE	HR-/HER2-	White
TCGA-A7-A13D	HR+/HER2-	Black
TCGA-A7-A26G	HR-/HER2-	Black
TCGA-A8-A075	HER2+	White
TCGA-A8-A07B	HER2+	White
TCGA-A8-A07I	HER2+	White
TCGA-A8-A08L	HR+/HER2-	White
TCGA-A8-A08S	HER2+	White
TCGA-A8-A092	HR+/HER2-	White
TCGA-A8-A09I	HER2+	White
TCGA-A8-A09X	HR-/HER2-	White
TCGA-AC-A2BK	HR-/HER2-	Black
TCGA-AN-A04D	HR-/HER2-	White
TCGA-AN-A0AT	HR-/HER2-	White
TCGA-AN-A0G0	HR-/HER2-	White
TCGA-AN-A0XR	HR+/HER2-	White
TCGA-AO-A03L	HR+/HER2-	NA
TCGA-AO-A03N	HR+/HER2-	White
TCGA-AO-A0J4	HR-/HER2-	Black
TCGA-AO-A0J6	HR-/HER2-	White
TCGA-AO-A0JM	HER2+	NA
TCGA-AO-A124	HR-/HER2-	White
TCGA-AO-A12H	HR+/HER2-	Black
TCGA-AQ-A04J	HR-/HER2-	White
TCGA-AR-A0TX	HER2+	White
TCGA-AR-A1AY	HR-/HER2-	White
TCGA-AR-A24Z	HR+/HER2-	White
TCGA-AR-A256	HR-/HER2-	White
TCGA-AR-A2LK	HR+/HER2-	White
TCGA-B6-A0I1	NA	Black
TCGA-B6-A0RE	HR-/HER2-	NA
TCGA-B6-A0RT	HR-/HER2-	White
TCGA-B6-A0WX	HR-/HER2-	Black
TCGA-B6-A0X5	HR+/HER2-	Black
TCGA-BH-A0AV	HR-/HER2-	Black
TCGA-BH-A0B3	HR-/HER2-	White
TCGA-BH-A0BW	HR-/HER2-	Black
TCGA-BH-A0DG	HR+/HER2-	Black
TCGA-BH-A0DT	HR+/HER2-	White
TCGA-BH-A0E0	HR-/HER2-	White
TCGA-BH-A0EA	HR+/HER2-	White
TCGA-BH-A0H0	HR+/HER2-	White
TCGA-BH-A0H6	HR+/HER2-	White
TCGA-BH-A0WA	HR-/HER2-	White
TCGA-BH-A18R	HER2+	White
TCGA-BH-A18U	HER2+	White
TCGA-BH-A1FC	HR-/HER2-	Black
TCGA-C8-A12L	HER2+	Asian
TCGA-C8-A12Q	HER2+	Asian
TCGA-C8-A130	NA	Asian
TCGA-D8-A27H	HR-/HER2-	White
TCGA-E2-A109	HR+/HER2-	White
TCGA-E2-A14P	HER2+	White
TCGA-E2-A14X	HR-/HER2-	Black
TCGA-E2-A152	HER2+	White
TCGA-E2-A156	HR+/HER2-	White
TCGA-E2-A15E	HER2+	White
TCGA-E2-A15H	HER2+	White
TCGA-E2-A1LG	HR-/HER2-	Black
TCGA-E2-A1LK	HR-/HER2-	Black
TCGA-E2-A1LL	HR-/HER2-	Black
TCGA-E9-A1NH	HR+/HER2-	White
TCGA-EW-A1J5	HR+/HER2-	NA
TCGA-EW-A1P8	HR-/HER2-	White
TCGA-EW-A1PB	HR-/HER2-	Black
TCGA-EW-A1PC	HR+/HER2-	Black
TCGA-EW-A1PH	NA	White
TCGA-EW-A3U0	HR-/HER2-	Black
TCGA-GI-A2C9	HR-/HER2-	Black
TCGA-GM-A2DF	HR-/HER2-	Black
TCGA-GM-A3XL	HR-/HER2-	Black

## Sheet: c
Supplementary Data 1c. Identifiers of samples used for mutation signature analysis, and their sequencing data type
ID	WES	WGS
L000077	1	1
L000083	1	1
N010822	1	1
N010828	1	1
N010829	1	1
N010835	1	1
N010842	1	1
N010858	1	1
N010862	1	1
N010867	1	1
N010868	1	1
N010877	1	1
N010942	1	1
N010945	1	1
TCGA-A2-A04P	1	1
TCGA-A2-A04T	1	1
TCGA-A2-A0D0	1	1
TCGA-A2-A0D1	1	1
TCGA-A2-A0EY	1	1
TCGA-A2-A0YG	1	1
TCGA-A2-A25B	1	1
TCGA-A2-A3Y0	1	1
TCGA-A7-A0CE	1	1
TCGA-A7-A13D	1	1
TCGA-A8-A075	1	1
TCGA-A8-A07B	1	1
TCGA-A8-A08L	1	1
TCGA-A8-A092	1	1
TCGA-A8-A09I	1	1
TCGA-AC-A2BK	1	1
TCGA-AN-A04D	1	1
TCGA-AN-A0AT	1	1
TCGA-AO-A0J4	1	1
TCGA-AO-A0J6	1	1
TCGA-AO-A124	1	1
TCGA-AQ-A04J	1	1
TCGA-AR-A0TX	1	1
TCGA-AR-A1AY	1	1
TCGA-AR-A256	1	1
TCGA-B6-A0I1	1	1
TCGA-B6-A0RE	1	1
TCGA-B6-A0RT	1	1
TCGA-BH-A0AV	1	1
TCGA-BH-A0BW	1	1
TCGA-BH-A0WA	1	1
TCGA-BH-A18U	1	1
TCGA-BH-A1FC	1	1
TCGA-C8-A12L	1	1
TCGA-C8-A12Q	1	1
TCGA-D8-A27H	1	1
TCGA-E2-A14P	1	1
TCGA-E2-A152	1	1
TCGA-E2-A1LG	1	1
TCGA-EW-A1J5	1	1
TCGA-EW-A1PB	1	1
TCGA-EW-A1PC	1	1
TCGA-EW-A3U0	1	1
TCGA-GI-A2C9	1	1
TCGA-GM-A3XL	1	1
N009973	0	1
N009946	0	1
N010851	0	1
N010282	0	1
N010274	0	1
N010678	0	1
N009908	0	1
N010656	0	1
N010721	0	1
N009902	0	1
N010755	0	1
N009836	0	1
N009936	0	1
N010149	0	1
N010117	0	1
N009974	0	1
N010628	0	1
N009905	0	1
N010106	0	1
N010820	0	1
N010852	0	1
N010959	0	1
N010985	0	1
L000068	0	1
TCGA-A2-A04X	0	1
TCGA-A2-A0D4	0	1
TCGA-A2-A259	0	1
TCGA-A2-A3KC	0	1
TCGA-A2-A3XX	0	1
TCGA-A7-A26G	0	1
TCGA-A8-A07I	0	1
TCGA-A8-A08S	0	1
TCGA-A8-A09X	0	1
TCGA-AN-A0G0	0	1
TCGA-AN-A0XR	0	1
TCGA-AO-A03L	0	1
TCGA-AO-A03N	0	1
TCGA-AO-A0JM	0	1
TCGA-AO-A12H	0	1
TCGA-AR-A24Z	0	1
TCGA-AR-A2LK	0	1
TCGA-B6-A0WX	0	1
TCGA-B6-A0X5	0	1
TCGA-BH-A0B3	0	1
TCGA-BH-A0DG	0	1
TCGA-BH-A0DT	0	1
TCGA-BH-A0E0	0	1
TCGA-BH-A0EA	0	1
TCGA-BH-A0H0	0	1
TCGA-BH-A0H6	0	1
TCGA-BH-A18R	0	1
TCGA-C8-A130	0	1
TCGA-E2-A109	0	1
TCGA-E2-A14X	0	1
TCGA-E2-A156	0	1
TCGA-E2-A15E	0	1
TCGA-E2-A15H	0	1
TCGA-E2-A1LK	0	1
TCGA-E2-A1LL	0	1
TCGA-E9-A1NH	0	1
TCGA-EW-A1P8	0	1
TCGA-EW-A1PH	0	1
TCGA-GM-A2DF	0	1
L000028	1	0
L000029	1	0
L000030	1	0
L000040	1	0
L000052	1	0
L000059	1	0
L000064	1	0
L000065	1	0
L000066	1	0
L000073	1	0
L000076	1	0
L000082	1	0
L000086	1	0
L000118	1	0
L000148	1	0
L000151	1	0
L000153	1	0
L000168	1	0
L000177	1	0
L000182	1	0
N010819	1	0
N010823	1	0
N010831	1	0
N010836	1	0
N010845	1	0
N010861	1	0
N010865	1	0
N010866	1	0
N010870	1	0
N010873	1	0
N010892	1	0
N010894	1	0
N010897	1	0
N010898	1	0
N010901	1	0
N010902	1	0
N010911	1	0
N010912	1	0
N010917	1	0
N010931	1	0
N010932	1	0
N010936	1	0
N010939	1	0
N010940	1	0
N010957	1	0
N010958	1	0
N010964	1	0
N010976	1	0
N010992	1	0
N010995	1	0
N010998	1	0
N011001	1	0
N011002	1	0
N011003	1	0
N011005	1	0
N011018	1	0
N011028	1	0
N011030	1	0
N011038	1	0
N011040	1	0
TCGA-3C-AALI	1	0
TCGA-5L-AAT0	1	0
TCGA-5L-AAT1	1	0
TCGA-5T-A9QA	1	0
TCGA-A1-A0SH	1	0
TCGA-A1-A0SI	1	0
TCGA-A1-A0SK	1	0
TCGA-A1-A0SN	1	0
TCGA-A1-A0SO	1	0
TCGA-A2-A04R	1	0
TCGA-A2-A04U	1	0
TCGA-A2-A04W	1	0
TCGA-A2-A0CL	1	0
TCGA-A2-A0CM	1	0
TCGA-A2-A0CR	1	0
TCGA-A2-A0CT	1	0
TCGA-A2-A0CW	1	0
TCGA-A2-A0CX	1	0
TCGA-A2-A0D2	1	0
TCGA-A2-A0EQ	1	0
TCGA-A2-A0EV	1	0
TCGA-A2-A0SW	1	0
TCGA-A2-A0SY	1	0
TCGA-A2-A0T0	1	0
TCGA-A2-A0T5	1	0
TCGA-A2-A0YD	1	0
TCGA-A2-A0YH	1	0
TCGA-A2-A0YJ	1	0
TCGA-A2-A0YK	1	0
TCGA-A2-A0YM	1	0
TCGA-A2-A0YT	1	0
TCGA-A2-A1FW	1	0
TCGA-A2-A25A	1	0
TCGA-A2-A3XT	1	0
TCGA-A2-A4RW	1	0
TCGA-A2-A4S1	1	0
TCGA-A2-A4S3	1	0
TCGA-A7-A0DA	1	0
TCGA-A7-A26H	1	0
TCGA-A7-A3IZ	1	0
TCGA-A7-A3RF	1	0
TCGA-A7-A4SA	1	0
TCGA-A7-A4SD	1	0
TCGA-A7-A4SE	1	0
TCGA-A7-A4SF	1	0
TCGA-A7-A56D	1	0
TCGA-A7-A5ZV	1	0
TCGA-A7-A6VV	1	0
TCGA-A7-A6VW	1	0
TCGA-A7-A6VX	1	0
TCGA-A7-A6VY	1	0
TCGA-A8-A06O	1	0
TCGA-A8-A06Q	1	0
TCGA-A8-A06R	1	0
TCGA-A8-A06U	1	0
TCGA-A8-A06X	1	0
TCGA-A8-A06Z	1	0
TCGA-A8-A076	1	0
TCGA-A8-A079	1	0
TCGA-A8-A07G	1	0
TCGA-A8-A07L	1	0
TCGA-A8-A07R	1	0
TCGA-A8-A07U	1	0
TCGA-A8-A07W	1	0
TCGA-A8-A081	1	0
TCGA-A8-A085	1	0
TCGA-A8-A08B	1	0
TCGA-A8-A08F	1	0
TCGA-A8-A08H	1	0
TCGA-A8-A08P	1	0
TCGA-A8-A08R	1	0
TCGA-A8-A093	1	0
TCGA-A8-A094	1	0
TCGA-A8-A095	1	0
TCGA-A8-A097	1	0
TCGA-A8-A09A	1	0
TCGA-A8-A09G	1	0
TCGA-A8-A09M	1	0
TCGA-A8-A09N	1	0
TCGA-A8-A09Q	1	0
TCGA-A8-A09W	1	0
TCGA-A8-A09Z	1	0
TCGA-A8-A0A6	1	0
TCGA-A8-A0A7	1	0
TCGA-A8-A0A9	1	0
TCGA-AC-A23C	1	0
TCGA-AC-A23H	1	0
TCGA-AC-A2B8	1	0
TCGA-AC-A2QI	1	0
TCGA-AC-A3BB	1	0
TCGA-AC-A3W5	1	0
TCGA-AC-A3W6	1	0
TCGA-AC-A3W7	1	0
TCGA-AC-A4ZE	1	0
TCGA-AC-A5EH	1	0
TCGA-AC-A5XS	1	0
TCGA-AC-A5XU	1	0
TCGA-AC-A62V	1	0
TCGA-AC-A62X	1	0
TCGA-AC-A62Y	1	0
TCGA-AC-A6IW	1	0
TCGA-AC-A6IX	1	0
TCGA-AC-A8OP	1	0
TCGA-AC-A8OQ	1	0
TCGA-AC-A8OR	1	0
TCGA-AC-A8OS	1	0
TCGA-AN-A046	1	0
TCGA-AN-A04C	1	0
TCGA-AN-A0AJ	1	0
TCGA-AN-A0AK	1	0
TCGA-AN-A0AL	1	0
TCGA-AN-A0AM	1	0
TCGA-AN-A0AR	1	0
TCGA-AN-A0FJ	1	0
TCGA-AN-A0FL	1	0
TCGA-AN-A0FS	1	0
TCGA-AN-A0FT	1	0
TCGA-AN-A0FV	1	0
TCGA-AN-A0FW	1	0
TCGA-AN-A0FX	1	0
TCGA-AN-A0FZ	1	0
TCGA-AN-A0XN	1	0
TCGA-AN-A0XU	1	0
TCGA-AN-A0XW	1	0
TCGA-AO-A03O	1	0
TCGA-AO-A03T	1	0
TCGA-AO-A03V	1	0
TCGA-AO-A0J2	1	0
TCGA-AO-A0J3	1	0
TCGA-AO-A0J5	1	0
TCGA-AO-A0J9	1	0
TCGA-AO-A0JB	1	0
TCGA-AO-A0JC	1	0
TCGA-AO-A0JD	1	0
TCGA-AO-A128	1	0
TCGA-AO-A12D	1	0
TCGA-AO-A1KR	1	0
TCGA-AQ-A04H	1	0
TCGA-AQ-A54N	1	0
TCGA-AQ-A7U7	1	0
TCGA-AR-A0TP	1	0
TCGA-AR-A0TS	1	0
TCGA-AR-A0TT	1	0
TCGA-AR-A0TU	1	0
TCGA-AR-A0TV	1	0
TCGA-AR-A0TW	1	0
TCGA-AR-A0TY	1	0
TCGA-AR-A0U1	1	0
TCGA-AR-A1AH	1	0
TCGA-AR-A1AI	1	0
TCGA-AR-A1AK	1	0
TCGA-AR-A1AO	1	0
TCGA-AR-A1AR	1	0
TCGA-AR-A24H	1	0
TCGA-AR-A250	1	0
TCGA-AR-A251	1	0
TCGA-AR-A255	1	0
TCGA-AR-A2LE	1	0
TCGA-AR-A2LR	1	0
TCGA-AR-A5QQ	1	0
TCGA-B6-A0I2	1	0
TCGA-B6-A0I6	1	0
TCGA-B6-A0I8	1	0
TCGA-B6-A0I9	1	0
TCGA-B6-A0IB	1	0
TCGA-B6-A0IJ	1	0
TCGA-B6-A0IK	1	0
TCGA-B6-A0RG	1	0
TCGA-B6-A0RL	1	0
TCGA-B6-A0RS	1	0
TCGA-B6-A0RU	1	0
TCGA-B6-A0WZ	1	0
TCGA-B6-A0X1	1	0
TCGA-B6-A1KF	1	0
TCGA-B6-A1KN	1	0
TCGA-B6-A400	1	0
TCGA-B6-A402	1	0
TCGA-B6-A40B	1	0
TCGA-BH-A0AW	1	0
TCGA-BH-A0AZ	1	0
TCGA-BH-A0B0	1	0
TCGA-BH-A0B4	1	0
TCGA-BH-A0B5	1	0
TCGA-BH-A0B6	1	0
TCGA-BH-A0B8	1	0
TCGA-BH-A0BL	1	0
TCGA-BH-A0BP	1	0
TCGA-BH-A0BZ	1	0
TCGA-BH-A0C0	1	0
TCGA-BH-A0DK	1	0
TCGA-BH-A0DX	1	0
TCGA-BH-A0DZ	1	0
TCGA-BH-A0EE	1	0
TCGA-BH-A0H5	1	0
TCGA-BH-A0H7	1	0
TCGA-BH-A0HA	1	0
TCGA-BH-A0HP	1	0
TCGA-BH-A0HX	1	0
TCGA-BH-A0HY	1	0
TCGA-BH-A0W7	1	0
TCGA-BH-A18G	1	0
TCGA-BH-A18J	1	0
TCGA-BH-A18K	1	0
TCGA-BH-A18L	1	0
TCGA-BH-A18P	1	0
TCGA-BH-A18Q	1	0
TCGA-BH-A18T	1	0
TCGA-BH-A18V	1	0
TCGA-BH-A1EN	1	0
TCGA-BH-A1EV	1	0
TCGA-BH-A1F0	1	0
TCGA-BH-A1F2	1	0
TCGA-BH-A1F8	1	0
TCGA-BH-A1FM	1	0
TCGA-BH-A1FN	1	0
TCGA-BH-A1FU	1	0
TCGA-BH-A203	1	0
TCGA-BH-A208	1	0
TCGA-BH-A209	1	0
TCGA-BH-A2L8	1	0
TCGA-BH-A5IZ	1	0
TCGA-BH-A5J0	1	0
TCGA-BH-A8FY	1	0
TCGA-BH-A8FZ	1	0
TCGA-C8-A12K	1	0
TCGA-C8-A12M	1	0
TCGA-C8-A12P	1	0
TCGA-C8-A12T	1	0
TCGA-C8-A12U	1	0
TCGA-C8-A12W	1	0
TCGA-C8-A131	1	0
TCGA-C8-A132	1	0
TCGA-C8-A134	1	0
TCGA-C8-A135	1	0
TCGA-C8-A137	1	0
TCGA-C8-A1HE	1	0
TCGA-C8-A1HJ	1	0
TCGA-C8-A1HM	1	0
TCGA-C8-A26V	1	0
TCGA-C8-A26X	1	0
TCGA-C8-A26Y	1	0
TCGA-C8-A274	1	0
TCGA-C8-A275	1	0
TCGA-C8-A27B	1	0
TCGA-C8-A3M7	1	0
TCGA-C8-A8HP	1	0
TCGA-C8-A8HQ	1	0
TCGA-C8-A8HR	1	0
TCGA-D8-A13Y	1	0
TCGA-D8-A13Z	1	0
TCGA-D8-A140	1	0
TCGA-D8-A142	1	0
TCGA-D8-A143	1	0
TCGA-D8-A147	1	0
TCGA-D8-A1J8	1	0
TCGA-D8-A1J9	1	0
TCGA-D8-A1JA	1	0
TCGA-D8-A1JC	1	0
TCGA-D8-A1JD	1	0
TCGA-D8-A1JG	1	0
TCGA-D8-A1JJ	1	0
TCGA-D8-A1JK	1	0
TCGA-D8-A1JL	1	0
TCGA-D8-A1JM	1	0
TCGA-D8-A1JN	1	0
TCGA-D8-A1JP	1	0
TCGA-D8-A1XJ	1	0
TCGA-D8-A1XK	1	0
TCGA-D8-A1XL	1	0
TCGA-D8-A1XW	1	0
TCGA-D8-A1XZ	1	0
TCGA-D8-A1Y0	1	0
TCGA-D8-A1Y1	1	0
TCGA-D8-A27F	1	0
TCGA-D8-A27G	1	0
TCGA-D8-A4Z1	1	0
TCGA-D8-A73U	1	0
TCGA-E2-A10C	1	0
TCGA-E2-A14N	1	0
TCGA-E2-A14R	1	0
TCGA-E2-A14S	1	0
TCGA-E2-A14V	1	0
TCGA-E2-A14W	1	0
TCGA-E2-A14Z	1	0
TCGA-E2-A150	1	0
TCGA-E2-A155	1	0
TCGA-E2-A159	1	0
TCGA-E2-A15A	1	0
TCGA-E2-A15G	1	0
TCGA-E2-A15M	1	0
TCGA-E2-A15S	1	0
TCGA-E2-A1AZ	1	0
TCGA-E2-A1IH	1	0
TCGA-E2-A1IN	1	0
TCGA-E2-A1LA	1	0
TCGA-E2-A1LE	1	0
TCGA-E2-A1LS	1	0
TCGA-E2-A2P5	1	0
TCGA-E2-A2P6	1	0
TCGA-E2-A573	1	0
TCGA-E2-A574	1	0
TCGA-E2-A576	1	0
TCGA-E2-A9RU	1	0
TCGA-E9-A1NA	1	0
TCGA-E9-A1NC	1	0
TCGA-E9-A1ND	1	0
TCGA-E9-A1NF	1	0
TCGA-E9-A1R4	1	0
TCGA-E9-A1RF	1	0
TCGA-E9-A1RH	1	0
TCGA-E9-A226	1	0
TCGA-E9-A22B	1	0
TCGA-E9-A22E	1	0
TCGA-E9-A243	1	0
TCGA-E9-A244	1	0
TCGA-E9-A295	1	0
TCGA-E9-A2JS	1	0
TCGA-E9-A3HO	1	0
TCGA-E9-A5FL	1	0
TCGA-EW-A1IW	1	0
TCGA-EW-A1IZ	1	0
TCGA-EW-A1OV	1	0
TCGA-EW-A1OY	1	0
TCGA-EW-A1OZ	1	0
TCGA-EW-A1P4	1	0
TCGA-EW-A1PD	1	0
TCGA-EW-A3E8	1	0
TCGA-EW-A423	1	0
TCGA-EW-A6SA	1	0
TCGA-EW-A6SB	1	0
TCGA-EW-A6SD	1	0
TCGA-GI-A2C8	1	0
TCGA-GM-A2D9	1	0
TCGA-GM-A2DB	1	0
TCGA-GM-A2DD	1	0
TCGA-GM-A2DH	1	0
TCGA-GM-A2DI	1	0
TCGA-GM-A2DO	1	0
TCGA-GM-A3NW	1	0
TCGA-GM-A3NY	1	0
TCGA-HN-A2NL	1	0
TCGA-JL-A3YW	1	0
TCGA-LD-A74U	1	0
TCGA-LD-A7W5	1	0
TCGA-LL-A441	1	0
TCGA-LL-A5YL	1	0
TCGA-LL-A5YP	1	0
TCGA-LL-A6FP	1	0
TCGA-LL-A73Y	1	0
TCGA-LL-A740	1	0
TCGA-LL-A7SZ	1	0
TCGA-LL-A7T0	1	0
TCGA-LL-A8F5	1	0
TCGA-LQ-A4E4	1	0
TCGA-OL-A5D7	1	0
TCGA-OL-A5DA	1	0
TCGA-OL-A5RW	1	0
TCGA-OL-A5RZ	1	0
TCGA-OL-A66J	1	0
TCGA-OL-A66L	1	0
TCGA-OL-A66P	1	0
TCGA-OL-A6VO	1	0
TCGA-OL-A6VQ	1	0
TCGA-OL-A6VR	1	0
TCGA-OL-A97C	1	0
TCGA-PE-A5DC	1	0
TCGA-PE-A5DD	1	0
TCGA-PE-A5DE	1	0
TCGA-PL-A8LV	1	0
TCGA-PL-A8LZ	1	0
TCGA-S3-AA0Z	1	0
TCGA-S3-AA10	1	0
TCGA-S3-AA11	1	0
TCGA-S3-AA12	1	0
TCGA-S3-AA15	1	0
TCGA-S3-AA17	1	0
TCGA-UL-AAZ6	1	0
TCGA-UU-A93S	1	0
TCGA-XX-A899	1	0
TCGA-XX-A89A	1	0
TCGA-Z7-A8R6	1	0

## Sheet: d
Supplementary Data 1d. Identifiers of samples used for array-based copy number analysis
TCGA-3C-AAAU
TCGA-3C-AALI
TCGA-3C-AALJ
TCGA-3C-AALK
TCGA-4H-AAAK
TCGA-5L-AAT0
TCGA-5L-AAT1
TCGA-5T-A9QA
TCGA-A1-A0SB
TCGA-A1-A0SD
TCGA-A1-A0SE
TCGA-A1-A0SF
TCGA-A1-A0SG
TCGA-A1-A0SH
TCGA-A1-A0SI
TCGA-A1-A0SJ
TCGA-A1-A0SK
TCGA-A1-A0SM
TCGA-A1-A0SN
TCGA-A1-A0SO
TCGA-A1-A0SP
TCGA-A1-A0SQ
TCGA-A2-A04N
TCGA-A2-A04P
TCGA-A2-A04Q
TCGA-A2-A04R
TCGA-A2-A04T
TCGA-A2-A04U
TCGA-A2-A04V
TCGA-A2-A04W
TCGA-A2-A04X
TCGA-A2-A04Y
TCGA-A2-A0CK
TCGA-A2-A0CL
TCGA-A2-A0CM
TCGA-A2-A0CO
TCGA-A2-A0CP
TCGA-A2-A0CQ
TCGA-A2-A0CR
TCGA-A2-A0CS
TCGA-A2-A0CT
TCGA-A2-A0CU
TCGA-A2-A0CV
TCGA-A2-A0CW
TCGA-A2-A0CX
TCGA-A2-A0D0
TCGA-A2-A0D1
TCGA-A2-A0D2
TCGA-A2-A0D3
TCGA-A2-A0D4
TCGA-A2-A0EM
TCGA-A2-A0EN
TCGA-A2-A0EO
TCGA-A2-A0EP
TCGA-A2-A0EQ
TCGA-A2-A0ER
TCGA-A2-A0ES
TCGA-A2-A0ET
TCGA-A2-A0EU
TCGA-A2-A0EV
TCGA-A2-A0EW
TCGA-A2-A0EX
TCGA-A2-A0EY
TCGA-A2-A0ST
TCGA-A2-A0SU
TCGA-A2-A0SV
TCGA-A2-A0SW
TCGA-A2-A0SX
TCGA-A2-A0SY
TCGA-A2-A0T0
TCGA-A2-A0T1
TCGA-A2-A0T2
TCGA-A2-A0T3
TCGA-A2-A0T4
TCGA-A2-A0T5
TCGA-A2-A0T6
TCGA-A2-A0T7
TCGA-A2-A0YC
TCGA-A2-A0YD
TCGA-A2-A0YE
TCGA-A2-A0YF
TCGA-A2-A0YG
TCGA-A2-A0YH
TCGA-A2-A0YI
TCGA-A2-A0YJ
TCGA-A2-A0YK
TCGA-A2-A0YL
TCGA-A2-A0YM
TCGA-A2-A0YT
TCGA-A2-A1FV
TCGA-A2-A1FW
TCGA-A2-A1FX
TCGA-A2-A1FZ
TCGA-A2-A1G0
TCGA-A2-A1G1
TCGA-A2-A1G4
TCGA-A2-A1G6
TCGA-A2-A259
TCGA-A2-A25A
TCGA-A2-A25B
TCGA-A2-A25C
TCGA-A2-A25D
TCGA-A2-A25E
TCGA-A2-A25F
TCGA-A2-A3KC
TCGA-A2-A3KD
TCGA-A2-A3XS
TCGA-A2-A3XT
TCGA-A2-A3XU
TCGA-A2-A3XV
TCGA-A2-A3XW
TCGA-A2-A3XX
TCGA-A2-A3XY
TCGA-A2-A3XZ
TCGA-A2-A3Y0
TCGA-A2-A4RW
TCGA-A2-A4RX
TCGA-A2-A4RY
TCGA-A2-A4S0
TCGA-A2-A4S1
TCGA-A2-A4S2
TCGA-A2-A4S3
TCGA-A7-A0CD
TCGA-A7-A0CE
TCGA-A7-A0CG
TCGA-A7-A0CH
TCGA-A7-A0CJ
TCGA-A7-A0D9
TCGA-A7-A0DA
TCGA-A7-A0DB
TCGA-A7-A13D
TCGA-A7-A13E
TCGA-A7-A13F
TCGA-A7-A13G
TCGA-A7-A13H
TCGA-A7-A26F
TCGA-A7-A26G
TCGA-A7-A26H
TCGA-A7-A26I
TCGA-A7-A26J
TCGA-A7-A3IY
TCGA-A7-A3IZ
TCGA-A7-A3J0
TCGA-A7-A3J1
TCGA-A7-A3RF
TCGA-A7-A425
TCGA-A7-A426
TCGA-A7-A4SA
TCGA-A7-A4SB
TCGA-A7-A4SC
TCGA-A7-A4SD
TCGA-A7-A4SE
TCGA-A7-A4SF
TCGA-A7-A56D
TCGA-A7-A5ZV
TCGA-A7-A5ZW
TCGA-A7-A5ZX
TCGA-A7-A6VV
TCGA-A7-A6VW
TCGA-A7-A6VX
TCGA-A7-A6VY
TCGA-A8-A06O
TCGA-A8-A06P
TCGA-A8-A06Q
TCGA-A8-A06R
TCGA-A8-A06T
TCGA-A8-A06U
TCGA-A8-A06X
TCGA-A8-A06Y
TCGA-A8-A06Z
TCGA-A8-A075
TCGA-A8-A076
TCGA-A8-A079
TCGA-A8-A07B
TCGA-A8-A07F
TCGA-A8-A07G
TCGA-A8-A07I
TCGA-A8-A07J
TCGA-A8-A07L
TCGA-A8-A07O
TCGA-A8-A07P
TCGA-A8-A07R
TCGA-A8-A07U
TCGA-A8-A07W
TCGA-A8-A07Z
TCGA-A8-A081
TCGA-A8-A082
TCGA-A8-A083
TCGA-A8-A085
TCGA-A8-A08B
TCGA-A8-A08C
TCGA-A8-A08F
TCGA-A8-A08G
TCGA-A8-A08H
TCGA-A8-A08J
TCGA-A8-A08L
TCGA-A8-A08O
TCGA-A8-A08R
TCGA-A8-A08S
TCGA-A8-A08T
TCGA-A8-A08Z
TCGA-A8-A090
TCGA-A8-A091
TCGA-A8-A092
TCGA-A8-A093
TCGA-A8-A094
TCGA-A8-A095
TCGA-A8-A096
TCGA-A8-A097
TCGA-A8-A099
TCGA-A8-A09A
TCGA-A8-A09B
TCGA-A8-A09C
TCGA-A8-A09D
TCGA-A8-A09E
TCGA-A8-A09G
TCGA-A8-A09I
TCGA-A8-A09K
TCGA-A8-A09M
TCGA-A8-A09N
TCGA-A8-A09Q
TCGA-A8-A09T
TCGA-A8-A09V
TCGA-A8-A09W
TCGA-A8-A09X
TCGA-A8-A09Z
TCGA-A8-A0A1
TCGA-A8-A0A2
TCGA-A8-A0A4
TCGA-A8-A0A6
TCGA-A8-A0A7
TCGA-A8-A0A9
TCGA-A8-A0AB
TCGA-A8-A0AD
TCGA-AC-A23C
TCGA-AC-A23E
TCGA-AC-A23G
TCGA-AC-A23H
TCGA-AC-A2B8
TCGA-AC-A2BK
TCGA-AC-A2BM
TCGA-AC-A2FB
TCGA-AC-A2FE
TCGA-AC-A2FF
TCGA-AC-A2FG
TCGA-AC-A2FK
TCGA-AC-A2FM
TCGA-AC-A2FO
TCGA-AC-A2QI
TCGA-AC-A2QJ
TCGA-AC-A3BB
TCGA-AC-A3HN
TCGA-AC-A3OD
TCGA-AC-A3QP
TCGA-AC-A3QQ
TCGA-AC-A3TM
TCGA-AC-A3TN
TCGA-AC-A3W5
TCGA-AC-A3W6
TCGA-AC-A3W7
TCGA-AC-A3YI
TCGA-AC-A3YJ
TCGA-AC-A4ZE
TCGA-AC-A5EH
TCGA-AC-A5EI
TCGA-AC-A5XS
TCGA-AC-A5XU
TCGA-AC-A62V
TCGA-AC-A62X
TCGA-AC-A62Y
TCGA-AC-A6IV
TCGA-AC-A6IW
TCGA-AC-A6IX
TCGA-AC-A6NO
TCGA-AC-A7VB
TCGA-AC-A7VC
TCGA-AC-A8OP
TCGA-AC-A8OQ
TCGA-AC-A8OR
TCGA-AC-A8OS
TCGA-AN-A03X
TCGA-AN-A03Y
TCGA-AN-A041
TCGA-AN-A046
TCGA-AN-A049
TCGA-AN-A04A
TCGA-AN-A04C
TCGA-AN-A04D
TCGA-AN-A0AJ
TCGA-AN-A0AK
TCGA-AN-A0AL
TCGA-AN-A0AM
TCGA-AN-A0AR
TCGA-AN-A0AS
TCGA-AN-A0AT
TCGA-AN-A0FD
TCGA-AN-A0FF
TCGA-AN-A0FJ
TCGA-AN-A0FK
TCGA-AN-A0FL
TCGA-AN-A0FN
TCGA-AN-A0FS
TCGA-AN-A0FV
TCGA-AN-A0FW
TCGA-AN-A0FX
TCGA-AN-A0FY
TCGA-AN-A0G0
TCGA-AN-A0XN
TCGA-AN-A0XO
TCGA-AN-A0XP
TCGA-AN-A0XR
TCGA-AN-A0XS
TCGA-AN-A0XT
TCGA-AN-A0XU
TCGA-AN-A0XV
TCGA-AN-A0XW
TCGA-AO-A03L
TCGA-AO-A03O
TCGA-AO-A03P
TCGA-AO-A03R
TCGA-AO-A03T
TCGA-AO-A03V
TCGA-AO-A0J2
TCGA-AO-A0J3
TCGA-AO-A0J4
TCGA-AO-A0J5
TCGA-AO-A0J6
TCGA-AO-A0J7
TCGA-AO-A0J8
TCGA-AO-A0J9
TCGA-AO-A0JA
TCGA-AO-A0JB
TCGA-AO-A0JC
TCGA-AO-A0JD
TCGA-AO-A0JE
TCGA-AO-A0JF
TCGA-AO-A0JG
TCGA-AO-A0JI
TCGA-AO-A0JJ
TCGA-AO-A0JM
TCGA-AO-A124
TCGA-AO-A128
TCGA-AO-A12A
TCGA-AO-A12D
TCGA-AO-A12F
TCGA-AO-A12H
TCGA-AO-A1KO
TCGA-AO-A1KP
TCGA-AO-A1KR
TCGA-AO-A1KS
TCGA-AO-A1KT
TCGA-AQ-A04H
TCGA-AQ-A04J
TCGA-AQ-A0Y5
TCGA-AQ-A1H2
TCGA-AQ-A1H3
TCGA-AQ-A54N
TCGA-AQ-A54O
TCGA-AQ-A7U7
TCGA-AR-A0TP
TCGA-AR-A0TQ
TCGA-AR-A0TR
TCGA-AR-A0TS
TCGA-AR-A0TT
TCGA-AR-A0TU
TCGA-AR-A0TV
TCGA-AR-A0TW
TCGA-AR-A0TX
TCGA-AR-A0TY
TCGA-AR-A0TZ
TCGA-AR-A0U0
TCGA-AR-A0U1
TCGA-AR-A0U2
TCGA-AR-A0U3
TCGA-AR-A1AH
TCGA-AR-A1AI
TCGA-AR-A1AJ
TCGA-AR-A1AK
TCGA-AR-A1AL
TCGA-AR-A1AM
TCGA-AR-A1AN
TCGA-AR-A1AO
TCGA-AR-A1AP
TCGA-AR-A1AQ
TCGA-AR-A1AR
TCGA-AR-A1AS
TCGA-AR-A1AU
TCGA-AR-A1AV
TCGA-AR-A1AW
TCGA-AR-A1AX
TCGA-AR-A1AY
TCGA-AR-A24H
TCGA-AR-A24K
TCGA-AR-A24L
TCGA-AR-A24M
TCGA-AR-A24N
TCGA-AR-A24P
TCGA-AR-A24R
TCGA-AR-A24S
TCGA-AR-A24T
TCGA-AR-A24U
TCGA-AR-A24V
TCGA-AR-A24W
TCGA-AR-A24X
TCGA-AR-A24Z
TCGA-AR-A251
TCGA-AR-A252
TCGA-AR-A254
TCGA-AR-A255
TCGA-AR-A256
TCGA-AR-A2LE
TCGA-AR-A2LH
TCGA-AR-A2LJ
TCGA-AR-A2LK
TCGA-AR-A2LL
TCGA-AR-A2LM
TCGA-AR-A2LN
TCGA-AR-A2LO
TCGA-AR-A2LQ
TCGA-AR-A2LR
TCGA-AR-A5QM
TCGA-AR-A5QN
TCGA-AR-A5QP
TCGA-AR-A5QQ
TCGA-B6-A0I1
TCGA-B6-A0I2
TCGA-B6-A0I5
TCGA-B6-A0I6
TCGA-B6-A0I8
TCGA-B6-A0I9
TCGA-B6-A0IA
TCGA-B6-A0IB
TCGA-B6-A0IC
TCGA-B6-A0IE
TCGA-B6-A0IH
TCGA-B6-A0IJ
TCGA-B6-A0IK
TCGA-B6-A0IM
TCGA-B6-A0IN
TCGA-B6-A0RE
TCGA-B6-A0RG
TCGA-B6-A0RH
TCGA-B6-A0RI
TCGA-B6-A0RL
TCGA-B6-A0RM
TCGA-B6-A0RN
TCGA-B6-A0RO
TCGA-B6-A0RP
TCGA-B6-A0RQ
TCGA-B6-A0RS
TCGA-B6-A0RT
TCGA-B6-A0RU
TCGA-B6-A0RV
TCGA-B6-A0WS
TCGA-B6-A0WT
TCGA-B6-A0WV
TCGA-B6-A0WW
TCGA-B6-A0WX
TCGA-B6-A0WY
TCGA-B6-A0WZ
TCGA-B6-A0X0
TCGA-B6-A0X1
TCGA-B6-A0X4
TCGA-B6-A0X5
TCGA-B6-A1KC
TCGA-B6-A1KF
TCGA-B6-A1KI
TCGA-B6-A1KN
TCGA-B6-A2IU
TCGA-B6-A3ZX
TCGA-B6-A400
TCGA-B6-A401
TCGA-B6-A402
TCGA-B6-A408
TCGA-B6-A409
TCGA-B6-A40B
TCGA-B6-A40C
TCGA-BH-A0AU
TCGA-BH-A0AV
TCGA-BH-A0AW
TCGA-BH-A0AY
TCGA-BH-A0AZ
TCGA-BH-A0B0
TCGA-BH-A0B1
TCGA-BH-A0B3
TCGA-BH-A0B4
TCGA-BH-A0B5
TCGA-BH-A0B6
TCGA-BH-A0B7
TCGA-BH-A0B8
TCGA-BH-A0B9
TCGA-BH-A0BA
TCGA-BH-A0BC
TCGA-BH-A0BD
TCGA-BH-A0BF
TCGA-BH-A0BG
TCGA-BH-A0BJ
TCGA-BH-A0BL
TCGA-BH-A0BM
TCGA-BH-A0BO
TCGA-BH-A0BP
TCGA-BH-A0BQ
TCGA-BH-A0BR
TCGA-BH-A0BS
TCGA-BH-A0BT
TCGA-BH-A0BV
TCGA-BH-A0BW
TCGA-BH-A0BZ
TCGA-BH-A0C0
TCGA-BH-A0C1
TCGA-BH-A0C3
TCGA-BH-A0C7
TCGA-BH-A0DD
TCGA-BH-A0DE
TCGA-BH-A0DG
TCGA-BH-A0DH
TCGA-BH-A0DI
TCGA-BH-A0DK
TCGA-BH-A0DL
TCGA-BH-A0DO
TCGA-BH-A0DP
TCGA-BH-A0DQ
TCGA-BH-A0DS
TCGA-BH-A0DT
TCGA-BH-A0DV
TCGA-BH-A0DX
TCGA-BH-A0DZ
TCGA-BH-A0E0
TCGA-BH-A0E1
TCGA-BH-A0E2
TCGA-BH-A0E7
TCGA-BH-A0E9
TCGA-BH-A0EA
TCGA-BH-A0EB
TCGA-BH-A0EE
TCGA-BH-A0EI
TCGA-BH-A0GY
TCGA-BH-A0GZ
TCGA-BH-A0H0
TCGA-BH-A0H3
TCGA-BH-A0H5
TCGA-BH-A0H6
TCGA-BH-A0H7
TCGA-BH-A0H9
TCGA-BH-A0HA
TCGA-BH-A0HB
TCGA-BH-A0HI
TCGA-BH-A0HL
TCGA-BH-A0HN
TCGA-BH-A0HO
TCGA-BH-A0HP
TCGA-BH-A0HQ
TCGA-BH-A0HU
TCGA-BH-A0HW
TCGA-BH-A0HX
TCGA-BH-A0HY
TCGA-BH-A0RX
TCGA-BH-A0W3
TCGA-BH-A0W4
TCGA-BH-A0W5
TCGA-BH-A0W7
TCGA-BH-A0WA
TCGA-BH-A18F
TCGA-BH-A18G
TCGA-BH-A18H
TCGA-BH-A18I
TCGA-BH-A18J
TCGA-BH-A18K
TCGA-BH-A18L
TCGA-BH-A18M
TCGA-BH-A18N
TCGA-BH-A18P
TCGA-BH-A18Q
TCGA-BH-A18R
TCGA-BH-A18S
TCGA-BH-A18T
TCGA-BH-A18U
TCGA-BH-A1EN
TCGA-BH-A1EO
TCGA-BH-A1ES
TCGA-BH-A1ET
TCGA-BH-A1EU
TCGA-BH-A1EV
TCGA-BH-A1EW
TCGA-BH-A1EX
TCGA-BH-A1EY
TCGA-BH-A1F0
TCGA-BH-A1F2
TCGA-BH-A1F5
TCGA-BH-A1F6
TCGA-BH-A1F8
TCGA-BH-A1FC
TCGA-BH-A1FD
TCGA-BH-A1FE
TCGA-BH-A1FG
TCGA-BH-A1FH
TCGA-BH-A1FJ
TCGA-BH-A1FL
TCGA-BH-A1FM
TCGA-BH-A1FN
TCGA-BH-A1FR
TCGA-BH-A1FU
TCGA-BH-A201
TCGA-BH-A202
TCGA-BH-A203
TCGA-BH-A204
TCGA-BH-A208
TCGA-BH-A209
TCGA-BH-A28O
TCGA-BH-A28Q
TCGA-BH-A2L8
TCGA-BH-A42T
TCGA-BH-A42U
TCGA-BH-A42V
TCGA-BH-A5IZ
TCGA-BH-A5J0
TCGA-BH-A6R8
TCGA-BH-A6R9
TCGA-BH-A8FY
TCGA-BH-A8FZ
TCGA-BH-A8G0
TCGA-BH-AB28
TCGA-C8-A12K
TCGA-C8-A12L
TCGA-C8-A12M
TCGA-C8-A12N
TCGA-C8-A12O
TCGA-C8-A12P
TCGA-C8-A12Q
TCGA-C8-A12T
TCGA-C8-A12U
TCGA-C8-A12V
TCGA-C8-A12W
TCGA-C8-A12X
TCGA-C8-A12Y
TCGA-C8-A12Z
TCGA-C8-A130
TCGA-C8-A131
TCGA-C8-A132
TCGA-C8-A133
TCGA-C8-A134
TCGA-C8-A135
TCGA-C8-A137
TCGA-C8-A138
TCGA-C8-A1HE
TCGA-C8-A1HF
TCGA-C8-A1HG
TCGA-C8-A1HI
TCGA-C8-A1HJ
TCGA-C8-A1HK
TCGA-C8-A1HL
TCGA-C8-A1HM
TCGA-C8-A1HN
TCGA-C8-A1HO
TCGA-C8-A26V
TCGA-C8-A26W
TCGA-C8-A26X
TCGA-C8-A26Y
TCGA-C8-A26Z
TCGA-C8-A273
TCGA-C8-A274
TCGA-C8-A275
TCGA-C8-A278
TCGA-C8-A27A
TCGA-C8-A27B
TCGA-C8-A3M7
TCGA-C8-A3M8
TCGA-C8-A8HP
TCGA-C8-A8HQ
TCGA-C8-A8HR
TCGA-C8-A9FZ
TCGA-D8-A13Y
TCGA-D8-A13Z
TCGA-D8-A140
TCGA-D8-A141
TCGA-D8-A142
TCGA-D8-A143
TCGA-D8-A145
TCGA-D8-A146
TCGA-D8-A147
TCGA-D8-A1J8
TCGA-D8-A1J9
TCGA-D8-A1JA
TCGA-D8-A1JB
TCGA-D8-A1JC
TCGA-D8-A1JD
TCGA-D8-A1JE
TCGA-D8-A1JF
TCGA-D8-A1JG
TCGA-D8-A1JH
TCGA-D8-A1JI
TCGA-D8-A1JJ
TCGA-D8-A1JK
TCGA-D8-A1JL
TCGA-D8-A1JM
TCGA-D8-A1JN
TCGA-D8-A1JP
TCGA-D8-A1JS
TCGA-D8-A1JT
TCGA-D8-A1JU
TCGA-D8-A1X5
TCGA-D8-A1X6
TCGA-D8-A1X7
TCGA-D8-A1X8
TCGA-D8-A1XA
TCGA-D8-A1XB
TCGA-D8-A1XC
TCGA-D8-A1XF
TCGA-D8-A1XG
TCGA-D8-A1XJ
TCGA-D8-A1XK
TCGA-D8-A1XL
TCGA-D8-A1XM
TCGA-D8-A1XO
TCGA-D8-A1XR
TCGA-D8-A1XS
TCGA-D8-A1XT
TCGA-D8-A1XU
TCGA-D8-A1XV
TCGA-D8-A1XW
TCGA-D8-A1XY
TCGA-D8-A1XZ
TCGA-D8-A1Y0
TCGA-D8-A1Y1
TCGA-D8-A1Y2
TCGA-D8-A1Y3
TCGA-D8-A27E
TCGA-D8-A27F
TCGA-D8-A27G
TCGA-D8-A27H
TCGA-D8-A27I
TCGA-D8-A27K
TCGA-D8-A27L
TCGA-D8-A27M
TCGA-D8-A27N
TCGA-D8-A27P
TCGA-D8-A27R
TCGA-D8-A27T
TCGA-D8-A27W
TCGA-D8-A3Z5
TCGA-D8-A3Z6
TCGA-D8-A4Z1
TCGA-D8-A73U
TCGA-D8-A73W
TCGA-D8-A73X
TCGA-E2-A10A
TCGA-E2-A10C
TCGA-E2-A14N
TCGA-E2-A14O
TCGA-E2-A14P
TCGA-E2-A14Q
TCGA-E2-A14R
TCGA-E2-A14S
TCGA-E2-A14T
TCGA-E2-A14U
TCGA-E2-A14V
TCGA-E2-A14W
TCGA-E2-A14X
TCGA-E2-A14Y
TCGA-E2-A14Z
TCGA-E2-A150
TCGA-E2-A152
TCGA-E2-A153
TCGA-E2-A154
TCGA-E2-A155
TCGA-E2-A156
TCGA-E2-A158
TCGA-E2-A159
TCGA-E2-A15C
TCGA-E2-A15D
TCGA-E2-A15E
TCGA-E2-A15F
TCGA-E2-A15G
TCGA-E2-A15H
TCGA-E2-A15I
TCGA-E2-A15J
TCGA-E2-A15K
TCGA-E2-A15L
TCGA-E2-A15M
TCGA-E2-A15O
TCGA-E2-A15P
TCGA-E2-A15R
TCGA-E2-A15S
TCGA-E2-A15T
TCGA-E2-A1AZ
TCGA-E2-A1B0
TCGA-E2-A1B1
TCGA-E2-A1B4
TCGA-E2-A1B5
TCGA-E2-A1B6
TCGA-E2-A1BC
TCGA-E2-A1BD
TCGA-E2-A1IE
TCGA-E2-A1IF
TCGA-E2-A1IG
TCGA-E2-A1IH
TCGA-E2-A1II
TCGA-E2-A1IJ
TCGA-E2-A1IK
TCGA-E2-A1IL
TCGA-E2-A1IN
TCGA-E2-A1IO
TCGA-E2-A1IU
TCGA-E2-A1L6
TCGA-E2-A1L7
TCGA-E2-A1L8
TCGA-E2-A1L9
TCGA-E2-A1LA
TCGA-E2-A1LB
TCGA-E2-A1LE
TCGA-E2-A1LG
TCGA-E2-A1LI
TCGA-E2-A1LK
TCGA-E2-A1LL
TCGA-E2-A2P5
TCGA-E2-A2P6
TCGA-E2-A3DX
TCGA-E2-A56Z
TCGA-E2-A570
TCGA-E2-A572
TCGA-E2-A573
TCGA-E2-A574
TCGA-E2-A576
TCGA-E9-A1N3
TCGA-E9-A1N4
TCGA-E9-A1N5
TCGA-E9-A1N8
TCGA-E9-A1N9
TCGA-E9-A1NA
TCGA-E9-A1NC
TCGA-E9-A1ND
TCGA-E9-A1NE
TCGA-E9-A1NF
TCGA-E9-A1NG
TCGA-E9-A1NH
TCGA-E9-A1NI
TCGA-E9-A1QZ
TCGA-E9-A1R0
TCGA-E9-A1R2
TCGA-E9-A1R3
TCGA-E9-A1R4
TCGA-E9-A1R5
TCGA-E9-A1R6
TCGA-E9-A1R7
TCGA-E9-A1RA
TCGA-E9-A1RB
TCGA-E9-A1RC
TCGA-E9-A1RD
TCGA-E9-A1RE
TCGA-E9-A1RF
TCGA-E9-A1RG
TCGA-E9-A1RH
TCGA-E9-A1RI
TCGA-E9-A226
TCGA-E9-A227
TCGA-E9-A228
TCGA-E9-A229
TCGA-E9-A22A
TCGA-E9-A22B
TCGA-E9-A22D
TCGA-E9-A22E
TCGA-E9-A22H
TCGA-E9-A243
TCGA-E9-A244
TCGA-E9-A245
TCGA-E9-A247
TCGA-E9-A248
TCGA-E9-A249
TCGA-E9-A24A
TCGA-E9-A295
TCGA-E9-A2JS
TCGA-E9-A2JT
TCGA-E9-A3HO
TCGA-E9-A3Q9
TCGA-E9-A3QA
TCGA-E9-A3X8
TCGA-E9-A54X
TCGA-E9-A54Y
TCGA-E9-A5FK
TCGA-E9-A5FL
TCGA-E9-A5UO
TCGA-E9-A5UP
TCGA-E9-A6HE
TCGA-EW-A1IW
TCGA-EW-A1IX
TCGA-EW-A1IY
TCGA-EW-A1IZ
TCGA-EW-A1J1
TCGA-EW-A1J2
TCGA-EW-A1J3
TCGA-EW-A1J5
TCGA-EW-A1J6
TCGA-EW-A1OV
TCGA-EW-A1OX
TCGA-EW-A1OY
TCGA-EW-A1OZ
TCGA-EW-A1P0
TCGA-EW-A1P1
TCGA-EW-A1P3
TCGA-EW-A1P4
TCGA-EW-A1P5
TCGA-EW-A1P6
TCGA-EW-A1P7
TCGA-EW-A1P8
TCGA-EW-A1PA
TCGA-EW-A1PB
TCGA-EW-A1PC
TCGA-EW-A1PD
TCGA-EW-A1PE
TCGA-EW-A1PG
TCGA-EW-A1PH
TCGA-EW-A2FR
TCGA-EW-A2FW
TCGA-EW-A3E8
TCGA-EW-A3U0
TCGA-EW-A423
TCGA-EW-A6S9
TCGA-EW-A6SA
TCGA-EW-A6SB
TCGA-EW-A6SC
TCGA-EW-A6SD
TCGA-GI-A2C8
TCGA-GI-A2C9
TCGA-GM-A2D9
TCGA-GM-A2DA
TCGA-GM-A2DB
TCGA-GM-A2DC
TCGA-GM-A2DD
TCGA-GM-A2DF
TCGA-GM-A2DH
TCGA-GM-A2DI
TCGA-GM-A2DK
TCGA-GM-A2DL
TCGA-GM-A2DM
TCGA-GM-A2DN
TCGA-GM-A2DO
TCGA-GM-A3NW
TCGA-GM-A3NY
TCGA-GM-A3XG
TCGA-GM-A3XL
TCGA-GM-A3XN
TCGA-GM-A4E0
TCGA-GM-A5PV
TCGA-GM-A5PX
TCGA-HN-A2NL
TCGA-HN-A2OB
TCGA-JL-A3YW
TCGA-JL-A3YX
TCGA-LD-A66U
TCGA-LD-A74U
TCGA-LD-A7W5
TCGA-LD-A7W6
TCGA-LD-A9QF
TCGA-LL-A440
TCGA-LL-A441
TCGA-LL-A50Y
TCGA-LL-A5YL
TCGA-LL-A5YM
TCGA-LL-A5YN
TCGA-LL-A5YO
TCGA-LL-A5YP
TCGA-LL-A6FP
TCGA-LL-A6FQ
TCGA-LL-A6FR
TCGA-LL-A73Y
TCGA-LL-A73Z
TCGA-LL-A740
TCGA-LL-A7SZ
TCGA-LL-A7T0
TCGA-LL-A8F5
TCGA-LL-A9Q3
TCGA-LQ-A4E4
TCGA-OK-A5Q2
TCGA-OL-A5D6
TCGA-OL-A5D7
TCGA-OL-A5D8
TCGA-OL-A5DA
TCGA-OL-A5RU
TCGA-OL-A5RV
TCGA-OL-A5RW
TCGA-OL-A5RX
TCGA-OL-A5RY
TCGA-OL-A5RZ
TCGA-OL-A5S0
TCGA-OL-A66H
TCGA-OL-A66I
TCGA-OL-A66J
TCGA-OL-A66K
TCGA-OL-A66L
TCGA-OL-A66N
TCGA-OL-A66O
TCGA-OL-A66P
TCGA-OL-A6VO
TCGA-OL-A6VQ
TCGA-OL-A6VR
TCGA-OL-A97C
TCGA-PE-A5DC
TCGA-PE-A5DD
TCGA-PE-A5DE
TCGA-PL-A8LV
TCGA-PL-A8LX
TCGA-PL-A8LY
TCGA-PL-A8LZ
TCGA-S3-A6ZF
TCGA-S3-A6ZG
TCGA-S3-A6ZH
TCGA-S3-AA0Z
TCGA-S3-AA10
TCGA-S3-AA11
TCGA-S3-AA12
TCGA-S3-AA14
TCGA-S3-AA15
TCGA-S3-AA17
TCGA-UL-AAZ6
TCGA-UU-A93S
TCGA-V7-A7HQ
TCGA-W8-A86G
TCGA-WT-AB41
TCGA-WT-AB44
TCGA-XX-A899
TCGA-XX-A89A
TCGA-Z7-A8R5
TCGA-Z7-A8R6

## Sheet: e
Supplementary Data 1e. Identifiers of RNA-seq samples, their tumor subtype by PAM50, race, and immune signature scores
ID	Patient	PAM50	Race	Purity	T-cell	B-cell	Cytotoxiccell	Macrophage	Fibroblast	IFN-gamma	TypeIinterferon	Proliferation	DNA.Repair
LIB-006815	L000006	Her2	Nigerian	0.55	-0.635714	-0.779679	-0.112676	-0.358456	0.757143	-0.00742638	0.236766	0.315556	-0.0632602
LIB-007621	L000009	LumA	Nigerian	0.4	0.503495	-0.145698	0.139716	0.89344	-0.152463	-0.196479	0.425665	-0.680851	-0.271777
LIB-008184	L000011	LumB	Nigerian	NA	0.471429	-0.751968	0.943662	0.415157	-0.935714	-0.579209	0.664489	0.170213	-0.0214781
LIB-008179	L000013	Basal	Nigerian	0.37	-0.546992	-0.382979	-0.633803	-0.0567376	0.0357143	-0.767606	-0.667323	0.609929	0.584288
LIB-008183	L000015	Her2	Nigerian	0.15	-0.578571	-0.756779	-0.0352113	0.531915	0.05	0.0366755	-0.0359712	-0.544662	0.520909
LIB-008185	L000017	Her2	Nigerian	0.15	-0.147183	-0.726796	0.330164	0.903807	0.611688	-0.58242	-0.726059	0.191489	0.145042
LIB-008178	L000020	Her2	Nigerian	NA	-0.707143	0.553294	-0.327113	-0.595745	-0.449326	-0.0633803	-0.802977	0.490248	0.347305
LIB-008182	L000024	Basal	Nigerian	0.18	0.548413	0.48227	-0.028169	0.406408	-0.457143	0.711268	-0.562166	0.130286	-0.270143
LIB-04658	L000050	LumA	Nigerian	0.62	-0.560195	-0.390071	-0.346448	0.219858	-0.786308	-0.8285	-0.107914	0.476431	0.724162
LIB-02352	L000052	Her2	Nigerian	0.6	-0.289286	0.549224	-0.0774648	0.163765	-0.116327	-0.133803	0.576787	0.666667	-0.377347
LIB-02358	L000054	LumB	Nigerian	0.69	-0.05	-0.522459	-0.513231	-0.299509	-0.767143	-0.5833	0.751252	-0.113817	0.606723
LIB-04605	L000060	LumB	Nigerian	0.43	-0.49986	-0.234043	0.0140845	0.50134	0.935714	0.492844	0.363854	-0.496835	-0.255518
LIB-02356	L000063	Normal	Nigerian	0.3	0.342857	0.561352	0.112676	-0.368794	-0.114286	0.147552	-0.432218	-0.801418	0.508661
LIB-03317	L000064	Basal	Nigerian	0.44	0.344737	0.695912	-0.613922	-0.211228	-0.0236264	-0.570423	-0.707596	-0.157002	-0.0868092
LIB-02354	L000065	LumB	Nigerian	0.62	-0.728571	-0.58929	-0.71765	-0.29078	0.569834	-0.795775	-0.697842	0.603705	0.526505
LIB-02355	L000066	Basal	Nigerian	0.41	0.854511	0.114566	0.84507	0.0439922	-0.500234	0.78169	-0.517986	-0.491739	-0.236333
LIB-006803	L000147	LumA	Nigerian	0.5	-0.647867	-0.658967	-0.652616	0.390071	-0.840354	-0.422535	0.656279	-0.218365	0.62631
LIB-006811	L000148	Basal	Nigerian	0.6	-0.621429	0.183895	0.225352	-0.758865	0.538889	-0.554522	0.158273	0.263804	0.497702
LIB-006807	L000151	LumA	Nigerian	0.29	0.628571	0.472025	0.922535	0.719174	0.430561	0.00704225	-0.107914	-0.70922	-0.485609
LIB-007622	L000153	Basal	Nigerian	0.45	0.725325	-0.521902	0.455752	0.121467	-0.942857	0.302426	-0.495923	0.617666	0.314982
LIB-007617	L000158	LumA	Nigerian	0.55	-0.73994	-0.224717	-0.633803	-0.612449	-0.871429	-0.0985915	0.86065	0.26608	0.416814
LIB-006810	L000160	Normal	Nigerian	0.26	-0.385057	-0.316771	0.246479	0.744681	0.588304	-0.486967	0.405114	-0.524823	-0.19254
LIB-007619	L000168	Her2	Nigerian	0.31	0.233694	0.64502	0.502153	-0.643331	-0.1	0.710551	-0.80588	0.505859	-0.272478
LIB-007618	L000177	LumA	Nigerian	0.28	0.726648	0.595745	0.552074	0.367407	0.480502	0.894366	-0.482014	-0.711593	-0.728969
LIB-006814	L000178	Basal	Nigerian	0.3	0.75	0.978723	0.479519	0.0283688	-0.621143	-0.133803	-0.222841	-0.170213	-0.0614486
LIB-006801	L000182	Basal	Nigerian	0.55	-0.405296	0.0638298	-0.833248	-0.403952	-0.714286	0.212482	0.603616	0.0567376	0.0140135
LIB-006805	L000183	LumB	Nigerian	NA	-0.508627	-0.664894	-0.823944	-0.534431	0.559482	-0.795775	-0.417266	0.608335	0.579565
LIB-007620	L000185	Basal	Nigerian	0.24	-0.323706	-0.369246	-0.196754	0.470515	0.0357143	-0.112676	-0.652971	0.604952	-0.233193
LIB-006804	L000186	Basal	Nigerian	0.72	-0.614286	-0.685296	0.773599	0.72695	0.178771	0.458182	0.0787135	-0.0851064	-0.200759
LIB-008181	L000203	LumA	Nigerian	NA	-0.47437	-0.178163	-0.450704	-0.0907055	0.80119	0.190141	0.549222	-0.683065	0.0151849
LIB-008180	L000204	LumA	Nigerian	0.2	-0.299915	-0.535578	-0.229815	-0.322357	0.794805	0.303388	0.422415	-0.687943	-0.0912073
LIB-008177	L000205	Basal	Nigerian	0.55	0.1	-0.80932	0.0140845	0.664959	0.353351	0.162934	-0.484716	0.251872	-0.24581
LIB-03327	N010822	Basal	Nigerian	0.36	0.190189	-0.406754	0.38126	0.484916	0.85	0.732394	-0.623163	-0.0638298	-0.220508
LIB-04610	N010827	LumA	Nigerian	0.26	-0.678571	-0.837999	-0.725352	-0.700484	-0.493878	-0.408451	0.45541	0.0141844	0.648052
LIB-03334	N010829	Her2	Nigerian	0.32	0.608442	0.674858	0.522398	0.549352	-0.378857	0.690141	-0.444839	-0.352202	-0.262267
LIB-04611	N010830	LumB	Nigerian	0.52	-0.525908	-0.793998	-0.662862	0.436376	0.771429	-0.0633803	-0.258993	-0.585897	0.39204
LIB-03330	N010835	Basal	Nigerian	0.79	-0.664286	-0.446809	-0.65493	-0.758865	-0.164286	-0.330986	-0.223022	0.851064	0.723189
LIB-03329	N010837	Normal	Nigerian	0.52	0.757143	0.347518	0.6293	0.794326	0.342857	0.514085	-0.245961	-0.851064	-0.40057
LIB-03333	N010842	Her2	Nigerian	0.65	-0.623913	-0.785092	-0.308033	0.238373	0.417033	0.0352113	0.251064	0.188229	0.41337
LIB-03331	N010845	Her2	Nigerian	0.28	0.370959	0.521986	-0.450704	-0.236591	0.85	-0.107025	0.550263	-0.687943	-0.15889
LIB-04613	N010849	Her2	Nigerian	0.19	-0.1	-0.0301851	-0.549748	0.771783	0.138571	0.563288	-0.625899	0.00128949	0.256444
LIB-04614	N010850	LumB	Nigerian	0.71	-0.111456	-0.388706	-0.00704225	0.215264	-0.673109	0.0985915	0.107914	-0.494516	0.530043
LIB-04615	N010861	Her2	Nigerian	0.31	-0.419982	-0.563059	-0.71831	0.0921986	0.614286	0.825381	-0.758664	0.177305	0.387485
LIB-03326	N010862	Basal	Nigerian	0.6	0.135714	-0.276142	0.778013	-0.00754976	-0.75	0.454018	0.381936	0.638298	-0.0991965
LIB-04657	N010863	Her2	Nigerian	0.15	-0.785714	-0.54677	-0.76424	-0.629688	0.583069	-0.359859	0.604208	-0.170213	0.577618
LIB-04617	N010869	Basal	Nigerian	0.15	0.148718	0.424915	0.597235	0.0070922	-0.623974	-0.676056	0.549672	-0.478297	0.386172
LIB-04618	N010870	LumA	Nigerian	0.56	-0.262857	-0.496454	-0.626761	-0.118105	0.632624	-0.756693	-0.600019	0.668683	0.312848
LIB-04659	N010873	Her2	Nigerian	0.22	-0.778571	-0.700148	-0.692672	0.385131	0.8	-0.253789	0.748201	0.624113	-0.208065
LIB-03324	N010879	Basal	Nigerian	0.47	0.479762	0.0567376	0.545168	0.318672	0.903456	0.687253	0.728867	-0.652482	-0.200534
LIB-03325	N010888	Her2	Nigerian	0.15	-0.554511	-0.748178	-0.38358	-0.721734	-0.539913	0.0352113	0.834532	0.184397	-0.246874
LIB-02357	N010891	LumA	Nigerian	0.78	-0.262949	0.0856001	-0.603969	-0.256909	0.664286	0.169014	0.100619	-0.575067	-0.212224
LIB-02359	N010892	Basal	Nigerian	0.17	-0.0142857	0.462679	-0.0915493	0.843972	-0.314286	0.40243	-0.238079	0.524823	0.0467768
LIB-04624	N010894	Basal	Nigerian	0.21	0.478571	0.446809	0.662633	0.822695	0.635714	0.570423	-0.143885	-0.58156	-0.345735
LIB-04625	N010897	Her2	Nigerian	0.6	-0.00714286	0.12766	0.306709	0.66341	0.9	-0.65493	-0.285597	-0.691534	0.403018
LIB-03335	N010898	Her2	Nigerian	0.76	0.35	-0.339119	-0.0352113	0.0425532	0.311457	0.133803	-0.648745	0.647018	-0.330013
LIB-04627	N010901	LumB	Nigerian	0.4	-0.453984	-0.568235	-0.574629	-0.680851	0.54222	-0.265005	-0.57554	0.577111	0.526087
LIB-03316	N010902	Her2	Nigerian	0.49	-0.135714	0.658561	0.576045	-0.556601	0.511345	-0.130129	-0.622302	0.412597	-0.0836355
LIB-03318	N010905	Basal	Nigerian	0.45	-0.350881	-0.428713	0.314473	0.40304	0.892857	-0.809859	-0.850955	-0.505692	0.398643
LIB-03319	N010909	LumB	Nigerian	0.8	0.0571429	0.893617	-0.260563	0.476679	-0.471429	-0.901408	-0.716569	0.413121	0.208532
LIB-04579	N010911	Basal	Nigerian	0.47	0.606897	0.452194	0.535211	0.504637	-0.616071	0.860428	0.836204	-0.214337	-0.797066
LIB-04580	N010926	Basal	Nigerian	NA	0.157143	0.624113	0.2687	0.666791	-0.399624	0.443662	0.728369	0.0283688	-0.530353
LIB-04581	N010931	Basal	Nigerian	0.75	0.00714286	0.070922	0.502179	-0.22695	-0.892857	0.472078	0.484329	0.697941	-0.328158
LIB-04642	N010946	LumA	Nigerian	NA	0.635714	0.985816	0.380282	0.368794	-0.672614	0.274648	-0.101571	-0.711291	0.159868
LIB-04643	N010970	Her2	Nigerian	NA	0.756372	0.163121	-0.105634	0.582729	0.407143	0.415493	0.555105	-0.567376	-0.358527
LIB-04584	N010995	Basal	Nigerian	0.44	-0.17605	-0.832588	-0.128115	-0.0212766	0.443609	-0.739437	-0.517986	0.547782	-0.142272
LIB-04645	N010997	Normal	Nigerian	NA	0.0285247	-0.650432	-0.084507	-0.61824	-0.6	-0.618476	0.935252	-0.277503	-0.352891
LIB-04586	N010998	LumB	Nigerian	0.56	-0.0285714	-0.487943	-0.602091	0.525402	0.587588	0.289816	-0.729124	0.00959533	-0.160699
LIB-04592	N011001	Her2	Nigerian	0.54	-0.446894	-0.157004	-0.166821	-0.794326	0.263615	-0.0140845	-0.453269	0.528848	-0.0434529
LIB-04647	N011002	Her2	Nigerian	0.48	0.714286	0.695035	0.570423	-0.686435	-0.642857	0.605634	0.0935252	-0.359716	-0.67663
LIB-04648	N011003	Basal	Nigerian	0.43	0.440179	0.58156	0.605377	-0.602837	-0.457143	-0.0206205	-0.437844	0.208667	-0.543795
LIB-04649	N011006	LumB	Nigerian	0.38	0.00714286	0.419418	-0.0211268	-0.550229	-0.607143	0.0219433	0.235533	0.674171	-0.00858369
LIB-04650	N011007	Basal	Nigerian	NA	0.500621	0.744681	0.852113	0.340426	-0.714768	0.584507	0.669065	-0.539007	-0.612103
LIB-04651	N011012	Her2	Nigerian	0.64	0.160053	-0.614645	-0.418789	-0.609516	-0.382761	-0.760438	0.776978	-0.396406	0.0593041
LIB-04598	N011017	Her2	Nigerian	0.29	0.828571	0.304965	0.717371	-0.0070922	0.707143	0.0508699	-0.204079	-0.673759	-0.272631
LIB-04652	N011018	LumB	Nigerian	0.71	-0.17427	0.0992908	-0.0704225	-0.035461	-0.00451128	0.397507	-0.501199	0.614678	-0.101797
LIB-04591	N011021	Normal	Nigerian	0.19	0.823146	0.780142	0.591549	0.471929	0.450998	0.475623	-0.0935252	-0.50076	-0.6605
LIB-04590	N011022	Her2	Nigerian	NA	0.270326	0.40856	0.0211268	-0.0212766	-0.587807	-0.0985915	-0.50547	0.270355	-0.482031
LIB-04644	N011038	Basal	Nigerian	0.57	0.0357143	0.456894	-0.15493	-3.33e-16	-0.298485	0.285863	-0.820144	0.698179	0.262669
LIB-04653	N011047	LumB	Nigerian	0.47	-0.628571	-0.532023	-0.621819	-0.573311	-0.0571429	-0.626761	0.377234	0.660403	0.0851492
LIB-04654	N011049	LumA	Nigerian	0.62	0.871429	0.950355	0.251949	-0.556266	-0.135714	-0.318749	0.473424	-0.569836	-0.597901
LIB-04655	N011050	Her2	Nigerian	NA	0.857143	0.624113	0.552879	0.473909	-0.439986	-0.496592	-0.324615	0.172063	-0.515753
LIB-008203	N011056	Basal	Nigerian	NA	-0.407646	-0.64239	0.425302	0.334128	0.192857	-0.319194	0.475723	-0.12766	0.5002
LIB-008186	N011057	LumA	Nigerian	NA	0.48894	0.893617	-0.640934	-0.276596	0.792857	-0.289545	0.0553709	-0.77742	-0.267786
LIB-008191	N011060	Basal	Nigerian	NA	0.482927	0.219672	0.547627	-0.191489	-0.571429	0.774648	0.57554	0.443471	-0.621062
LIB-008202	N011065	LumB	Nigerian	NA	-0.530664	-0.316856	-0.826391	0.339189	0.9	0.422721	0.540082	-0.544326	-0.156809
LIB-008197	N011066	LumA	Nigerian	NA	0.812778	0.669504	0.633662	-0.510638	0.521429	0.497696	0.345324	-0.751773	-0.502984
LIB-008187	N011068	Her2	Nigerian	NA	0.268067	-0.254119	0.478183	-0.617415	-0.0236374	0.830986	-0.0485797	-0.573529	-0.406537
LIB-008199	N011069	LumB	Nigerian	NA	-0.30068	-0.815603	-0.706735	0.463432	0.689623	0.108324	0.7266	-0.414792	0.173328
LIB-008195	N011070	LumB	Nigerian	NA	-0.239362	-0.0141844	-0.274648	-0.730496	-0.346967	0.317287	0.370338	0.642887	-0.0357001
LIB-008189	N011071	Basal	Nigerian	NA	-0.45873	0.120567	-0.389418	0.0425532	-0.371429	-0.13211	0.178841	0.858156	-0.110592
LIB-008192	N011072	LumA	Nigerian	0.36	-0.15	-0.368161	-0.560296	0.674284	-0.545199	-0.288169	0.669065	-0.602291	-0.0240843
LIB-008193	N011074	Basal	Nigerian	NA	-0.603918	-0.516869	0.697183	-0.570618	-0.0660053	-0.93662	-0.325031	0.692285	0.413375
LIB-008205	N011076	Basal	Nigerian	NA	0.771429	0.893617	0.0581437	-0.395599	-0.514286	0.386004	-0.517986	0.229639	0.05868
LIB-008201	N011081	Normal	Nigerian	NA	0.592857	0.706635	0.807831	0.429078	0.433333	0.404242	-0.151079	-0.77305	-0.612508
LIB-008194	N011082	LumB	Nigerian	NA	-0.578571	-0.836879	-0.59606	-0.0983704	0.735714	-0.246479	-0.820144	0.794326	0.281941
LIB-008198	N011087	Basal	Nigerian	NA	0.534416	0.524823	0.691723	0.0144332	-0.935714	0.100221	0.591581	-0.347518	-0.507445
LIB-008200	N011094	Her2	Nigerian	NA	0.814477	0.702128	0.676056	0.360799	-0.464286	0.739437	0.0684652	-0.212766	-0.624251
LIB-008204	N011100	Normal	Nigerian	NA	0.592356	0.807553	0.577465	0.0858702	0.523974	-0.195551	-0.366333	-0.758865	-0.522966
LIB-008190	N011101	LumB	Nigerian	0.59	-0.559524	-0.137899	-0.734938	-0.361702	0.410359	0.441603	0.17446	0.411002	0.484038
LIB-04588	NA	Basal	Nigerian	NA	-0.724512	-0.667474	-0.647887	-0.175875	0.0142857	-0.577465	-0.706751	0.649747	0.51452
LIB-04646	NA	Basal	Nigerian	NA	0.00714286	-0.148936	0.570423	-0.0496454	-0.721429	0.587803	-0.371727	0.778795	-0.206934
LIB-008188	NA	LumB	Nigerian	NA	0.391544	-5e-16	-0.0633803	-0.340377	-0.507296	0.384534	0.458352	0.638123	-0.00947054
LIB-008196	NA	Basal	Nigerian	NA	-0.492857	-0.0496454	-0.0915493	-0.160526	-0.378133	0.0985915	-0.76259	0.758055	0.0473417
TCGA-3C-AAAU-01A	TCGA-3C-AAAU	NA	White	0.78	-0.535714	0.496454	-0.838028	-0.390071	-0.216071	-0.711268	-0.581037	0.624113	0.587831
TCGA-3C-AALI-01A	TCGA-3C-AALI	Her2	Black	0.6	0.565854	0.561444	0.359155	-0.241135	-0.247205	0.704772	-0.410072	0.697561	-0.240266
TCGA-3C-AALJ-01A	TCGA-3C-AALJ	LumB	Black	0.52	0.828571	0.588652	0.642085	-0.214867	0.28	0.566901	-0.690647	0.345745	-0.469632
TCGA-3C-AALK-01A	TCGA-3C-AALK	LumA	Black	0.61	0.428571	0.548549	0.00704225	-0.721943	0.842857	-0.668664	-0.656864	-0.478031	-0.577822
TCGA-4H-AAAK-01A	TCGA-4H-AAAK	LumA	White	0.47	-0.157143	-0.381788	-0.651555	0.237906	0.857143	-0.767606	0.689411	-0.563218	-0.233638
TCGA-5L-AAT0-01A	TCGA-5L-AAT0	LumA	White	0.54	0.789397	0.787234	0.493613	0.0296549	0.778571	0.342723	-0.477355	-0.757798	-0.536279
TCGA-5L-AAT1-01A	TCGA-5L-AAT1	LumA	White	0.4	0.707143	0.375887	0.753065	0.72407	0.324026	0.605634	0.0359712	-0.780142	-0.654722
TCGA-5T-A9QA-01A	TCGA-5T-A9QA	LumB	Black	0.78	-0.478571	-0.542059	-0.386764	-0.426112	-0.914286	-0.485915	0.438399	0.693595	0.524881
TCGA-A1-A0SB-01A	TCGA-A1-A0SB	Normal	White	1	-0.5	-0.503546	-0.640845	-0.541489	0.211794	-0.681064	-0.675374	0.289446	0.77452
TCGA-A1-A0SD-01A	TCGA-A1-A0SD	LumA	White	0.52	-0.185714	-0.12766	-0.443662	-0.245738	0.551754	0.0411154	0.732306	-0.650709	-0.494563
TCGA-A1-A0SE-01A	TCGA-A1-A0SE	LumA	White	0.48	-0.0642857	-0.605232	-0.492476	-0.893617	0.731226	-0.561375	-0.813637	0.212766	0.256634
TCGA-A1-A0SF-01A	TCGA-A1-A0SF	LumA	White	0.45	0.8	0.560284	0.751659	-0.601857	0.0785714	0.550592	-0.86189	-0.286809	-0.514714
TCGA-A1-A0SG-01A	TCGA-A1-A0SG	LumA	White	0.61	-0.0142857	0.929078	-0.126761	0.0780142	0.611784	-0.591549	0.501716	-0.388966	-0.195887
TCGA-A1-A0SH-01A	TCGA-A1-A0SH	LumA	White	0.44	-0.00714286	-0.410703	-0.633747	0.606032	0.95	-0.366197	-0.786021	-0.625681	0.0166183
TCGA-A1-A0SI-01A	TCGA-A1-A0SI	LumB	White	0.48	0.207143	-0.341698	0.457746	0.365791	0.941176	0.732394	0.262867	0.421188	0.206964
TCGA-A1-A0SJ-01A	TCGA-A1-A0SJ	LumA	Black	0.61	-0.287143	0.331697	-0.405076	-0.461522	0.116004	-0.71831	-0.695935	0.602972	-0.127109
TCGA-A1-A0SM-01A	TCGA-A1-A0SM	LumA	White	0.56	-0.774026	-0.290444	-0.633803	0.584367	0.724925	-0.795775	-0.35879	0.070922	-0.300033
TCGA-A1-A0SN-01A	TCGA-A1-A0SN	LumB	White	0.47	0.707143	-0.851064	0.0696769	-0.347115	0.577778	0.359155	-0.755186	0.471477	0.254067
TCGA-A1-A0SO-01A	TCGA-A1-A0SO	Basal	White	0.8	-0.114286	-0.120567	-0.084507	-0.702128	-0.764286	0.197183	-0.409746	0.843972	0.7056
TCGA-A1-A0SQ-01A	TCGA-A1-A0SQ	LumA	White	0.67	-0.391575	-0.262411	-0.246479	0.536563	-0.809927	-0.686736	-0.769784	0.302712	0.372696
TCGA-A2-A04N-01A	TCGA-A2-A04N	LumA	White	0.66	-0.202091	0.794326	-0.661972	0.221338	0.75	-0.646054	-0.655948	-0.734772	0.106561
TCGA-A2-A04P-01A	TCGA-A2-A04P	Basal	Black	0.55	0.465663	0.921986	0.0492958	-0.62451	0.0793695	0.457746	0.621792	-0.0638298	-0.635702
TCGA-A2-A04Q-01A	TCGA-A2-A04Q	Basal	White	0.25	0.635714	0.744681	0.873239	0.326241	-0.55818	0.84507	-0.198269	-0.035461	-0.696861
TCGA-A2-A04R-01A	TCGA-A2-A04R	LumB	Black	0.83	-0.75	-0.702128	-0.633803	-0.702032	0.328571	-0.443662	-0.100719	0.609929	0.427143
TCGA-A2-A04T-01A	TCGA-A2-A04T	Basal	White	0.6	0.242857	-0.191489	0.617739	-0.148936	-0.596621	0.457746	-0.484816	0.603292	0.0549473
TCGA-A2-A04U-01A	TCGA-A2-A04U	Basal	White	0.75	0.00945529	-0.445755	-0.056338	-0.58156	0.296726	-0.337407	-0.246917	0.70922	-0.132357
TCGA-A2-A04V-01A	TCGA-A2-A04V	LumA	White	0.81	-0.378361	-0.38869	-0.359539	-0.357447	0.807143	-0.577465	0.076226	0.234043	-0.662766
TCGA-A2-A04W-01A	TCGA-A2-A04W	Her2	White	0.29	-0.359132	-0.421792	-0.0140845	-0.503715	0.835714	-0.084507	-0.334792	0.496786	-0.49947
TCGA-A2-A04X-01A	TCGA-A2-A04X	Her2	White	0.57	0.522106	0.574468	0.524968	0.121801	-0.742857	0.598592	0.711061	-0.0638298	-0.455642
TCGA-A2-A04Y-01A	TCGA-A2-A04Y	LumB	White	0.57	0.414286	-0.141844	0.461549	0.57678	-0.821429	0.581735	0.854355	-0.463972	-0.475539
TCGA-A2-A0CK-01A	TCGA-A2-A0CK	LumA	White	0.51	0.732993	0.453901	0.747621	-0.418862	0.086067	0.256539	-0.617282	-0.160668	-0.748785
TCGA-A2-A0CL-01A	TCGA-A2-A0CL	Normal	Black	0.3	0.8	0.687943	0.398341	0.248227	-0.589409	0.577952	0.669065	0.367376	-0.0667946
TCGA-A2-A0CM-01A	TCGA-A2-A0CM	Basal	Black	0.36	0.247143	-0.276596	0.34507	0.070922	-0.671429	0.823237	-0.122302	0.715933	-0.0972115
TCGA-A2-A0CO-01A	TCGA-A2-A0CO	LumA	White	0.54	0.757143	0.950355	0.556338	-0.113475	-0.0428571	0.084507	0.499349	-0.70922	-0.627725
TCGA-A2-A0CP-01A	TCGA-A2-A0CP	LumA	White	0.46	0.128571	0.51773	0.373239	0.0283688	0.885714	0.0633803	0.0503597	-0.836879	-0.551462
TCGA-A2-A0CQ-01A	TCGA-A2-A0CQ	LumA	Black	0.71	-0.15	-0.578096	-0.484832	0.547308	-0.55	-0.700023	0.599125	-0.591414	-0.454913
TCGA-A2-A0CS-01A	TCGA-A2-A0CS	LumA	White	0.38	0.0225275	-0.711761	-0.704225	0.495737	0.737192	-0.455297	0.689187	-0.588652	-0.0858784
TCGA-A2-A0CT-01A	TCGA-A2-A0CT	LumA	White	0.72	-0.835714	-0.621668	-0.760563	-0.631206	-0.0714286	-0.65493	-0.484007	0.54309	0.511687
TCGA-A2-A0CU-01A	TCGA-A2-A0CU	LumA	White	0.53	-0.281651	0.595745	-0.514085	-0.508972	0.415625	-0.584507	-0.935252	0.553191	0.133435
TCGA-A2-A0CW-01A	TCGA-A2-A0CW	LumB	White	0.51	-0.0428571	-0.48227	6.11e-16	-0.69993	-0.721429	0.359155	0.856115	0.651705	0.0966059
TCGA-A2-A0CX-01A	TCGA-A2-A0CX	Her2	White	0.37	-0.257143	-0.702128	0.327017	0.0070922	0.613265	0.669014	-0.0215827	0.600607	-0.196729
TCGA-A2-A0CY-01A	TCGA-A2-A0CY	LumB	White	NA	-0.35989	-0.212766	-0.43662	-0.696439	-0.485714	-0.502227	-0.248935	0.659574	0.0873641
TCGA-A2-A0CZ-01A	TCGA-A2-A0CZ	Normal	White	NA	0.521429	0.531915	0.269319	-0.035461	0.971429	0.401408	-0.350152	-0.787234	-0.677363
TCGA-A2-A0D0-01A	TCGA-A2-A0D0	Basal	Black	0.66	-0.0285714	-0.0975069	0.647887	-0.411348	-0.8	0.404574	0.258993	0.758865	-0.22846
TCGA-A2-A0D1-01A	TCGA-A2-A0D1	Her2	White	0.68	-0.308201	0.395587	0.084507	-0.801744	0.127496	0.0492958	-0.519668	0.70922	0.205804
TCGA-A2-A0D2-01A	TCGA-A2-A0D2	Basal	White	0.53	0.114286	0.205936	0.464789	-0.240751	-0.421429	0.0422535	-0.405486	0.751773	-0.0250087
TCGA-A2-A0D3-01A	TCGA-A2-A0D3	LumA	White	0.46	0.507143	0.617021	0.503792	-0.0921986	-0.278571	0.316901	-0.446322	-0.879433	0.414495
TCGA-A2-A0D4-01A	TCGA-A2-A0D4	LumB	Black	0.67	-0.785513	-0.485679	-0.27003	-0.715465	-0.318783	-0.49374	-0.0863309	0.723404	0.133124
TCGA-A2-A0EM-01A	TCGA-A2-A0EM	LumA	White	0.7	-0.528571	-0.710271	-0.709084	0.372663	0.728571	-0.683099	-0.809362	-0.460993	0.317555
TCGA-A2-A0EN-01A	TCGA-A2-A0EN	LumA	White	0.3	0.921429	0.652482	0.471831	0.560284	0.435714	0.450704	-0.057554	-0.787234	-0.64427
TCGA-A2-A0EO-01A	TCGA-A2-A0EO	LumA	White	0.48	0.302023	0.510638	0.273405	0.0638298	0.857143	0.169014	-0.585821	-0.737589	-0.621296
TCGA-A2-A0EP-01A	TCGA-A2-A0EP	LumA	White	0.5	0.707143	0.716312	0.478873	0.652482	0.0437229	0.0985915	-0.452897	-0.262411	-0.613393
TCGA-A2-A0EQ-01A	TCGA-A2-A0EQ	Her2	Black	0.25	0.7	0.780142	0.774648	0.070922	-0.771429	0.816901	-0.359712	0.273178	-0.365932
TCGA-A2-A0ER-01A	TCGA-A2-A0ER	LumA	White	0.59	-0.406044	-0.157004	-0.577465	-0.55702	-0.783754	-0.628029	0.0252075	0.455361	0.542567
TCGA-A2-A0ES-01A	TCGA-A2-A0ES	LumA	White	0.38	0.239286	0.0379641	0.391397	0.343582	0.224286	-0.234071	0.212425	-0.829787	-0.426108
TCGA-A2-A0ET-01A	TCGA-A2-A0ET	LumA	White	0.79	0.352589	-0.482827	0.21831	0.141844	-0.907143	0.167404	0.699309	-0.301823	0.569127
TCGA-A2-A0EU-01A	TCGA-A2-A0EU	LumA	White	0.63	-0.496078	-0.809675	-0.492958	-0.843972	0.110414	-0.21831	0.355262	0.105392	0.52419
TCGA-A2-A0EV-01A	TCGA-A2-A0EV	LumA	White	0.44	0.428312	-0.467237	0.592261	0.694088	0.520814	0.028169	0.563957	-0.489362	-0.0316437
TCGA-A2-A0EW-01A	TCGA-A2-A0EW	LumA	White	0.27	0.322619	0.553191	0.112676	0.260589	0.671429	-0.34507	-0.438849	-0.787234	-0.0848583
TCGA-A2-A0EX-01A	TCGA-A2-A0EX	LumA	White	0.5	0.492857	0.929078	-0.056338	-0.619992	0.742857	-0.235869	-0.608563	-0.808511	-0.378054
TCGA-A2-A0EY-01A	TCGA-A2-A0EY	LumB	White	0.48	0.643474	0.567376	0.140282	0.410537	-0.47187	0.107284	-0.87816	0.522508	0.279905
TCGA-A2-A0ST-01A	TCGA-A2-A0ST	Basal	White	1	0.75	0.900709	0.71831	0.156028	-0.907143	0.676056	0.148363	-0.326241	-0.515904
TCGA-A2-A0SU-01A	TCGA-A2-A0SU	LumA	White	0.38	0.692857	0.134752	0.229909	-0.732131	0.4	-0.0315111	-0.819729	-0.171864	-0.289291
TCGA-A2-A0SV-01A	TCGA-A2-A0SV	LumB	White	0.63	-0.321429	-0.730496	-0.518572	0.62856	0.430952	-0.279343	0.870504	0.34411	-0.0384739
TCGA-A2-A0SW-01A	TCGA-A2-A0SW	LumB	White	0.54	0.735714	0.808511	0.753521	0.201216	-0.434615	0.688248	-0.230216	0.386617	-0.497322
TCGA-A2-A0SX-01A	TCGA-A2-A0SX	Basal	White	0.57	0.635714	0.716312	0.236854	-0.169078	-0.55	0.584507	-0.223249	0.305432	-0.0415222
TCGA-A2-A0SY-01A	TCGA-A2-A0SY	LumA	White	0.63	0.642857	0.971631	0.161972	0.453773	-0.0428571	0.34507	-0.75365	-0.680851	-0.673135
TCGA-A2-A0T0-01A	TCGA-A2-A0T0	Basal	White	0.57	-0.114286	-0.609929	0.066835	0.336607	0.0285714	0.274648	-0.769784	0.628348	0.189076
TCGA-A2-A0T2-01A	TCGA-A2-A0T2	Basal	White	0.82	0.0428571	-0.435865	0.690141	0.347518	0.298413	0.640845	0.309439	0.338037	-0.632612
TCGA-A2-A0T3-01A	TCGA-A2-A0T3	LumB	White	0.48	-0.428571	-0.317954	-0.536948	-0.863985	0.05	-0.764668	-0.388248	0.626913	0.575727
TCGA-A2-A0T4-01A	TCGA-A2-A0T4	LumA	White	0.5	0.175	-0.375718	0.683099	-0.132206	0.406853	0.0529042	0.741852	0.230496	-0.696714
TCGA-A2-A0T5-01A	TCGA-A2-A0T5	LumA	White	0.66	-0.435714	0.253438	-0.626761	-0.820213	0.580952	-0.605634	-0.765174	-0.170213	0.302243
TCGA-A2-A0T6-01A	TCGA-A2-A0T6	LumA	White	0.55	0.478571	0.524823	0.246479	0.604107	0.868223	-0.028169	-0.308287	-0.822695	-0.154793
TCGA-A2-A0T7-01A	TCGA-A2-A0T7	LumA	White	0.49	6.11e-16	-0.703974	-0.547747	0.0496454	0.871429	-0.635982	0.0791367	0.070922	0.0310781
TCGA-A2-A0YC-01A	TCGA-A2-A0YC	LumA	White	0.62	-0.05	-0.612849	-0.278376	0.496454	0.228571	-0.5	0.863309	-0.531915	0.165188
TCGA-A2-A0YD-01A	TCGA-A2-A0YD	LumA	White	0.53	0.1	0.0851064	0.226871	0.508774	0.856822	-0.387324	0.432946	-0.765957	-0.385542
TCGA-A2-A0YE-01A	TCGA-A2-A0YE	Basal	White	0.64	-0.496864	-0.148936	-0.475634	-0.500791	-0.292857	0.140845	0.512342	0.70922	0.08879
TCGA-A2-A0YF-01A	TCGA-A2-A0YF	LumA	Black	0.73	-0.509682	-0.510638	-0.676056	0.782912	-0.73914	-0.0422535	-0.749944	0.151138	0.601693
TCGA-A2-A0YG-01A	TCGA-A2-A0YG	LumB	White	0.49	-0.532927	-0.613959	-0.633803	-0.530268	-0.451261	0.196479	-0.382657	0.680851	0.574668
TCGA-A2-A0YH-01A	TCGA-A2-A0YH	LumB	White	0.4	0.121429	-0.487074	0.166667	0.858156	-0.600512	0.229847	0.870504	0.100553	-0.234062
TCGA-A2-A0YI-01A	TCGA-A2-A0YI	LumA	White	0.3	0.828571	0.484578	0.640845	0.758865	-0.0642857	0.21831	-0.210908	-0.836879	-0.427483
TCGA-A2-A0YJ-01A	TCGA-A2-A0YJ	Basal	White	0.51	-0.615742	-0.492207	-0.401176	-0.0638298	-0.291379	0.169014	-0.75891	0.695035	0.393337
TCGA-A2-A0YK-01A	TCGA-A2-A0YK	Normal	White	0.23	0.878571	0.851064	0.626761	0.0567376	0.15	0.387324	-0.350828	-0.695035	-0.378555
TCGA-A2-A0YL-01A	TCGA-A2-A0YL	LumA	White	0.35	0.464974	-0.467257	0.467449	-0.749976	0.714286	-0.161972	-0.158478	-0.739413	0.369567
TCGA-A2-A0YM-01A	TCGA-A2-A0YM	Basal	White	0.58	-0.314286	-0.439405	-0.425515	0.207678	-0.792857	0.119718	0.502369	0.664106	0.249886
TCGA-A2-A0YT-01A	TCGA-A2-A0YT	LumB	White	0.54	-0.481818	-0.788623	0.197183	-0.480243	-0.734392	-0.401408	0.549928	0.723404	0.566633
TCGA-A2-A1FV-01A	TCGA-A2-A1FV	LumA	White	0.76	-0.453235	-0.594203	-0.612676	-0.532733	0.434211	-0.542254	-0.834841	-0.217494	0.563759
TCGA-A2-A1FW-01A	TCGA-A2-A1FW	LumB	White	0.78	-0.53941	-0.595933	-0.65493	-0.00560667	-0.538745	-0.580527	0.161375	0.457317	0.577576
TCGA-A2-A1FX-01A	TCGA-A2-A1FX	LumB	White	0.7	-0.528571	-0.78761	-0.452373	0.492499	-0.295455	-0.503494	0.417266	0.487376	0.616296
TCGA-A2-A1FZ-01A	TCGA-A2-A1FZ	LumA	White	0.49	-0.0357143	-0.583189	-0.75	0.737589	0.699206	-0.245775	-0.601485	-0.733626	0.342277
TCGA-A2-A1G0-01A	TCGA-A2-A1G0	LumA	White	0.34	0.489353	0.447537	0.311536	0.478723	0.441803	-0.380282	-0.507737	-0.787234	-0.0153258
TCGA-A2-A1G1-01A	TCGA-A2-A1G1	Basal	White	0.28	-0.0785714	-0.134752	0.0704225	0.452913	-0.41761	0.704225	-0.561151	0.0621179	0.21677
TCGA-A2-A1G4-01A	TCGA-A2-A1G4	LumB	White	0.73	-0.321429	0.659574	-0.401408	0.120567	-0.857143	-0.65493	-0.683245	0.512479	0.602948
TCGA-A2-A1G6-01A	TCGA-A2-A1G6	Normal	White	0.46	0.314742	0.273969	0.472727	0.156028	0.129004	-0.521127	-0.460432	-0.865248	0.0740441
TCGA-A2-A259-01A	TCGA-A2-A259	LumA	Black	0.44	0.265096	0.758865	-0.165392	-0.0921986	-0.083887	-0.133803	-0.00719425	-0.808511	0.123941
TCGA-A2-A25A-01A	TCGA-A2-A25A	Normal	White	0.24	0.471429	0.430819	0.349694	-0.0496454	0.659429	0.0211268	-0.0874015	-0.702128	-0.416781
TCGA-A2-A25B-01A	TCGA-A2-A25B	LumB	Black	0.51	-0.379365	-0.730496	-0.494578	0.419286	-0.0214286	0.370582	-0.356634	0.26966	0.648827
TCGA-A2-A25C-01A	TCGA-A2-A25C	LumB	White	0.65	-0.0928571	-0.159011	-0.712391	-0.567376	0.143761	-0.161972	0.791367	0.429563	0.683049
TCGA-A2-A25D-01A	TCGA-A2-A25D	LumA	White	0.54	0.728571	0.716312	0.619718	0.0863153	-0.666084	0.661972	0.748201	-0.338714	-0.665135
TCGA-A2-A25E-01A	TCGA-A2-A25E	LumB	Black	0.68	-0.55	0.370581	-0.818751	-0.6721	-0.209524	-0.435344	-0.115108	0.475177	0.600537
TCGA-A2-A25F-01A	TCGA-A2-A25F	Basal	White	1	0.842857	0.531915	0.542254	0.723404	-0.477551	0.498994	-0.321954	-0.113475	-0.320221
TCGA-A2-A3KC-01A	TCGA-A2-A3KC	LumA	Black	0.49	0.114286	-0.0442553	-0.557085	-0.0469419	0.73886	-0.811183	-0.656593	-0.172497	-0.0708661
TCGA-A2-A3KD-01A	TCGA-A2-A3KD	LumA	White	0.5	-0.293173	-0.035461	-0.560158	0.422746	-0.518067	-0.451771	-0.374008	-0.035461	-0.221252
TCGA-A2-A3XS-01A	TCGA-A2-A3XS	Basal	Black	0.53	0.524103	0.765957	-0.128426	-0.595745	-0.397075	0.0633803	-0.115108	0.751516	-0.384874
TCGA-A2-A3XT-01A	TCGA-A2-A3XT	Basal	Black	0.36	0.0571429	-4.44e-16	0.0329184	0.683632	-0.728571	0.669142	-0.309353	0.630475	-0.277154
TCGA-A2-A3XU-01A	TCGA-A2-A3XU	Basal	Black	0.8	-0.301227	0.37538	-0.492958	-0.287362	-0.55	-0.874991	-0.276724	0.589835	0.159585
TCGA-A2-A3XV-01A	TCGA-A2-A3XV	Her2	Black	0.64	0.494595	0.10028	0.5	-0.150906	0.305866	0.240308	-0.116575	0.51921	-0.509161
TCGA-A2-A3XW-01A	TCGA-A2-A3XW	Normal	Black	1	0.40531	0.26849	0.387617	0.333855	-0.146561	-0.5	0.745423	-0.365839	-0.793386
TCGA-A2-A3XX-01A	TCGA-A2-A3XX	Basal	Black	0.47	-0.0571429	0.602837	0.0422535	-0.323771	-0.26746	0.00704225	-0.487486	0.781373	-0.171477
TCGA-A2-A3XY-01A	TCGA-A2-A3XY	Basal	Black	0.54	0.49256	0.603715	-0.341457	0.0212766	0.128571	0.421865	0.470524	0.718217	-0.486303
TCGA-A2-A3XZ-01A	TCGA-A2-A3XZ	Her2	Black	0.29	0.757143	0.900709	0.460661	-0.278732	-0.756989	0.377879	-0.510791	0.113475	-0.632835
TCGA-A2-A3Y0-01A	TCGA-A2-A3Y0	Basal	Black	0.42	0.45873	0.222992	0.670176	-0.255319	-0.75	0.656495	0.0430881	0.714821	-0.577361
TCGA-A2-A4RW-01A	TCGA-A2-A4RW	LumA	White	0.5	0.344077	0.483121	0.331685	0.0984929	0.670653	0.0298964	-0.334198	-0.592914	-0.223153
TCGA-A2-A4RX-01A	TCGA-A2-A4RX	Basal	Black	0.35	0.212798	0.794326	-0.084507	-0.666421	0.585714	-0.337579	-0.784173	0.0381888	0.433447
TCGA-A2-A4RY-01A	TCGA-A2-A4RY	Normal	White	1	0.343852	0.801418	0.161972	-0.228437	0.518831	-0.205285	-0.360453	-0.808511	-0.169022
TCGA-A2-A4S0-01A	TCGA-A2-A4S0	LumA	White	0.83	-0.664286	-0.0992908	0.0633803	0.64539	-0.372914	0.24806	0.289233	-0.730496	0.450018
TCGA-A2-A4S1-01A	TCGA-A2-A4S1	Basal	White	0.52	0.333598	-0.394372	0.526113	0.93617	0.784554	0.331218	0.504714	-0.0425532	-0.659388
TCGA-A2-A4S2-01A	TCGA-A2-A4S2	LumA	White	0.58	0.592857	-0.035461	0.727045	0.318603	-0.297104	0.434978	0.956835	-0.687943	-0.427559
TCGA-A2-A4S3-01A	TCGA-A2-A4S3	LumB	Black	0.55	0.364286	0.0992908	0.211268	-0.383407	-0.6	0.389395	0.121252	0.815603	0.0677797
TCGA-A7-A0CD-01A	TCGA-A7-A0CD	LumA	White	0.79	-0.753836	-0.623719	-0.676056	-0.588652	-0.1	-0.411643	0.443929	0.0496454	0.583862
TCGA-A7-A0CE-01A	TCGA-A7-A0CE	Basal	White	0.69	-0.606821	-0.552274	0.140845	-0.299829	-0.759337	-0.133803	0.0935252	0.58156	0.310298
TCGA-A7-A0CG-01A	TCGA-A7-A0CG	LumA	White	0.4	0.907143	0.673759	0.521127	-0.0780142	0.386946	0.0985915	-0.63508	-0.631206	-0.447368
TCGA-A7-A0CH-01A	TCGA-A7-A0CH	LumA	White	0.77	-0.664286	-0.732801	-0.688007	-0.110891	0.541595	-0.448575	0.060001	-0.619166	0.452756
TCGA-A7-A0CJ-01A	TCGA-A7-A0CJ	LumB	White	0.75	-0.290991	-0.751773	-0.347556	-0.422136	-0.685714	0.279139	0.637853	0.463886	0.310541
TCGA-A7-A0D9-01A	TCGA-A7-A0D9	LumA	White	0.74	-0.3	-0.262411	-0.263523	-0.556738	0.657143	-0.760625	-0.532374	-0.483559	0.322363
TCGA-A7-A0DA-01A	TCGA-A7-A0DA	Basal	White	0.51	-0.512292	-0.609369	-0.561825	-0.30485	0.735714	-0.0774648	0.136691	0.469771	-0.0465892
TCGA-A7-A0DB-01A	TCGA-A7-A0DB	LumA	White	0.44	-0.32619	-0.276281	-0.0774648	0.644428	0.489305	-0.621694	-0.511291	-0.57971	0.206889
TCGA-A7-A0DC-01A	TCGA-A7-A0DC	LumA	White	NA	-0.537562	0.183469	-0.441533	-0.782681	-0.189961	-0.527053	-0.485001	-0.0921986	0.598239
TCGA-A7-A13D-01A	TCGA-A7-A13D	Basal	Black	0.7	-0.785714	-0.655106	-0.739071	-0.503462	0.206522	-0.40892	0.305802	0.601295	0.344402
TCGA-A7-A13E-01A	TCGA-A7-A13E	Basal	White	0.7	-0.761026	-0.252736	-0.683346	-0.36866	-0.142857	-0.59004	-0.175916	0.35461	0.643867
TCGA-A7-A13F-01A	TCGA-A7-A13F	LumB	White	0.66	-0.714286	-0.58156	-0.633803	-0.070922	0.0571429	-0.84801	-0.669365	0.641553	0.610364
TCGA-A7-A13G-01A	TCGA-A7-A13G	LumA	White	0.56	-0.461927	0.120567	-0.468207	-0.229169	0.398496	0.119718	-0.551618	-0.679068	0.483576
TCGA-A7-A13H-01A	TCGA-A7-A13H	LumA	White	0.45	0.55	0.120567	0.503211	0.668046	-0.226252	0.407847	-0.253006	-0.751773	-0.68632
TCGA-A7-A26E-01A	TCGA-A7-A26E	LumA	White	NA	-0.462169	-0.77305	-0.608987	0.42262	0.635714	-0.140845	-0.705572	-0.618677	0.49323
TCGA-A7-A26F-01A	TCGA-A7-A26F	Basal	White	0.37	-0.0190173	0.294857	-0.0337479	-0.0213786	-0.0944862	0.230263	0.621737	-0.411694	0.170412
TCGA-A7-A26G-01A	TCGA-A7-A26G	Basal	Black	0.36	0.485714	0.605709	-0.302817	0.126262	0.814286	0.416554	-0.581364	0.135685	0.308623
TCGA-A7-A26H-01A	TCGA-A7-A26H	LumA	White	0.42	-0.150985	-0.250694	-0.335059	0.446809	0.592517	-0.429577	0.107914	-0.815908	0.563033
TCGA-A7-A26I-01A	TCGA-A7-A26I	Basal	White	0.53	-0.645455	-0.413567	-0.746479	-0.0283688	0.274575	-0.283022	0.258913	0.52422	0.473377
TCGA-A7-A26J-01A	TCGA-A7-A26J	LumA	White	1	-0.591883	-0.858156	-0.753521	0.360977	0.473666	-0.557085	0.769784	0.148851	0.611037
TCGA-A7-A2KD-01A	TCGA-A7-A2KD	LumB	Black	NA	-0.128571	-0.617021	-0.309859	0.232447	0.221567	0.24888	0.451453	0.0609929	0.504155
TCGA-A7-A3IY-01A	TCGA-A7-A3IY	LumA	White	0.46	-0.5	-0.665843	0.411053	0.858156	-0.189199	0.0633803	0.517346	-0.669109	-0.602123
TCGA-A7-A3IZ-01A	TCGA-A7-A3IZ	LumA	White	0.72	-0.638181	-0.765957	-0.7989	0.175954	-0.492278	-0.640845	-0.158273	0.584288	0.60393
TCGA-A7-A3J0-01A	TCGA-A7-A3J0	LumA	White	0.42	0.307143	0.555416	0.639362	0.128546	-0.921429	0.633252	-0.633094	-0.191489	0.185057
TCGA-A7-A3J1-01A	TCGA-A7-A3J1	LumA	White	0.55	0.7	0.70922	0.394366	0.388958	-0.131955	0.056338	0.848921	-0.687943	-0.279908
TCGA-A7-A3RF-01A	TCGA-A7-A3RF	LumA	White	0.76	-0.65	-0.229049	-0.084507	0.364673	0.224245	-0.345797	0.696072	-0.319276	-0.295539
TCGA-A7-A425-01A	TCGA-A7-A425	LumA	White	0.32	-0.245455	0.0921986	-0.0214754	0.675422	0.256223	-0.929577	-0.610145	0.210866	-0.560798
TCGA-A7-A426-01A	TCGA-A7-A426	LumA	White	0.3	0.321272	0.648042	0.680282	-0.759351	0.460948	-0.598592	0.0647482	-0.527212	-0.554084
TCGA-A7-A4SA-01A	TCGA-A7-A4SA	LumA	White	0.43	0.921429	0.466046	0.404201	-0.356841	-0.0285714	0.584507	0.536882	0.141844	-0.762456
TCGA-A7-A4SB-01A	TCGA-A7-A4SB	LumA	White	0.6	-0.555263	-0.336949	-0.614605	-0.799795	0.169048	-0.697183	-0.305073	0.507749	-0.110896
TCGA-A7-A4SC-01A	TCGA-A7-A4SC	LumA	White	0.42	0.285714	0.262989	0.359303	-0.27699	0.721429	-0.477209	-0.607413	-0.652482	-0.0795456
TCGA-A7-A4SD-01A	TCGA-A7-A4SD	Basal	Black	0.49	0.121429	0.104916	0.642606	0.12766	-0.526302	0.535211	0.518792	0.375887	-0.2088
TCGA-A7-A4SE-01A	TCGA-A7-A4SE	Basal	Black	0.46	-0.378571	-0.439716	-0.582416	-0.457603	0.571154	-0.625555	0.498389	0.75933	0.0252826
TCGA-A7-A4SF-01A	TCGA-A7-A4SF	Her2	Black	0.72	0.0428571	0.46163	0.132042	-0.575282	-0.62493	-0.502227	-0.194245	0.851231	0.0774658
TCGA-A7-A56D-01A	TCGA-A7-A56D	LumA	Black	0.45	-0.0929026	0.413352	0.309948	0.524916	0.606311	0.125874	0.925734	0.29242	-0.801303
TCGA-A7-A5ZV-01A	TCGA-A7-A5ZV	Basal	Black	0.72	-0.532574	-0.124173	-0.559039	0.659574	-0.839409	-0.521127	0.0503597	0.51773	-0.0868181
TCGA-A7-A5ZW-01A	TCGA-A7-A5ZW	LumA	Black	0.34	0.378571	-0.20041	0.28169	-0.141844	0.871429	0.00704225	-0.608179	-0.858156	-0.470723
TCGA-A7-A5ZX-01A	TCGA-A7-A5ZX	LumA	White	0.38	-0.228571	0.323202	-0.112676	-0.124113	0.85	-0.549296	-0.349271	-0.858156	-0.140322
TCGA-A7-A6VV-01A	TCGA-A7-A6VV	Basal	Black	0.53	-0.371529	0.035461	-0.535211	0.439716	0.707143	-0.0985915	-0.562214	0.659574	-0.242993
TCGA-A7-A6VW-01A	TCGA-A7-A6VW	Basal	Black	0.7	-0.381894	-0.134752	-0.240326	0.312057	-0.493631	-0.532069	0.677617	0.666667	-0.524774
TCGA-A7-A6VX-01A	TCGA-A7-A6VX	LumB	Black	0.63	-0.657143	-0.765957	-0.704225	0.141844	0.685714	-0.0492958	0.733813	0.390071	-0.0336383
TCGA-A7-A6VY-01A	TCGA-A7-A6VY	Basal	Black	0.57	-0.0428571	0.0070922	0.249331	0.0496454	-0.378571	0.768941	0.258993	0.675592	-0.642734
TCGA-AC-A23C-01A	TCGA-AC-A23C	LumA	White	0.48	0.221429	0.178582	0.206724	-0.0496454	0.0259941	0.591549	-0.0256084	-0.764607	0.097685
TCGA-AC-A23E-01A	TCGA-AC-A23E	LumA	White	0.55	-0.711355	-0.677261	-0.704225	0.836879	0.928571	-0.719464	-0.309454	-0.648743	0.190315
TCGA-AC-A23G-01A	TCGA-AC-A23G	LumA	White	0.41	0.185714	0.0851064	0.352113	0.595163	0.957143	-0.696601	-0.718239	-0.694789	-0.499389
TCGA-AC-A23H-01A	TCGA-AC-A23H	Her2	White	0.62	-0.632094	-0.631206	-0.683099	-0.241844	0.457143	-0.084507	-0.100719	0.547078	0.641995
TCGA-AC-A2B8-01A	TCGA-AC-A2B8	LumA	White	0.35	0.342857	-0.489362	0.262707	0.699825	0.681793	-0.272239	0.0935252	-0.737589	-0.00289403
TCGA-AC-A2BK-01A	TCGA-AC-A2BK	Basal	Black	0.69	-0.336069	-0.651557	0.0352113	-0.471773	-0.757095	0.0985915	-0.638276	0.695035	0.539224
TCGA-AC-A2BM-01A	TCGA-AC-A2BM	LumB	Black	0.56	0.45	-0.286867	-0.252612	-0.268225	-0.764286	0.330229	0.683571	0.183702	0.525579
TCGA-AC-A2FB-01A	TCGA-AC-A2FB	LumA	White	0.51	0.907143	0.546099	0.852113	-0.0425532	-0.535714	0.492958	0.521743	-0.744681	-0.621823
TCGA-AC-A2FE-01A	TCGA-AC-A2FE	LumA	White	0.24	0.907143	0.0992908	0.783451	0.20178	0.135714	0.669014	0.306971	-0.730496	-0.631247
TCGA-AC-A2FG-01A	TCGA-AC-A2FG	LumA	White	0.54	0.186905	0.210722	7.22e-16	-0.11006	0.379475	-0.716753	-0.690647	-0.716312	0.144271
TCGA-AC-A2FK-01A	TCGA-AC-A2FK	Normal	White	0.34	0.464286	0.378645	0.417928	-0.252265	-0.168815	-0.154366	-0.489209	-0.794326	0.29746
TCGA-AC-A2FM-01A	TCGA-AC-A2FM	LumA	White	0.66	-0.15	-0.812766	-0.591281	-0.678568	-0.275393	-0.64432	-0.498252	0.448511	0.34467
TCGA-AC-A2FO-01A	TCGA-AC-A2FO	LumA	White	0.41	0.835714	0.893617	0.619718	0.327753	0.0428571	0.0915493	-0.128688	-0.822695	-0.550242
TCGA-AC-A2QH-01A	TCGA-AC-A2QH	Basal	White	NA	-0.708801	-0.436258	-0.142192	0.260079	0.548664	-0.233664	-0.555988	0.561968	0.543057
TCGA-AC-A2QI-01A	TCGA-AC-A2QI	LumA	White	0.56	0.507143	0.638797	0.465724	0.729378	0.877292	0.0915493	-0.393358	-0.794326	-0.49501
TCGA-AC-A2QJ-01A	TCGA-AC-A2QJ	Basal	White	0.4	-0.107143	0.070922	0.443662	0.914894	0.626843	-0.330986	0.161771	0.1113	-0.748511
TCGA-AC-A3BB-01A	TCGA-AC-A3BB	LumA	Black	0.29	0.803221	0.858156	0.65493	0.39805	0.612617	0.175818	-0.0503597	-0.780142	-0.683677
TCGA-AC-A3EH-01A	TCGA-AC-A3EH	LumA	White	NA	0.0142857	-0.600008	0.0652061	0.0431646	0.812165	0.186444	-0.342933	-0.439716	-0.426974
TCGA-AC-A3HN-01A	TCGA-AC-A3HN	LumA	White	0.3	0.371429	0.695035	0.553768	0.7814	0.784355	0.028169	-0.278648	-0.723404	-0.447257
TCGA-AC-A3OD-01A	TCGA-AC-A3OD	LumA	White	0.44	0.658929	0.448917	0.535211	-0.228855	-0.535714	0.767606	0.31189	-0.698456	-0.261075
TCGA-AC-A3QP-01A	TCGA-AC-A3QP	LumA	White	0.42	0.128571	0.62477	0.549296	0.837209	0.542398	-0.254802	0.0985525	-0.751773	-0.72288
TCGA-AC-A3QQ-01A	TCGA-AC-A3QQ	LumA	White	0.68	-0.162345	0.624113	-0.420704	-0.609929	0.0472527	0.0211268	-0.553852	0.0212766	0.313786
TCGA-AC-A3TM-01A	TCGA-AC-A3TM	LumA	White	0.52	0.606733	0.0921986	0.669014	-0.228951	-0.25	-0.420285	-0.223837	0.325344	-0.693707
TCGA-AC-A3TN-01A	TCGA-AC-A3TN	LumA	White	0.76	0.235445	0.0453333	0.320711	-0.553191	0.55	-0.0211268	-0.254531	-0.650213	-0.463112
TCGA-AC-A3W5-01A	TCGA-AC-A3W5	Her2	Black	0.45	0.519264	0.425532	0.427053	0.566349	0.729044	0.549296	-0.33531	-0.22695	-0.76386
TCGA-AC-A3W6-01A	TCGA-AC-A3W6	LumA	White	0.72	0.786364	0.344084	0.83697	0.210656	0.707801	0.429577	-3.89e-16	-0.352226	-0.690119
TCGA-AC-A3W7-01A	TCGA-AC-A3W7	LumA	White	0.59	0.198052	-0.0496454	0.028169	-0.765451	0.857143	-0.753521	-0.621271	-0.494053	-0.439724
TCGA-AC-A3YI-01A	TCGA-AC-A3YI	Normal	White	1	-0.242857	0.475177	0.488222	0.500577	0.771429	-0.140845	-0.306095	-0.822695	-0.612041
TCGA-AC-A3YJ-01A	TCGA-AC-A3YJ	LumA	White	1	-0.125028	-0.0998658	0.45651	0.808511	-0.635115	0.0713188	0.142263	-0.609535	-0.558424
TCGA-AC-A4ZE-01A	TCGA-AC-A4ZE	LumA	White	0.72	0.19304	-0.483903	0.271952	-0.724173	-0.838283	-0.283897	-0.586059	-0.0956751	0.407576
TCGA-AC-A5EH-01A	TCGA-AC-A5EH	Her2	Black	0.57	-0.314286	-0.81307	-0.0774648	0.693551	0.764286	-0.0704225	0.184652	0.497357	-0.523179
TCGA-AC-A5XS-01A	TCGA-AC-A5XS	LumA	White	0.31	0.573741	0.668085	0.514085	0.721079	-0.521429	0.140845	0.876918	-0.592199	-0.725192
TCGA-AC-A5XU-01A	TCGA-AC-A5XU	LumA	Black	0.63	-0.442857	0.446844	-0.352725	-0.590098	0.771429	-0.084507	-0.591001	0.513633	-0.32298
TCGA-AC-A62V-01A	TCGA-AC-A62V	LumB	Black	0.65	-0.520779	-0.555239	-0.0704225	0.571877	0.578571	-0.714974	-0.291852	0.654112	-0.264264
TCGA-AC-A62X-01A	TCGA-AC-A62X	Basal	Black	0.66	-0.7	-0.409206	-0.671362	-0.603512	-0.574185	0.311321	0.737851	0.496722	0.171305
TCGA-AC-A62Y-01A	TCGA-AC-A62Y	LumA	White	0.41	-0.128571	-0.564375	0.0972251	0.851064	-0.293168	0.373182	0.741007	-0.516483	-0.594699
TCGA-AC-A6IV-01A	TCGA-AC-A6IV	LumA	White	0.3	0.642857	-0.0638298	0.542335	0.886525	0.565873	-0.126761	-0.266303	-0.389833	-0.56284
TCGA-AC-A6IW-01A	TCGA-AC-A6IW	Basal	Black	0.38	0.377381	0.0780142	0.389764	0.806892	-0.957143	0.55207	-0.0431655	0.304249	-0.417204
TCGA-AC-A6IX-01A	TCGA-AC-A6IX	LumA	White	0.48	0.271842	0.49309	0.171108	0.388898	0.7375	-0.288732	0.395683	-0.553191	-0.620245
TCGA-AC-A6NO-01A	TCGA-AC-A6NO	LumA	Black	0.71	-0.328571	0.554296	-0.577465	-0.871856	0.0928571	-0.626761	-0.850563	0.357416	0.479399
TCGA-AC-A7VB-01A	TCGA-AC-A7VB	LumB	Black	0.82	-0.764286	-0.468085	-0.492958	-0.821159	-0.747688	-0.452958	0.625899	0.500798	0.551758
TCGA-AC-A7VC-01A	TCGA-AC-A7VC	Basal	White	0.67	-0.627481	-0.417491	0.515258	0.636726	0.860021	-0.535211	-0.731287	0.551087	-0.0146018
TCGA-AC-A8OP-01A	TCGA-AC-A8OP	LumA	Black	0.39	0.385968	0.751773	-0.126761	-0.635088	0.394118	-0.63157	0.412588	-0.481187	-0.27408
TCGA-AC-A8OQ-01A	TCGA-AC-A8OQ	Basal	Black	0.24	0.430672	0.87234	0.204225	-0.475177	-0.455861	-0.00704225	-0.337252	0.602837	-0.427462
TCGA-AC-A8OR-01A	TCGA-AC-A8OR	LumA	White	0.82	-0.571429	-0.696223	-0.334711	0.751773	-0.841176	-0.739437	0.490845	-0.035461	0.257748
TCGA-AC-A8OS-01A	TCGA-AC-A8OS	LumA	White	0.32	0.628571	0.672034	0.555316	-0.10919	0.757506	-0.0140845	-0.468861	-0.702128	-0.434819
TCGA-AN-A03X-01A	TCGA-AN-A03X	LumA	White	0.53	-0.657143	-0.756045	0.195787	0.41844	0.942857	-0.357981	0.47314	-0.496875	-0.237873
TCGA-AN-A03Y-01A	TCGA-AN-A03Y	LumB	White	0.65	0.635714	0.389849	0.194836	-0.419796	-0.592857	0.176056	-0.340623	0.52509	0.0976685
TCGA-AN-A041-01A	TCGA-AN-A041	LumA	White	0.59	-0.392857	-0.687943	-0.71831	-0.664757	0.978571	-0.383063	-0.364312	0.443201	0.448984
TCGA-AN-A046-01A	TCGA-AN-A046	LumA	White	0.55	0.778571	0.234043	0.78169	0.293189	-0.121429	0.802817	0.460432	-0.432624	-0.656889
TCGA-AN-A049-01A	TCGA-AN-A049	LumA	White	0.67	-0.385714	-0.539007	-0.502307	-0.171842	0.437799	-0.429577	0.823807	0.0638298	0.135704
TCGA-AN-A04A-01A	TCGA-AN-A04A	LumA	White	0.56	-0.164286	-0.783077	0.0352113	0.0141844	0.957143	-0.448523	0.0585596	0.163121	-0.396485
TCGA-AN-A04C-01A	TCGA-AN-A04C	Her2	White	0.61	0.279064	0.336274	0.105634	-0.609929	-0.585714	0.028169	-0.661871	0.716312	-0.0722404
TCGA-AN-A04D-01A	TCGA-AN-A04D	Basal	White	0.83	-0.342857	0.113475	-0.0352113	-0.611105	-0.595305	-0.282746	-0.697116	0.751773	0.341562
TCGA-AN-A0AJ-01A	TCGA-AN-A0AJ	LumB	White	0.64	0.377109	0.0141844	0.760563	0.0179779	-0.592857	0.753521	-0.568345	0.702128	0.116287
TCGA-AN-A0AK-01A	TCGA-AN-A0AK	LumB	White	0.64	-0.307143	-0.208897	0.211268	-0.323911	-0.585825	0.295609	-0.670552	0.723404	0.382866
TCGA-AN-A0AL-01A	TCGA-AN-A0AL	Basal	White	0.73	0.257143	0.763182	0.410835	-0.326241	0.16	-0.286595	0.281911	0.64539	-0.510515
TCGA-AN-A0AM-01A	TCGA-AN-A0AM	LumB	White	0.36	0.204926	-0.313387	0.494058	0.120567	-0.436949	0.78169	0.236483	0.658808	-0.517531
TCGA-AN-A0AR-01A	TCGA-AN-A0AR	Basal	White	0.85	0.121429	0.212766	-0.34507	-0.460993	-0.484454	-0.0582502	-0.476245	0.659574	0.12805
TCGA-AN-A0AS-01A	TCGA-AN-A0AS	LumA	White	0.49	-0.45	-0.77305	-0.084507	0.77305	0.828571	-0.202154	-0.057554	0.174577	-0.616824
TCGA-AN-A0AT-01A	TCGA-AN-A0AT	Basal	White	0.49	0.0642857	0.283225	0.147887	-0.291452	-0.721429	0.105634	-0.527129	0.716312	0.0190036
TCGA-AN-A0FD-01A	TCGA-AN-A0FD	LumA	White	0.75	-0.0714286	-0.417247	0.528169	-0.5464	0.736955	0.809859	0.739063	-0.419443	-0.540005
TCGA-AN-A0FF-01A	TCGA-AN-A0FF	LumB	White	0.66	0.0714286	0.0132751	-0.355418	0.835673	-0.359133	-0.182644	0.845173	-0.13011	-0.270115
TCGA-AN-A0FJ-01A	TCGA-AN-A0FJ	Basal	White	0.68	0.487446	-0.496099	0.084507	-0.558124	-0.214865	-0.0422535	-0.84688	0.695035	0.416563
TCGA-AN-A0FK-01A	TCGA-AN-A0FK	LumA	White	0.5	-0.542857	-0.320746	-0.517508	-0.587156	0.312741	-0.60144	0.340392	0.106383	0.49859
TCGA-AN-A0FL-01A	TCGA-AN-A0FL	Basal	White	0.86	-0.139884	0.218891	0.119495	-0.591017	-0.38607	-0.271289	0.733813	0.598603	-0.499347
TCGA-AN-A0FN-01A	TCGA-AN-A0FN	LumA	White	0.53	0.735714	0.666667	0.600521	0.369126	0.95	0.366197	-0.0719424	-0.77305	-0.645098
TCGA-AN-A0FS-01A	TCGA-AN-A0FS	LumA	White	0.62	-0.528571	-0.590835	-0.380282	-0.226116	0.810008	-0.883988	-0.194245	-0.659271	0.135796
TCGA-AN-A0FT-01A	TCGA-AN-A0FT	LumA	White	NA	0.0571429	-0.0694349	0.661972	0.500157	0.471429	0.445423	0.340664	-0.496242	-0.664103
TCGA-AN-A0FV-01A	TCGA-AN-A0FV	Her2	White	0.57	-0.778571	-0.815603	-0.852113	0.134752	0.748551	-0.521127	0.44923	0.489362	0.225103
TCGA-AN-A0FW-01A	TCGA-AN-A0FW	LumA	White	0.64	0.030064	0.376724	0.65493	-0.304965	-0.0214286	-0.58895	-0.786612	0.723404	-0.159687
TCGA-AN-A0FX-01A	TCGA-AN-A0FX	Basal	White	0.49	-0.29812	0.319493	-0.276361	-0.651366	0.564286	-0.408451	-0.763104	0.510638	0.140597
TCGA-AN-A0FY-01A	TCGA-AN-A0FY	LumB	White	0.67	-0.428571	-0.652482	-0.549296	-0.642139	0.471429	0.056338	-0.640318	0.754981	0.362641
TCGA-AN-A0FZ-01A	TCGA-AN-A0FZ	LumA	White	NA	-0.664286	-0.617021	-0.549296	-0.262707	0.792857	-0.581054	0.0647815	0.564012	0.399798
TCGA-AN-A0G0-01A	TCGA-AN-A0G0	Basal	White	0.56	0.170662	-0.357287	0.221724	0.0141844	-0.493584	0.288732	-0.647482	0.429342	0.444922
TCGA-AN-A0XL-01A	TCGA-AN-A0XL	LumA	White	NA	-0.359921	-0.562782	0.176129	-0.625044	0.735714	-0.71895	-0.785138	-0.113475	0.353064
TCGA-AN-A0XN-01A	TCGA-AN-A0XN	LumA	White	0.5	-0.0642857	-0.907801	-0.147887	0.815603	0.907143	-0.241892	0.434621	-0.624113	-0.367033
TCGA-AN-A0XO-01A	TCGA-AN-A0XO	LumA	White	0.68	-0.771429	-0.631206	-0.725352	-0.631206	0.785714	-0.605634	-0.189969	0.0921986	0.151802
TCGA-AN-A0XP-01A	TCGA-AN-A0XP	LumA	White	0.68	-0.642857	-0.780052	-0.588948	-0.0672261	0.504584	-0.0117647	0.956835	-0.382979	0.266454
TCGA-AN-A0XR-01A	TCGA-AN-A0XR	LumB	White	0.82	-0.75	-0.780775	-0.71831	-0.364615	-0.0357143	-0.396287	0.881715	0.610848	0.282779
TCGA-AN-A0XS-01A	TCGA-AN-A0XS	LumA	White	0.66	0.621429	0.921986	0.587598	0.474073	0.571429	0.0352113	-0.382472	-0.714157	-0.310105
TCGA-AN-A0XT-01A	TCGA-AN-A0XT	LumA	White	0.63	0.236205	0.567376	-0.0985232	-0.864638	-0.0598214	-0.426023	0.306763	-0.377694	-0.0530656
TCGA-AN-A0XU-01A	TCGA-AN-A0XU	Basal	White	0.6	-0.192857	-0.346143	0.450704	-0.212766	-0.864286	0.485915	-0.370869	0.6413	0.301948
TCGA-AN-A0XV-01A	TCGA-AN-A0XV	LumA	White	0.55	0.196559	0.659574	0.276198	-0.893617	0.379132	0.0224269	-0.339802	-0.631206	0.202923
TCGA-AN-A0XW-01A	TCGA-AN-A0XW	LumA	White	0.56	0.477184	-0.385261	0.514085	0.697523	0.654493	0.929577	-0.546968	-0.519757	-0.473883
TCGA-AO-A03M-01B	TCGA-AO-A03M	LumA	White	NA	0.660714	0.41844	0.619718	0.5528	-0.698303	0.746479	0.494475	0.574803	-0.575673
TCGA-AO-A03N-01B	TCGA-AO-A03N	LumB	White	NA	-0.532594	0.0278208	-0.0774648	-0.718928	0.721429	5.55e-16	-0.0791367	0.135456	-0.280087
TCGA-AO-A03O-01A	TCGA-AO-A03O	LumB	Black	0.66	0.0571429	-0.312057	0.28169	-0.232443	-0.907143	0.521127	0.906475	0.574468	0.204035
TCGA-AO-A03P-01A	TCGA-AO-A03P	LumB	Black	0.7	-0.490966	-0.173404	-0.846557	-0.528543	-0.196825	0.556338	0.760414	0.239974	0.38438
TCGA-AO-A03R-01A	TCGA-AO-A03R	Normal	White	0.61	0.583901	0.638298	0.626026	-0.47032	-0.720469	0.553548	-0.435017	0.425532	-0.439492
TCGA-AO-A03T-01A	TCGA-AO-A03T	Normal	White	0.55	0.429563	0.31477	0.523494	-0.801418	-0.335714	0.427769	0.792963	0.134752	-0.734968
TCGA-AO-A03U-01B	TCGA-AO-A03U	Normal	White	NA	0.474286	-0.300621	0.809492	0.858156	0.412949	-0.521127	0.18705	-0.727736	-0.476096
TCGA-AO-A03V-01A	TCGA-AO-A03V	LumA	White	0.53	0.163646	0.319032	-0.274648	-0.836879	0.456501	-0.167424	0.493437	-0.0117344	-0.121097
TCGA-AO-A0J2-01A	TCGA-AO-A0J2	Her2	White	0.64	0.15	-0.262411	0.882169	-0.5927	-0.671429	0.598755	0.412133	0.631206	-0.141754
TCGA-AO-A0J3-01A	TCGA-AO-A0J3	LumB	White	0.82	-0.521177	-0.446809	0.112676	-0.566379	-0.814286	0.105634	0.525569	0.617021	0.167389
TCGA-AO-A0J4-01A	TCGA-AO-A0J4	Basal	Black	0.4	0.542857	0.758865	-0.0211268	-0.460993	-0.429247	0.665734	-0.227947	0.655835	0.0896839
TCGA-AO-A0J5-01A	TCGA-AO-A0J5	LumA	White	0.46	-0.178571	-0.50438	-0.536868	0.253964	0.942857	-0.521127	-0.650787	0.361702	0.233676
TCGA-AO-A0J6-01A	TCGA-AO-A0J6	Basal	White	0.65	0.265714	-0.48227	0.915493	-0.0496454	-0.864286	0.430858	0.663772	0.453694	-0.263041
TCGA-AO-A0J7-01A	TCGA-AO-A0J7	LumB	White	0.7	-0.707143	-0.638492	-0.577465	-0.521097	0.0357143	-0.29486	-0.791413	0.614709	0.611902
TCGA-AO-A0J8-01A	TCGA-AO-A0J8	LumA	White	0.71	0.357143	-0.247541	0.300736	0.507279	0.498279	0.141259	0.774011	-0.716312	0.0299659
TCGA-AO-A0J9-01A	TCGA-AO-A0J9	LumA	White	0.43	0.7	0.170349	0.922535	0.506884	0.211429	-0.0915493	0.129496	-0.454492	-0.802386
TCGA-AO-A0JA-01A	TCGA-AO-A0JA	LumA	Black	0.64	-0.135714	-0.735393	-0.1647	0.739052	0.857143	0.0422535	0.204595	-0.210878	-0.0876031
TCGA-AO-A0JB-01A	TCGA-AO-A0JB	Normal	White	0.71	0.472397	0.656738	0.433778	-0.221251	-0.0544259	0.315412	0.157488	0.0209811	-0.846254
TCGA-AO-A0JC-01A	TCGA-AO-A0JC	LumA	White	0.2	0.878571	0.929078	0.683099	-0.502104	-0.828571	0.507042	-0.0215827	-0.234043	0.0110764
TCGA-AO-A0JD-01A	TCGA-AO-A0JD	LumB	White	0.42	-0.171429	-0.250709	0.126761	-0.624113	-0.892857	0.338028	-0.508901	0.699929	0.327124
TCGA-AO-A0JE-01A	TCGA-AO-A0JE	Her2	Black	0.47	0.435714	-0.212544	0.613163	0.555737	0.480451	0.795775	0.709796	-0.403847	-0.440004
TCGA-AO-A0JF-01A	TCGA-AO-A0JF	LumA	White	0.44	0.557143	-0.170213	0.532373	0.529181	0.769011	-0.288732	-0.47482	-0.858156	-0.137894
TCGA-AO-A0JG-01A	TCGA-AO-A0JG	LumA	White	0.53	0.807143	0.70922	0.727532	-0.460638	0.135714	0.485915	-0.36773	-0.808511	0.00736791
TCGA-AO-A0JI-01A	TCGA-AO-A0JI	LumA	White	0.77	-0.228571	0.470449	-0.507042	-0.87234	-0.73915	-0.284839	0.257531	0.396442	0.634375
TCGA-AO-A0JJ-01A	TCGA-AO-A0JJ	LumA	White	0.35	0.785714	0.758865	0.437393	0.633541	0.0571429	0.112676	-0.179856	-0.654767	-0.352086
TCGA-AO-A0JL-01A	TCGA-AO-A0JL	Basal	White	NA	-0.13764	0.0780142	0.544691	-0.668523	0.377804	0.327722	-0.846955	0.617021	-0.376066
TCGA-AO-A124-01A	TCGA-AO-A124	Basal	White	0.76	0.0785714	-0.41844	-0.105634	-0.347518	-0.736789	-0.166586	0.146334	0.811843	0.29176
TCGA-AO-A125-01A	TCGA-AO-A125	LumA	Black	NA	-0.892857	-0.336348	-0.773891	-0.376315	-0.590476	-0.422535	0.506324	-0.035461	0.546577
TCGA-AO-A128-01A	TCGA-AO-A128	Basal	White	0.26	0.642857	0.035461	0.880282	0.801418	-0.864286	0.788732	0.359712	-0.0212766	-0.182901
TCGA-AO-A129-01A	TCGA-AO-A129	Basal	White	NA	0.222239	0.659574	0.422535	0.113475	-0.556033	0.492958	-0.280576	0.532051	-0.388478
TCGA-AO-A12A-01A	TCGA-AO-A12A	LumA	White	0.24	0.535714	0.214801	0.0140845	-0.595745	0.447456	-0.112676	0.0503597	-0.702128	0.0366485
TCGA-AO-A12B-01A	TCGA-AO-A12B	LumA	White	NA	-0.264286	-0.244606	-0.408277	-0.220404	-0.775663	0.288732	0.827338	-0.286378	-0.161201
TCGA-AO-A12C-01A	TCGA-AO-A12C	LumA	White	NA	-0.594523	-0.0212766	-0.591549	0.0992908	0.873454	-0.477236	-0.368512	-0.560284	-0.223097
TCGA-AO-A12D-01A	TCGA-AO-A12D	Her2	White	0.33	0.671429	0.309025	0.527657	0.277198	0.0714286	0.922535	0.28777	-0.457901	-0.600706
TCGA-AO-A12E-01A	TCGA-AO-A12E	LumA	White	NA	-0.757143	-0.817127	-0.661972	0.673759	-0.626492	-0.767606	0.805755	0.0425532	0.227138
TCGA-AO-A12F-01A	TCGA-AO-A12F	Basal	White	0.68	-0.535714	-0.070922	-0.343296	0.0212766	0.471429	-0.816469	-0.834532	0.647676	0.395001
TCGA-AO-A12G-01A	TCGA-AO-A12G	LumA	White	NA	0.457143	0.526696	0.0265788	-0.220657	0.75	0.245473	-0.751909	-0.309782	-0.504861
TCGA-AO-A12H-01A	TCGA-AO-A12H	LumA	Black	0.57	-0.65	-0.552736	-0.784721	0.692249	-0.514286	-0.531759	0.694341	-0.423499	0.158302
TCGA-AO-A1KO-01A	TCGA-AO-A1KO	Normal	White	0.33	0.442105	0.0894708	0.084507	-0.329393	0.346032	-0.362285	-0.597122	-0.801418	0.458224
TCGA-AO-A1KP-01A	TCGA-AO-A1KP	LumB	White	0.82	-0.685714	-0.609929	-0.753521	-0.879433	-0.0416844	-0.352113	-0.151079	0.187943	0.683707
TCGA-AO-A1KQ-01A	TCGA-AO-A1KQ	LumB	White	NA	0.53871	0.436716	0.705251	-0.241544	-0.6	0.380282	0.275337	0.646731	-0.246886
TCGA-AO-A1KR-01A	TCGA-AO-A1KR	Basal	White	0.41	0.114286	0.113475	0.753521	-0.950355	-0.664286	0.335295	0.574237	0.586513	-0.270728
TCGA-AO-A1KS-01A	TCGA-AO-A1KS	LumB	White	0.66	-0.0714286	-0.900175	-0.562847	-0.627026	-0.683333	-0.028169	-0.522628	0.282224	0.647253
TCGA-AO-A1KT-01A	TCGA-AO-A1KT	LumB	White	0.57	-0.746429	-0.453413	-0.512118	0.511035	0.594954	-0.915493	-0.365963	0.778147	-0.15893
TCGA-AQ-A04H-01B	TCGA-AQ-A04H	LumB	White	0.73	-0.485531	-0.292226	-0.280152	-0.554357	0.0357143	-0.559166	-0.844888	0.693365	0.647462
TCGA-AQ-A04J-01A	TCGA-AQ-A04J	Basal	White	0.45	0.685714	0.978723	0.363228	-0.325313	-0.551613	-0.401408	-0.395234	0.158937	-0.022645
TCGA-AQ-A04L-01B	TCGA-AQ-A04L	LumA	White	NA	-0.186499	0.423311	-0.873239	0.24795	0.835714	0.225352	-0.654676	0.313227	-0.211263
TCGA-AQ-A0Y5-01A	TCGA-AQ-A0Y5	LumA	White	0.49	-0.792857	-0.66383	-0.5	0.609929	0.814286	-0.056338	-0.283299	-0.324201	0.315263
TCGA-AQ-A1H2-01A	TCGA-AQ-A1H2	LumA	White	0.8	-0.350534	-0.675949	0.0985915	0.574468	-0.304045	0.102462	0.892086	-0.56511	0.127353
TCGA-AQ-A1H3-01A	TCGA-AQ-A1H3	LumA	White	0.57	0.498173	0.357005	-0.140845	-0.644255	0.383333	-0.521127	-0.281411	-0.731933	0.586202
TCGA-AQ-A54N-01A	TCGA-AQ-A54N	Basal	Black	0.8	-0.321429	-0.035461	0.228272	0.243912	-0.825	0.0704225	0.429683	0.453901	-0.190254
TCGA-AQ-A54O-01A	TCGA-AQ-A54O	LumB	Black	0.73	0.318562	0.622617	0.53121	0.623668	-0.107143	-0.177742	0.694809	-0.693927	-0.609411
TCGA-AQ-A7U7-01A	TCGA-AQ-A7U7	LumA	White	0.31	0.821429	0.652482	0.62599	0.541213	0.2	0.521127	0.652325	-0.722107	-0.375619
TCGA-AR-A0TP-01A	TCGA-AR-A0TP	Basal	White	0.9	-0.538571	-0.489362	-0.621048	0.0283688	0.472571	-0.738905	-0.659963	0.673759	0.479465
TCGA-AR-A0TQ-01A	TCGA-AR-A0TQ	LumB	White	0.55	0.507143	0.191489	0.183099	-0.357094	-0.669804	-0.242851	0.731681	0.496454	0.24512
TCGA-AR-A0TR-01A	TCGA-AR-A0TR	LumA	White	0.74	0.371429	0.687943	0.0352113	-0.482679	-0.914286	-0.0704225	0.107914	-0.460993	0.62628
TCGA-AR-A0TS-01A	TCGA-AR-A0TS	Basal	White	0.2	0.714286	0.921986	-0.0704225	-0.165281	-0.721537	0.084507	-0.610441	0.539007	0.0691339
TCGA-AR-A0TT-01A	TCGA-AR-A0TT	LumB	Black	0.35	0.778571	0.723404	0.401408	0.808511	-0.474564	0.535211	-0.143885	-0.0567376	-0.238841
TCGA-AR-A0TW-01A	TCGA-AR-A0TW	LumA	White	0.46	0.478571	0.39169	0.880282	0.58422	-0.657143	0.830986	0.0863309	-0.351003	-0.0785792
TCGA-AR-A0TY-01A	TCGA-AR-A0TY	LumB	White	0.71	-0.485714	0.426623	-0.804879	-0.386162	-0.35678	-0.915493	-0.721363	0.843288	0.589212
TCGA-AR-A0TZ-01A	TCGA-AR-A0TZ	LumA	White	0.82	-0.751661	-0.971631	-0.760563	-0.38173	-0.228571	-0.478873	-0.221562	0.671226	0.667389
TCGA-AR-A0U0-01A	TCGA-AR-A0U0	Basal	White	0.4	0.305277	-0.111367	0.690141	0.365755	-0.785714	0.788917	0.847232	-0.00665576	0.00528919
TCGA-AR-A0U2-01A	TCGA-AR-A0U2	LumB	White	0.55	0.107143	-0.560284	0.189991	-0.064432	-0.685714	0.147887	-0.714448	0.815603	0.738166
TCGA-AR-A0U3-01A	TCGA-AR-A0U3	LumA	White	0.77	-0.221429	-0.596955	-0.7236	-0.617215	-0.8	-0.0704225	-0.616968	0.70922	0.453295
TCGA-AR-A0U4-01A	TCGA-AR-A0U4	Basal	White	NA	-0.0857143	-0.225507	0.341158	0.808511	-0.714286	0.488915	-0.525975	0.510638	0.202443
TCGA-AR-A1AH-01A	TCGA-AR-A1AH	Basal	White	0.59	-0.614286	-0.0921986	-0.71831	-0.489987	-0.0857143	-0.612676	-0.68205	0.58156	0.41639
TCGA-AR-A1AI-01A	TCGA-AR-A1AI	Basal	White	0.39	0.45	0.120567	0.640845	0.156028	-0.835714	0.47291	-0.197946	0.784366	0.275296
TCGA-AR-A1AJ-01A	TCGA-AR-A1AJ	Basal	White	0.28	0.476013	0.410841	0.359155	0.758865	-0.757143	0.70111	0.259941	0.12766	-0.12088
TCGA-AR-A1AK-01A	TCGA-AR-A1AK	LumA	White	0.47	0.450733	-0.625703	0.562559	0.829787	-0.924478	0.338908	0.928058	-0.524959	-0.206131
TCGA-AR-A1AL-01A	TCGA-AR-A1AL	LumA	White	0.46	0.171429	0.32825	-0.147887	-0.239657	0.623045	-0.873239	-0.747376	-0.666499	0.495276
TCGA-AR-A1AM-01A	TCGA-AR-A1AM	LumA	White	0.45	0.428571	0.524823	0.322938	0.00327609	0.561905	-0.351355	0.362358	-0.822695	-0.630623
TCGA-AR-A1AN-01A	TCGA-AR-A1AN	LumA	White	0.54	0.0857143	0.324182	5e-16	0.0548602	0.857143	-0.528169	-0.278401	-0.216226	-0.491411
TCGA-AR-A1AO-01A	TCGA-AR-A1AO	Normal	White	1	0.692857	0.29078	0.683099	0.81785	0.107143	0.140845	0.210561	-0.546099	-0.533858
TCGA-AR-A1AP-01A	TCGA-AR-A1AP	LumA	White	0.66	0.234968	-0.701946	-0.316901	0.634909	0.178571	0.544678	0.750204	0.0070922	-0.261284
TCGA-AR-A1AQ-01A	TCGA-AR-A1AQ	Basal	White	0.5	0.312987	0.652274	0.704977	-0.0496454	-0.635714	0.584507	0.201439	0.276596	-0.477768
TCGA-AR-A1AR-01A	TCGA-AR-A1AR	Basal	White	0.54	0.292857	-0.26605	0.19555	0.624537	-0.585714	0.084507	-0.434704	0.269815	0.481773
TCGA-AR-A1AT-01A	TCGA-AR-A1AT	Her2	White	NA	0.592857	0.19078	0.795775	0.564261	-0.692857	0.359155	0.610848	-0.298316	-0.0443999
TCGA-AR-A1AU-01A	TCGA-AR-A1AU	LumA	White	0.52	-0.583621	-0.564816	-0.580708	-0.196248	0.728571	-0.957746	0.0359712	-0.271725	0.0394859
TCGA-AR-A1AV-01A	TCGA-AR-A1AV	LumA	White	0.59	-0.528571	-0.794326	-0.640845	0.240451	0.65	-0.537507	-0.551512	0.070922	0.760376
TCGA-AR-A1AW-01A	TCGA-AR-A1AW	LumB	White	0.3	0.764286	0.907801	0.570423	0.375887	-0.771429	0.640845	0.222964	-0.241668	0.217612
TCGA-AR-A1AX-01A	TCGA-AR-A1AX	LumA	White	0.3	0.857143	0.851064	0.488396	-0.170213	-0.542208	0.352113	0.49251	-0.473695	0.0361734
TCGA-AR-A1AY-01A	TCGA-AR-A1AY	Basal	White	0.73	-0.555039	-0.638298	-0.355418	-0.201493	0.0214286	-0.0985915	-0.705994	0.70922	0.3443
TCGA-AR-A24H-01A	TCGA-AR-A24H	LumB	White	0.69	-0.0642857	-0.58156	-0.302817	-0.128605	-0.792857	-0.0492958	0.604777	0.51773	0.447175
TCGA-AR-A24K-01A	TCGA-AR-A24K	LumB	White	0.73	-0.535714	-0.744829	-0.802817	-0.361016	0.202976	-0.359155	-0.820868	0.383434	0.723261
TCGA-AR-A24L-01A	TCGA-AR-A24L	LumA	White	0.55	-0.728571	-0.780142	-0.612676	-0.269307	0.792857	-0.288732	0.178581	0.425532	0.511218
TCGA-AR-A24M-01A	TCGA-AR-A24M	LumA	White	0.63	-0.793482	-0.439716	-0.690141	0.248513	0.642857	-0.71831	0.122302	-0.686563	0.589633
TCGA-AR-A24N-01A	TCGA-AR-A24N	LumB	White	0.72	-0.553885	-0.148936	-0.838028	-0.617021	0.430672	-0.508803	0.614946	0.0992908	0.73392
TCGA-AR-A24O-01A	TCGA-AR-A24O	LumA	White	NA	0.299248	0.390071	-0.153801	0.323628	0.842857	-0.211268	0.160519	-0.742814	0.015794
TCGA-AR-A24P-01A	TCGA-AR-A24P	LumA	White	0.62	-0.630276	-0.401734	-0.7904	0.16442	0.707143	-0.753521	-0.523584	-0.238095	0.72638
TCGA-AR-A24Q-01A	TCGA-AR-A24Q	Basal	White	NA	0.285714	0.404255	0.287452	-0.49604	0.375576	0.307746	-0.726619	0.668335	0.238654
TCGA-AR-A24R-01A	TCGA-AR-A24R	LumB	White	0.52	0.126	-0.211228	0.0774648	-0.45949	-0.416944	0.640845	0.798561	0.243099	0.481235
TCGA-AR-A24S-01A	TCGA-AR-A24S	LumB	White	0.48	5.55e-16	-0.242963	-0.626761	0.836385	0.157143	-0.0633803	0.56138	0.0762738	0.353096
TCGA-AR-A24T-01A	TCGA-AR-A24T	LumA	White	1	2.78e-16	-0.350776	-0.459901	0.751939	0.921429	-0.359155	0.00719425	-0.858156	0.335021
TCGA-AR-A24U-01A	TCGA-AR-A24U	Her2	White	0.31	0.585714	0.659574	0.134886	0.725252	-0.550703	0.323944	-0.251799	-0.248227	-0.0207511
TCGA-AR-A24V-01A	TCGA-AR-A24V	LumA	White	0.35	-0.534921	-0.957447	-0.505533	0.695035	0.814286	-0.335076	0.791367	-0.51925	0.111013
TCGA-AR-A24W-01A	TCGA-AR-A24W	LumA	White	0.2	-0.0285714	0.191489	-0.176056	-0.453697	0.692857	-0.722113	-0.585605	-0.77305	0.365712
TCGA-AR-A24X-01A	TCGA-AR-A24X	LumA	White	0.69	0.280578	0.631206	-0.500847	-0.722479	0.530506	0.411726	-0.813115	-0.604846	0.549617
TCGA-AR-A24Z-01A	TCGA-AR-A24Z	LumB	White	0.74	-0.507143	-0.744681	-0.633803	0.156028	-0.549339	-0.38696	0.920863	0.411348	0.581513
TCGA-AR-A250-01A	TCGA-AR-A250	LumB	White	NA	-0.224937	-0.66947	-0.584507	0.591239	0.785714	0.612676	0.241678	0.328798	-0.0095571
TCGA-AR-A251-01A	TCGA-AR-A251	Basal	White	0.65	-0.465986	-0.255319	-0.295462	-0.0235388	-0.447372	0.0422535	-0.51835	0.609929	0.427763
TCGA-AR-A252-01A	TCGA-AR-A252	LumA	White	1	0.871429	0.48227	0.732394	0.4349	-0.556391	0.676056	-0.273381	-0.747871	0.115826
TCGA-AR-A254-01A	TCGA-AR-A254	Her2	White	0.43	0.192857	-0.489362	0.337757	0.87234	0.131063	0.584507	-0.691032	0.0898582	0.0528537
TCGA-AR-A255-01A	TCGA-AR-A255	LumA	White	0.44	0.0733083	-0.574468	-0.084507	0.170213	0.657143	0.517081	0.856115	-0.612319	0.374469
TCGA-AR-A256-01A	TCGA-AR-A256	Basal	White	0.7	-0.305195	-0.600364	-0.626761	-0.0212766	-0.528571	-0.126761	-0.138963	0.780142	0.15913
TCGA-AR-A2LE-01A	TCGA-AR-A2LE	LumA	White	0.7	0.457143	0.0612437	0.441127	-0.503546	0.0511905	0.569772	-0.53917	-0.56181	0.0326555
TCGA-AR-A2LH-01A	TCGA-AR-A2LH	Normal	White	1	0.75	0.801418	0.795775	0.286671	-0.725614	-0.337357	0.381295	-0.0971842	-0.629875
TCGA-AR-A2LJ-01A	TCGA-AR-A2LJ	LumA	White	0.43	0.78244	0.441456	0.472373	0.739056	0.306139	0.147887	0.0302615	-0.503546	-0.804081
TCGA-AR-A2LK-01A	TCGA-AR-A2LK	LumB	White	0.62	-0.478571	-0.698456	-0.816901	0.241408	-0.0142857	-0.507042	-0.777983	0.598119	0.727817
TCGA-AR-A2LL-01A	TCGA-AR-A2LL	LumB	White	0.5	-0.492857	-0.0851064	-0.674521	0.620269	-0.601183	-0.873853	-0.431523	-0.187842	0.438789
TCGA-AR-A2LM-01A	TCGA-AR-A2LM	LumA	White	0.55	0.392857	-0.223727	0.229968	0.0496454	0.792857	-0.207139	-0.604317	-0.886525	0.407327
TCGA-AR-A2LN-01A	TCGA-AR-A2LN	LumA	White	0.41	0.0857143	0.574468	0.136577	-0.162425	0.75	-0.428044	-0.184763	-0.829787	-0.244661
TCGA-AR-A2LO-01A	TCGA-AR-A2LO	LumA	White	0.22	0.721429	0.801418	0.444519	-0.317456	-0.0714286	0.0422535	-0.906475	-0.475177	-0.0271142
TCGA-AR-A2LQ-01A	TCGA-AR-A2LQ	Normal	White	0.2	-0.0714286	0.382979	0.0140845	0.480927	0.964286	-0.783404	-0.707205	-0.553191	-0.303884
TCGA-AR-A2LR-01A	TCGA-AR-A2LR	Basal	White	0.72	-0.64569	-0.341577	-0.474552	0.396477	-0.0928571	-0.549296	0.0779913	0.350651	0.101053
TCGA-AR-A5QM-01A	TCGA-AR-A5QM	LumA	White	0.24	0.107143	-0.0467737	-0.00704225	0.362785	0.561458	0.00704225	0.556127	-0.531915	-0.574478
TCGA-AR-A5QN-01A	TCGA-AR-A5QN	LumA	White	0.5	-0.207509	0.40654	-0.359789	-0.330592	-0.0285714	-0.619718	0.956835	-0.532527	-0.0695015
TCGA-AR-A5QP-01A	TCGA-AR-A5QP	LumA	White	0.22	-0.0428571	0.48304	0.0422535	-0.513508	0.646859	-0.50429	-0.882348	-0.584416	-0.208092
TCGA-AR-A5QQ-01A	TCGA-AR-A5QQ	Basal	White	1	0.305405	0.624113	0.704225	-0.156028	-0.478571	0.151268	-0.197269	0.212766	-0.584586
TCGA-B6-A0I1-01A	TCGA-B6-A0I1	Basal	Black	0.75	-0.30974	-0.120567	-0.634098	-0.276287	-0.793266	-0.056338	0.471616	0.669504	0.249836
TCGA-B6-A0I2-01A	TCGA-B6-A0I2	Basal	White	0.46	0.565036	0.402599	0.943662	0.148936	-0.9	0.78169	-0.348943	0.234043	-0.453543
TCGA-B6-A0I5-01A	TCGA-B6-A0I5	LumA	White	0.65	0.493667	0.822695	0.464033	-0.398628	0.382759	-0.0915493	-0.65328	-0.406424	-0.774864
TCGA-B6-A0I6-01A	TCGA-B6-A0I6	Basal	Black	0.72	-0.364735	-0.255007	-0.809859	-0.156897	0.314286	-0.398758	-0.749242	0.721191	0.265771
TCGA-B6-A0I8-01A	TCGA-B6-A0I8	LumA	White	0.6	-0.734423	-0.0638298	-0.587441	-0.227234	0.768122	-0.471831	-0.625509	0.261303	0.334074
TCGA-B6-A0I9-01A	TCGA-B6-A0I9	Her2	White	0.59	-0.371429	0.415062	-0.320337	-0.622247	-0.707143	0.549887	-0.700542	0.593539	0.376716
TCGA-B6-A0IA-01A	TCGA-B6-A0IA	LumA	White	0.83	-0.8	-0.406798	-0.648919	0.0403242	-0.557143	-0.791706	0.531162	0.427994	-0.0136568
TCGA-B6-A0IB-01A	TCGA-B6-A0IB	LumB	White	0.6	-0.495079	-0.106383	-0.528169	-0.798785	-0.288095	-0.619718	0.355396	0.794326	0.0322001
TCGA-B6-A0IC-01A	TCGA-B6-A0IC	LumA	White	0.86	-0.764286	-0.329616	-0.601058	-0.106383	-0.864286	-0.323944	0.0515397	0.329422	0.810934
TCGA-B6-A0IE-01A	TCGA-B6-A0IE	LumA	Black	0.57	-0.2	0.741402	-0.147887	-0.843972	-0.128571	-0.357811	-0.349511	0.254143	-0.257269
TCGA-B6-A0IG-01A	TCGA-B6-A0IG	LumA	White	NA	-0.406814	-0.120567	-0.561581	-0.846618	-0.0428571	0.0317684	0.805755	0.615646	0.00353716
TCGA-B6-A0IH-01A	TCGA-B6-A0IH	LumA	White	0.28	0.614286	0.560284	0.841735	-0.319266	0.714286	0.365191	-0.410867	-0.843972	-0.085429
TCGA-B6-A0IJ-01A	TCGA-B6-A0IJ	Basal	Black	0.42	0.225714	0.371103	-0.0915493	0.383498	-0.79	0.628276	-0.453237	0.771715	-0.175219
TCGA-B6-A0IK-01A	TCGA-B6-A0IK	Her2	White	0.53	0.257143	0.524823	-0.127152	-0.744681	-0.35	0.150905	-0.767907	0.6181	0.0798727
TCGA-B6-A0IM-01A	TCGA-B6-A0IM	LumA	Black	0.76	-0.6	-0.929078	-0.568366	-0.12355	0.597913	-0.591549	-0.105288	0.622632	0.434918
TCGA-B6-A0IN-01A	TCGA-B6-A0IN	LumB	White	0.62	0.728571	0.985816	0.471831	0.047234	0.0214286	0.308169	-0.635358	-0.284351	-0.819763
TCGA-B6-A0IO-01A	TCGA-B6-A0IO	LumA	White	NA	0.345414	-0.70922	0.660654	-0.807107	-0.521429	0.84507	-0.595451	0.0638298	0.187332
TCGA-B6-A0IP-01A	TCGA-B6-A0IP	LumA	White	NA	0.271429	0.978723	-0.0545925	-0.914894	-0.257143	-0.509196	-0.747555	-0.433573	0.377232
TCGA-B6-A0IQ-01A	TCGA-B6-A0IQ	Basal	White	NA	0.0857143	0.261826	0.268486	-0.702128	-0.717445	0.19061	-0.172662	0.695035	0.0794913
TCGA-B6-A0RE-01A	TCGA-B6-A0RE	Basal	Black	0.6	-0.577186	-0.0425532	-0.354754	-0.361702	-0.0642857	-0.0492958	-0.322289	0.666667	-0.0282881
TCGA-B6-A0RG-01A	TCGA-B6-A0RG	LumA	White	0.74	-0.764286	-0.478769	-0.696585	-0.815603	0.626825	-0.237551	0.629064	0.503546	-0.19685
TCGA-B6-A0RH-01A	TCGA-B6-A0RH	Her2	Black	0.62	-0.507143	-0.360775	0.147887	-0.449879	0.54679	0.501072	0.956835	0.0638298	-0.538782
TCGA-B6-A0RI-01A	TCGA-B6-A0RI	LumA	White	0.73	-0.642138	-0.957447	-0.852113	0.624113	0.814286	-0.647887	-0.367516	0.36695	0.279436
TCGA-B6-A0RL-01A	TCGA-B6-A0RL	LumB	Black	0.64	-0.664286	-0.337273	-0.84507	-0.422651	-0.95	-0.542254	0.397363	0.758346	0.500956
TCGA-B6-A0RM-01A	TCGA-B6-A0RM	LumA	Black	0.79	-0.114286	-0.070922	-0.557665	-0.574468	-0.521101	-0.566592	-0.303068	0.457515	0.650198
TCGA-B6-A0RN-01A	TCGA-B6-A0RN	LumA	White	0.76	0.0785714	0.659574	-0.452078	-0.257179	0.850372	-0.43433	-0.521659	-0.914894	0.0865613
TCGA-B6-A0RO-01A	TCGA-B6-A0RO	LumA	White	0.53	-0.55	-0.203574	-0.463808	-0.49419	-0.241953	-0.158658	0.719424	-0.388071	0.27129
TCGA-B6-A0RP-01A	TCGA-B6-A0RP	LumA	White	0.53	0.318323	0.12766	0.399899	0.579328	0.684392	0.0406174	0.0143885	-0.801418	0.130381
TCGA-B6-A0RQ-01A	TCGA-B6-A0RQ	Normal	White	0.46	-0.264286	0.267956	0.161972	-0.0992908	0.168815	-0.598592	-0.0647482	-0.808511	0.197909
TCGA-B6-A0RS-01A	TCGA-B6-A0RS	Her2	White	0.48	0.307143	0.226748	0.401408	0.306438	-0.578571	0.78169	-0.561343	0.500304	-0.287152
TCGA-B6-A0RT-01A	TCGA-B6-A0RT	Basal	White	1	0.921429	0.666667	0.725352	0.0638298	-0.785714	0.690141	0.111592	0.0731422	-0.273496
TCGA-B6-A0RU-01A	TCGA-B6-A0RU	Basal	White	0.52	-0.228571	-0.218794	-0.260563	-0.730496	-0.039878	0.100049	-0.633094	0.666667	0.332181
TCGA-B6-A0RV-01A	TCGA-B6-A0RV	LumA	White	0.42	0.579865	0.631206	-0.195573	-0.764438	-0.707143	-0.226436	0.601408	-0.260477	-0.359106
TCGA-B6-A0WS-01A	TCGA-B6-A0WS	LumA	Black	0.5	0.821429	0.553191	0.280196	-0.439716	-0.121429	0.340376	0.726619	-0.513165	-0.167772
TCGA-B6-A0WT-01A	TCGA-B6-A0WT	LumA	White	0.66	-0.706767	-0.406512	-0.77984	-0.801418	0.771076	-0.204225	-0.234632	0.0921986	0.763833
TCGA-B6-A0WV-01A	TCGA-B6-A0WV	LumB	White	0.62	-0.685714	-0.723404	-0.732394	-0.725039	-0.0428571	-0.507042	-0.0863309	0.668883	0.703056
TCGA-B6-A0WW-01A	TCGA-B6-A0WW	LumB	Black	0.67	-0.498571	-0.787234	-0.56595	-0.617266	0.500805	0.626761	0.750782	0.35461	-0.155743
TCGA-B6-A0WX-01A	TCGA-B6-A0WX	Basal	Black	0.35	0.514286	0.815603	-0.315031	-0.546136	0.73645	0.112676	-0.461955	-0.287876	-0.203572
TCGA-B6-A0WY-01A	TCGA-B6-A0WY	LumA	White	0.27	-0.0285714	0.129776	-0.0774648	-0.300339	0.473626	0.464789	0.892086	-0.670667	-0.484334
TCGA-B6-A0WZ-01A	TCGA-B6-A0WZ	LumA	Black	0.72	-0.6	-0.741375	-0.259381	-0.521528	0.171429	-0.549296	0.867779	0.170213	0.291339
TCGA-B6-A0X0-01A	TCGA-B6-A0X0	LumA	White	0.65	-0.00714286	0.0141844	-0.374632	-0.921986	-0.382887	-0.391268	-0.432912	0.134752	0.398367
TCGA-B6-A0X1-01A	TCGA-B6-A0X1	Basal	White	0.7	-0.207143	-0.506719	0.487846	0.190689	-0.95	0.409491	0.774337	0.584591	0.291387
TCGA-B6-A0X4-01A	TCGA-B6-A0X4	LumA	White	1	-0.801341	-0.467871	-0.807697	-0.687943	-0.263894	-0.140845	0.404152	-0.376809	0.532087
TCGA-B6-A0X5-01A	TCGA-B6-A0X5	LumB	Black	0.85	-0.714286	-0.312057	-0.788448	-0.372594	-0.121429	-0.535211	-0.806065	0.41844	0.744895
TCGA-B6-A0X7-01A	TCGA-B6-A0X7	LumA	White	NA	-0.486037	0.192029	-0.028169	-0.673759	0.74007	-0.028169	0.683453	-0.737589	-0.258044
TCGA-B6-A1KC-01B	TCGA-B6-A1KC	LumB	White	0.59	-0.714286	-0.818493	-0.690141	0.0283688	-0.457857	-0.211268	-0.117013	0.378009	0.648856
TCGA-B6-A1KF-01A	TCGA-B6-A1KF	Basal	White	0.75	-0.707143	-0.0813432	-0.739437	-0.577036	0.235714	-0.66316	-0.741007	0.758865	0.519998
TCGA-B6-A1KI-01A	TCGA-B6-A1KI	LumA	White	0.54	-0.135714	0.0070922	0.0422535	-0.824526	0.757143	-0.234904	0.028777	-0.678397	0.39547
TCGA-B6-A1KN-01A	TCGA-B6-A1KN	LumB	White	0.47	-0.528571	-0.488678	-0.612676	-0.732011	-0.121429	-0.207629	0.658226	0.560284	0.674215
TCGA-B6-A2IU-01A	TCGA-B6-A2IU	LumA	White	0.68	-0.63543	-0.413407	-0.71456	-0.632605	-0.264286	-0.598592	-0.258993	0.0278104	0.682778
TCGA-B6-A3ZX-01A	TCGA-B6-A3ZX	Basal	Black	0.22	0.885714	0.950355	0.485915	-0.589375	-0.807233	0.198787	-0.263657	0.248227	-0.358395
TCGA-B6-A400-01A	TCGA-B6-A400	Basal	Black	0.49	-0.107143	-0.404705	-0.512225	0.0070922	-0.0927991	-0.37842	0.467626	0.498762	-0.525432
TCGA-B6-A401-01A	TCGA-B6-A401	LumA	Black	0.26	0.391025	0.929078	0.387324	-0.00389614	0.384874	-0.547791	-0.286279	-0.613361	-0.562837
TCGA-B6-A402-01A	TCGA-B6-A402	Basal	Black	0.6	-0.441263	-0.0638298	-0.316901	-0.395297	-0.189286	-0.127991	-0.25535	0.657485	0.238613
TCGA-B6-A408-01A	TCGA-B6-A408	LumA	Black	0.6	0.491455	0.64539	0.273807	0.489362	-0.198758	0.279038	0.870504	-0.825343	-0.691698
TCGA-B6-A409-01A	TCGA-B6-A409	Basal	Black	0.58	0.230952	0.35461	0.028169	-0.298493	-0.299343	0.595976	0.360515	0.457814	-0.682482
TCGA-B6-A40B-01A	TCGA-B6-A40B	LumA	White	0.59	-0.644805	0.243656	-0.58429	-0.495833	0.6672	-0.818828	-0.576071	0.0638298	-0.553133
TCGA-B6-A40C-01A	TCGA-B6-A40C	LumA	White	0.66	-0.0996599	-0.134752	0.190141	0.0851064	0.754163	-0.798019	0.171603	0.501904	-0.34252
TCGA-BH-A0AU-01A	TCGA-BH-A0AU	LumB	White	0.45	0.358669	0.0780142	-0.435019	-0.644463	0.729606	0.534871	0.469934	0.160222	0.235001
TCGA-BH-A0AV-01A	TCGA-BH-A0AV	Basal	Black	0.36	-0.511353	-0.212766	-0.251308	0.294559	0.821429	-0.599967	-0.468772	0.76773	0.214343
TCGA-BH-A0AW-01A	TCGA-BH-A0AW	Her2	White	0.45	0.878571	0.680851	0.651816	0.36244	-0.251623	0.605634	-0.431655	-0.0141844	-0.705989
TCGA-BH-A0AY-01A	TCGA-BH-A0AY	LumA	White	0.43	0.42388	-0.390071	0.794565	0.31801	0.842857	0.308697	0.200535	-0.0992908	-0.667496
TCGA-BH-A0AZ-01A	TCGA-BH-A0AZ	LumA	White	0.51	0.440476	-0.183966	0.400357	0.114331	0.971429	0.380282	-5.55e-16	-0.722508	-0.533568
TCGA-BH-A0B0-01A	TCGA-BH-A0B0	LumA	Black	0.54	0.635714	0.546099	0.444647	-0.0921986	0.673377	0.339149	0.60021	-0.673759	-0.637672
TCGA-BH-A0B1-01A	TCGA-BH-A0B1	LumA	White	0.59	-0.628571	-0.338455	-0.622573	-0.893617	0.509524	-0.297502	0.791367	-0.149496	0.501052
TCGA-BH-A0B3-01A	TCGA-BH-A0B3	Basal	White	0.44	-0.274517	0.324522	0.0492958	0.145195	-0.37477	0.375333	0.118134	0.8447	-0.421351
TCGA-BH-A0B4-01A	TCGA-BH-A0B4	LumA	White	0.57	0.378571	-0.107289	-0.0985915	-0.141477	0.892857	0.422535	0.0414909	0.035461	-0.427824
TCGA-BH-A0B5-01A	TCGA-BH-A0B5	LumA	White	0.51	-0.25	-0.584462	-0.579169	-0.431271	0.542857	-0.511884	-0.432703	0.64539	0.559236
TCGA-BH-A0B6-01A	TCGA-BH-A0B6	LumA	White	0.31	0.8	0.829787	0.732394	0.29078	-0.185714	0.619718	0.647482	-0.531915	-0.693296
TCGA-BH-A0B7-01A	TCGA-BH-A0B7	Her2	White	0.25	0.835714	0.836879	0.528169	-0.39264	-0.121429	0.145153	-0.165468	-0.122569	-0.610092
TCGA-BH-A0B8-01A	TCGA-BH-A0B8	LumA	White	0.78	-0.520383	-0.776157	-0.267606	-0.752505	-0.121429	-0.207746	0.531259	0.135379	0.407432
TCGA-BH-A0B9-01A	TCGA-BH-A0B9	Basal	White	0.6	0.532067	0.300725	0.605787	-0.376988	-0.914286	0.556338	-0.0964574	0.538613	-0.089754
TCGA-BH-A0BA-01A	TCGA-BH-A0BA	LumA	White	0.48	0.442857	0.595491	-0.0774648	-0.718829	-0.353896	-0.510191	-0.729812	-0.258688	0.495673
TCGA-BH-A0BC-01A	TCGA-BH-A0BC	LumA	White	0.57	0.308753	0.360962	-0.312639	0.530634	0.107143	0.255102	0.629384	-0.575863	-0.482235
TCGA-BH-A0BD-01A	TCGA-BH-A0BD	LumB	White	0.66	0.262185	-0.0921986	0.028169	-0.104905	-0.55	0.594071	0.70954	0.319392	-0.125693
TCGA-BH-A0BF-01A	TCGA-BH-A0BF	LumB	White	0.44	0.7	0.35461	0.471831	0.574468	0.709648	0.605634	0.577225	-0.449325	-0.538143
TCGA-BH-A0BG-01A	TCGA-BH-A0BG	Basal	White	0.47	0.521429	0.609929	0.633803	-0.0496454	-0.707143	0.922535	0.154866	-0.0780142	-0.626707
TCGA-BH-A0BJ-01A	TCGA-BH-A0BJ	LumA	White	0.36	0.371429	0.212766	0.173935	-0.0136145	0.741918	-0.28169	-0.68042	-0.781262	-0.0831957
TCGA-BH-A0BL-01A	TCGA-BH-A0BL	Basal	White	0.34	0.0642857	0.314421	0.360301	0.651214	0.501235	0.873239	-0.589379	0.352491	-0.0511811
TCGA-BH-A0BM-01A	TCGA-BH-A0BM	LumA	White	0.62	0.225768	0.64539	0.387324	-0.460993	0.56772	0.171419	-0.320467	-0.93617	-0.306652
TCGA-BH-A0BO-01A	TCGA-BH-A0BO	LumA	White	0.32	-0.278571	0.266971	-0.00704225	0.69399	0.514286	-0.591549	-0.136886	-0.87234	-0.364173
TCGA-BH-A0BP-01A	TCGA-BH-A0BP	LumA	White	0.51	-0.440226	0.035461	-0.126761	0.521099	0.835714	-0.240285	-0.296421	-0.572817	-0.590197
TCGA-BH-A0BQ-01A	TCGA-BH-A0BQ	LumA	White	0.43	0.485521	0.0070922	0.535211	-0.339119	0.9	0.397384	0.507048	-0.794326	-0.555381
TCGA-BH-A0BR-01A	TCGA-BH-A0BR	LumA	White	0.54	0.114286	-0.776469	-0.00704225	0.758865	0.835714	0.0633803	-0.617708	0.170213	-0.446256
TCGA-BH-A0BS-01A	TCGA-BH-A0BS	LumA	White	0.64	-0.814286	-0.78908	-0.866197	-0.309295	-0.15	-0.258656	0.13536	0.0141844	0.571205
TCGA-BH-A0BT-01A	TCGA-BH-A0BT	LumA	White	0.64	0.209375	0.439716	0.273887	-0.600631	-0.228571	0.795775	0.81295	-0.708614	-0.29333
TCGA-BH-A0BV-01A	TCGA-BH-A0BV	LumA	White	0.54	0.521429	-0.54041	-0.282718	0.762211	0.609861	-0.0211268	0.760231	-0.563008	-0.113861
TCGA-BH-A0BW-01A	TCGA-BH-A0BW	Basal	Black	0.57	0.0857143	-0.191489	0.502675	0.625412	-0.707143	0.704225	0.561762	-0.0496454	0.130435
TCGA-BH-A0BZ-01A	TCGA-BH-A0BZ	LumB	White	0.33	0.607143	-0.287794	0.465258	0.696388	0.15	0.866197	0.819015	0.307204	-0.64021
TCGA-BH-A0C0-01A	TCGA-BH-A0C0	LumB	White	0.28	0.55	0.37283	0.78169	0.770356	-0.878571	0.816901	0.260984	0.12766	-0.36944
TCGA-BH-A0C1-01B	TCGA-BH-A0C1	LumA	White	0.47	0.642857	-0.730496	0.649179	-0.58156	0.734916	0.672806	-0.870504	0.0790337	0.332947
TCGA-BH-A0C3-01A	TCGA-BH-A0C3	LumB	White	0.37	0.651052	-0.0141844	0.401408	-0.676522	0.697421	0.0774648	0.45913	0.0992908	-0.15808
TCGA-BH-A0C7-01B	TCGA-BH-A0C7	LumB	White	0.41	-0.296346	-0.716312	-0.616873	-0.752929	0.214907	-0.525226	0.706563	0.586792	0.563532
TCGA-BH-A0DD-01A	TCGA-BH-A0DD	LumB	White	0.85	-0.435714	-0.687943	-0.34507	-0.572349	-0.578571	-0.0140845	0.604317	0.702128	0.653061
TCGA-BH-A0DE-01A	TCGA-BH-A0DE	LumA	White	0.55	0.146059	-0.299318	-0.0352113	0.586611	1.22e-15	0.292694	0.136691	-0.770911	-0.46923
TCGA-BH-A0DG-01A	TCGA-BH-A0DG	LumA	Black	0.43	0.490133	0.751773	-0.337972	0.489128	0.826054	-0.133803	0.189057	-0.386746	-0.478201
TCGA-BH-A0DH-01A	TCGA-BH-A0DH	LumA	White	0.74	-0.257468	-0.0436577	-0.316952	-0.162151	-0.673214	0.267606	0.313391	-0.196127	0.0655815
TCGA-BH-A0DI-01A	TCGA-BH-A0DI	LumA	White	0.35	0.184034	0.591473	0.469637	0.480785	0.978571	0.24854	-0.308034	-0.801418	-0.554216
TCGA-BH-A0DK-01A	TCGA-BH-A0DK	LumA	White	0.54	0.816793	0.652482	0.372	-0.113475	-0.0928571	0.462459	0.791367	-0.323701	-0.772017
TCGA-BH-A0DL-01A	TCGA-BH-A0DL	Basal	White	0.34	0.0357143	-0.0212766	0.470392	0.673759	-0.842857	0.615098	0.193038	0.0567376	-0.232929
TCGA-BH-A0DO-01B	TCGA-BH-A0DO	LumA	White	0.39	0.0428571	0.758865	-0.0492958	-0.327499	0.428	-0.501677	-0.597122	-0.765957	0.230385
TCGA-BH-A0DP-01A	TCGA-BH-A0DP	LumA	White	0.42	0.239514	0.273595	0.459496	0.381995	0.616964	-0.225352	-0.589928	-0.843972	-0.133105
TCGA-BH-A0DQ-01A	TCGA-BH-A0DQ	LumA	White	0.62	-0.371053	-0.381632	-0.517354	-0.163121	0.928571	-0.417547	0.719424	-0.148936	-0.447583
TCGA-BH-A0DS-01A	TCGA-BH-A0DS	LumA	White	0.66	0.357143	0.758865	0.626761	0.678554	0.486258	0.532193	-0.133589	-0.851064	-0.604217
TCGA-BH-A0DT-01A	TCGA-BH-A0DT	LumA	White	0.48	0.493773	0.502643	-0.105634	-0.638197	0.5	0.332725	-0.58466	-0.780142	-0.0382857
TCGA-BH-A0DV-01A	TCGA-BH-A0DV	LumA	White	0.42	0.0357143	0.539007	0.452701	0.363378	0.95	-0.588366	-0.341534	-0.836879	-0.434721
TCGA-BH-A0DX-01A	TCGA-BH-A0DX	LumA	White	0.39	0.107143	-0.545174	0.323944	0.623956	0.807143	-0.443208	-0.745481	-0.0425532	-0.296125
TCGA-BH-A0DZ-01A	TCGA-BH-A0DZ	LumA	White	0.49	-0.335714	-0.687943	-0.00559431	0.595745	0.792857	0.824217	-0.64614	0.222193	-0.649167
TCGA-BH-A0E0-01A	TCGA-BH-A0E0	Basal	White	0.55	0.407143	0.35461	-0.380146	-0.645103	-0.477857	-0.67732	-0.848921	0.730496	-0.0521492
TCGA-BH-A0E1-01A	TCGA-BH-A0E1	LumA	White	0.72	-0.757143	-0.562087	-0.514085	-0.685591	0.0857143	-0.873239	0.247333	0.606432	0.134567
TCGA-BH-A0E2-01A	TCGA-BH-A0E2	LumA	Black	0.7	-0.121429	-0.491756	-0.119718	-0.753191	0.562424	0.387324	-0.443199	0.627449	-0.391983
TCGA-BH-A0E6-01A	TCGA-BH-A0E6	Basal	White	NA	0.160504	0.858156	0.450704	-0.425532	-0.338095	0.0492958	-0.0863309	0.447296	-0.571747
TCGA-BH-A0E7-01A	TCGA-BH-A0E7	LumA	White	0.77	-0.9	-0.64539	-0.690141	0.285891	0.481939	-0.408301	0.00719425	-0.184397	0.575191
TCGA-BH-A0E9-01B	TCGA-BH-A0E9	LumA	White	0.28	0.321429	0.29597	0.00704225	-0.696343	-0.275497	-0.556338	-0.72275	-0.583118	0.425461
TCGA-BH-A0EA-01A	TCGA-BH-A0EA	LumA	White	0.53	-0.157143	0.468085	0.126761	0.105876	0.705901	-0.514085	-0.402461	-0.858156	-0.0907471
TCGA-BH-A0EB-01A	TCGA-BH-A0EB	LumA	White	0.42	0.414286	0.120567	0.0140845	0.844521	0.59332	0.486847	0.359712	-0.730496	-0.495174
TCGA-BH-A0EE-01A	TCGA-BH-A0EE	Her2	White	0.44	0.0857143	0.266728	0.31263	-0.758865	-0.921429	0.70375	0.805755	0.212766	-0.292596
TCGA-BH-A0EI-01A	TCGA-BH-A0EI	LumA	White	0.41	-0.678571	-0.815603	-0.866197	-0.0780142	0.928571	-0.866197	-0.213051	0.0988475	0.584053
TCGA-BH-A0GY-01A	TCGA-BH-A0GY	LumA	White	0.48	-0.450657	0.277138	-0.251725	-0.179669	0.200126	0.0828819	0.583439	-0.466862	-0.208542
TCGA-BH-A0GZ-01A	TCGA-BH-A0GZ	LumA	White	0.68	-0.34011	0.0141844	-0.326719	-0.737589	0.707143	-0.216549	-0.652609	-0.407615	0.0866142
TCGA-BH-A0H0-01A	TCGA-BH-A0H0	LumB	White	0.82	0.397525	-0.290046	-0.34507	-0.564638	-0.892857	0.15493	-0.57395	0.597801	0.710339
TCGA-BH-A0H3-01A	TCGA-BH-A0H3	LumA	White	0.52	0.313298	0.0638298	-0.0140845	-0.258702	0.752795	-0.0492958	-0.66112	-0.815603	0.253876
TCGA-BH-A0H5-01A	TCGA-BH-A0H5	LumA	White	1	0.914286	0.730496	0.760563	0.390071	-0.586934	0.711268	0.0719424	-0.751773	-0.506799
TCGA-BH-A0H6-01A	TCGA-BH-A0H6	LumA	White	0.75	-0.8	-0.784737	-0.442904	0.123576	0.798758	-0.570423	-0.028777	-0.437477	0.363945
TCGA-BH-A0H7-01A	TCGA-BH-A0H7	LumA	White	0.61	-0.214286	0.382979	-0.161972	-0.421083	0.840909	-0.659946	0.511841	0.317407	-0.405117
TCGA-BH-A0H9-01A	TCGA-BH-A0H9	LumA	White	0.4	-0.192857	0.035461	-0.250235	-0.628382	0.0357143	-0.72209	-0.780351	0.267242	0.550093
TCGA-BH-A0HA-01A	TCGA-BH-A0HA	LumA	White	0.73	0.477857	0.22695	0.142342	-0.132477	0.721429	0.56262	0.892086	-0.617021	-0.762979
TCGA-BH-A0HB-01A	TCGA-BH-A0HB	LumA	White	0.65	0.636942	0.148936	0.640845	-0.217268	-0.621429	0.339767	0.369745	0.240176	-0.674226
TCGA-BH-A0HF-01A	TCGA-BH-A0HF	LumA	White	NA	-0.141822	0.460993	0.408451	0.512738	0.745479	-0.212328	-0.565787	-0.54772	-0.668412
TCGA-BH-A0HI-01A	TCGA-BH-A0HI	LumA	White	0.64	-0.271429	-0.534994	-0.334809	-0.00415153	0.635714	0.0352113	0.385188	-0.858156	-0.079808
TCGA-BH-A0HK-01A	TCGA-BH-A0HK	LumA	White	NA	0.248942	0.670004	0.415493	-0.6095	0.219686	0.126761	-0.496196	-0.524823	-0.557294
TCGA-BH-A0HL-01A	TCGA-BH-A0HL	LumA	White	0.85	-0.742857	-0.453901	-0.873239	-0.397163	-0.0285714	-0.711268	-0.543193	0.524823	0.599703
TCGA-BH-A0HN-01A	TCGA-BH-A0HN	LumA	White	0.83	-0.889364	-0.48595	-0.613865	0.768075	-0.623504	0.0352113	0.81295	-0.0992908	0.0327964
TCGA-BH-A0HO-01A	TCGA-BH-A0HO	LumA	White	0.66	-0.108791	-0.524367	-0.482085	0.751773	-0.433983	-0.158771	0.863309	-0.564681	-0.415269
TCGA-BH-A0HP-01A	TCGA-BH-A0HP	LumA	White	0.48	0.357805	-0.594574	0.368419	-0.0683891	0.457143	0.809859	-0.112536	-0.655007	-0.647721
TCGA-BH-A0HQ-01A	TCGA-BH-A0HQ	LumA	White	0.75	-0.621777	-0.439354	-0.485915	-0.0921986	0.771429	-0.603139	-0.805755	-0.625332	0.289808
TCGA-BH-A0HU-01A	TCGA-BH-A0HU	LumB	White	0.77	-0.0857143	-0.435177	0.330986	-0.914894	-0.216779	0.084507	-0.357743	0.758865	0.180256
TCGA-BH-A0HX-01A	TCGA-BH-A0HX	LumA	White	0.57	-0.280357	-0.812002	-0.619408	-0.424903	0.628571	-0.584388	-0.66629	0.58156	0.0932814
TCGA-BH-A0HY-01A	TCGA-BH-A0HY	LumB	White	0.65	-0.571429	-0.475177	-0.464789	-0.858156	0.535714	-0.504988	0.0647838	0.490592	0.365169
TCGA-BH-A0RX-01A	TCGA-BH-A0RX	Basal	White	1	0.527437	0.751773	0.957746	0.198582	-0.532143	0.724387	0.233963	-0.026769	-0.675817
TCGA-BH-A0W3-01A	TCGA-BH-A0W3	LumB	White	0.72	-0.557143	-0.787406	-0.859155	0.257815	-0.628571	-0.339593	0.489513	0.485938	0.788858
TCGA-BH-A0W4-01A	TCGA-BH-A0W4	LumA	White	0.55	-0.857143	-0.485349	-0.478873	-0.610365	0.792857	-0.485915	-0.822349	-0.120567	0.457875
TCGA-BH-A0W5-01A	TCGA-BH-A0W5	LumA	White	0.21	0.892857	0.985816	0.380282	-0.0992908	0.135714	0.383199	-0.731915	-0.666667	-0.0477116
TCGA-BH-A0W7-01A	TCGA-BH-A0W7	LumA	White	0.56	0.857143	0.77305	0.625097	0.539007	0.669725	0.338028	0.582734	-0.368794	-0.663833
TCGA-BH-A0WA-01A	TCGA-BH-A0WA	Basal	White	0.57	-0.257143	-0.59946	-0.0495747	-0.453901	-0.303821	0.514085	0.00719425	0.657477	0.417078
TCGA-BH-A18F-01A	TCGA-BH-A18F	LumA	White	0.49	0.330769	0.397163	-0.288732	-0.879433	0.308995	-0.318182	-0.582734	0.725712	0.230804
TCGA-BH-A18G-01A	TCGA-BH-A18G	Basal	White	0.66	8.33e-16	-0.649105	0.572578	-0.0662766	0.408225	0.219316	0.068745	0.51773	-0.367041
TCGA-BH-A18H-01A	TCGA-BH-A18H	LumA	White	0.3	0.75	0.731499	0.753521	-0.113475	-0.631027	0.619718	0.148925	-0.631206	-0.469387
TCGA-BH-A18I-01A	TCGA-BH-A18I	LumA	White	0.54	0.521429	0.453951	0.0352113	0.213827	0.842857	0.612676	-0.582734	-0.656643	0.0784921
TCGA-BH-A18J-01A	TCGA-BH-A18J	LumA	White	0.52	-0.778571	-0.77305	-0.852113	0.655503	0.721429	-0.0683923	0.676259	0.638254	0.0440516
TCGA-BH-A18K-01A	TCGA-BH-A18K	LumA	White	0.58	-0.821429	-0.532306	-0.643069	-0.485532	0.907143	-0.293964	0.0604753	0.00506586	-0.336308
TCGA-BH-A18L-01A	TCGA-BH-A18L	LumB	White	0.7	-0.553383	-0.531915	-0.482205	-0.22695	-0.865251	-0.140845	0.530352	0.701103	0.52833
TCGA-BH-A18M-01A	TCGA-BH-A18M	LumA	White	0.45	-0.134066	-0.865248	-0.287971	-0.106383	0.764286	-0.741893	0.719424	-0.60415	0.131582
TCGA-BH-A18N-01A	TCGA-BH-A18N	LumA	White	0.75	-0.75	-0.779979	-0.859155	0.46773	0.277462	-0.274648	0.154288	-0.120567	0.697642
TCGA-BH-A18P-01A	TCGA-BH-A18P	Her2	White	0.48	-0.142857	-0.70922	-0.285321	-0.715387	0.239311	0.823944	-0.848921	0.651482	0.513249
TCGA-BH-A18Q-01A	TCGA-BH-A18Q	Basal	White	0.68	-0.239286	-0.562076	0.21831	-0.464284	-0.765432	0.366197	-0.330747	0.560871	0.525394
TCGA-BH-A18R-01A	TCGA-BH-A18R	Her2	White	0.55	-0.319328	0.0070922	-0.116546	-0.858156	-0.570733	-0.713526	-0.454676	0.64539	0.553078
TCGA-BH-A18S-01A	TCGA-BH-A18S	LumA	White	0.67	-0.05	0.0283688	-0.298731	0.554574	-0.535714	-0.521127	-0.201439	-0.808511	0.464678
TCGA-BH-A18T-01A	TCGA-BH-A18T	Basal	White	0.53	-0.238462	-0.519211	0.0633803	-0.12766	-0.678571	-0.056338	-0.499762	0.794326	0.61222
TCGA-BH-A18U-01A	TCGA-BH-A18U	LumB	White	0.69	-0.65	-0.582609	-0.518206	-0.106383	-0.4	0.457746	0.230216	0.652482	0.400787
TCGA-BH-A18V-01A	TCGA-BH-A18V	Basal	White	NA	-0.12406	-0.496454	-0.174799	0.624113	-0.5371	0.239437	-0.376966	0.828974	0.368803
TCGA-BH-A1EN-01A	TCGA-BH-A1EN	Her2	White	0.68	-0.421109	-0.713957	-0.418481	0.328539	0.45	-0.478873	-0.547849	0.533024	0.213498
TCGA-BH-A1EO-01A	TCGA-BH-A1EO	LumA	White	0.45	-0.0214286	-0.724924	-0.455639	0.695035	0.858567	0.356087	-0.502404	-0.599352	0.227017
TCGA-BH-A1ES-01A	TCGA-BH-A1ES	LumA	White	0.73	-0.692857	-0.666667	-0.866197	-0.48227	0.671039	-0.732394	-0.0647482	0.368794	0.588758
TCGA-BH-A1ET-01A	TCGA-BH-A1ET	LumA	White	0.65	0.0857143	0.0141844	0.453253	-0.217542	0.53961	0.357412	-0.597153	-0.843972	0.435902
TCGA-BH-A1EU-01A	TCGA-BH-A1EU	LumA	White	0.98	0.55	0.737589	0.352113	0.698491	-0.0785714	0.0704225	-0.42446	-0.787234	0.217135
TCGA-BH-A1EV-01A	TCGA-BH-A1EV	Her2	White	0.58	-0.753833	-0.682166	-0.866197	0.0992908	0.528571	-0.56338	0.0863309	0.347961	0.624984
TCGA-BH-A1EW-01A	TCGA-BH-A1EW	LumA	White	0.38	0.308383	-0.457117	0.496764	-0.526112	-0.835714	-0.584507	0.820144	-0.367505	0.544765
TCGA-BH-A1EX-01A	TCGA-BH-A1EX	LumA	White	0.39	0.128571	0.0992908	-0.393635	0.829787	0.639104	0.133803	-0.697842	-0.546099	0.356054
TCGA-BH-A1EY-01A	TCGA-BH-A1EY	LumA	White	0.53	0.657143	0.0921986	0.0992842	0.609929	0.638095	0.52328	-0.165468	-0.654407	-0.462054
TCGA-BH-A1F0-01A	TCGA-BH-A1F0	Basal	White	0.26	0.321429	0.624113	0.415493	0.914894	-0.7	0.72334	0.400628	-0.283857	-0.467224
TCGA-BH-A1F2-01A	TCGA-BH-A1F2	LumB	White	0.47	-0.7	-0.739007	-0.795775	0.0638298	0.621429	-0.561876	-0.608705	0.595745	0.552781
TCGA-BH-A1F5-01A	TCGA-BH-A1F5	LumA	White	0.71	-0.614286	-0.470427	-0.741002	-0.203819	0.225679	-0.428809	-0.306482	-0.621127	0.653428
TCGA-BH-A1F6-01A	TCGA-BH-A1F6	Basal	White	0.46	-0.0428571	-0.451472	0.219752	0.64539	-0.678571	0.531808	0.31778	0.683391	-0.25555
TCGA-BH-A1F8-01A	TCGA-BH-A1F8	LumB	White	0.59	-0.577646	-0.674724	-0.183099	-0.595745	0.0357143	-0.140845	0.806386	0.320579	0.694167
TCGA-BH-A1FB-01A	TCGA-BH-A1FB	LumA	White	NA	0.721429	0.751773	0.180238	0.106383	0.366541	0.239437	-0.597122	-0.87234	0.0341752
TCGA-BH-A1FC-01A	TCGA-BH-A1FC	Basal	Black	0.47	0.270426	0.396105	0.570817	-0.113475	-0.785714	0.597754	-0.395683	0.615147	-0.119425
TCGA-BH-A1FD-01A	TCGA-BH-A1FD	LumB	White	0.7	-0.657143	-0.765957	-0.809859	0.205674	-0.05	0.0353514	0.791367	0.444317	0.506515
TCGA-BH-A1FE-01A	TCGA-BH-A1FE	LumA	White	0.24	0.757239	0.490028	0.155696	-0.730496	0.725439	0.61171	-0.416282	-0.574072	0.542316
TCGA-BH-A1FG-01A	TCGA-BH-A1FG	LumA	White	0.78	-0.654095	-0.618116	-0.105634	0.080191	-0.484343	0.461502	0.776978	-0.720457	0.232476
TCGA-BH-A1FH-01A	TCGA-BH-A1FH	LumA	White	0.24	-0.0285714	0.170213	0.239437	0.478637	0.95	-0.605634	-0.129453	-0.758865	0.180151
TCGA-BH-A1FJ-01A	TCGA-BH-A1FJ	LumB	White	0.84	-0.9	-0.692044	-0.887324	-0.36499	-0.157143	-0.669014	0.351883	0.462101	0.683314
TCGA-BH-A1FL-01A	TCGA-BH-A1FL	LumA	White	0.77	-0.142627	0.638298	-0.748332	-0.667712	-0.142857	-0.739673	-0.798561	-0.035461	0.705385
TCGA-BH-A1FM-01A	TCGA-BH-A1FM	LumB	White	0.68	-0.680357	-0.711356	-0.528169	-0.163121	0.671429	-0.258152	-0.484338	0.210034	0.516073
TCGA-BH-A1FN-01A	TCGA-BH-A1FN	LumB	White	0.61	-0.721429	-0.829787	-0.831528	0.0425532	0.0714286	0.625233	0.626548	0.508786	0.420902
TCGA-BH-A1FR-01A	TCGA-BH-A1FR	LumA	White	0.95	0.249451	0.737589	0.35858	0.624419	-0.805388	0.409169	-0.579164	-0.380713	0.186237
TCGA-BH-A1FU-01A	TCGA-BH-A1FU	Normal	White	0.24	0.492857	0.737589	-0.119718	-0.652482	0.582935	-0.296655	-0.798561	-0.0312057	0.176672
TCGA-BH-A201-01A	TCGA-BH-A201	LumA	White	0.54	-0.878571	-0.633889	-0.77252	-0.446809	0.8	-0.785692	0.0552946	-0.309676	0.472617
TCGA-BH-A202-01A	TCGA-BH-A202	LumB	White	0.44	0.164286	-0.751773	0.457746	-0.0317537	-0.588031	0.56735	-0.553172	0.119195	0.526455
TCGA-BH-A203-01A	TCGA-BH-A203	Her2	White	0.38	0.153908	0.286791	0.369296	-0.0851064	-0.420718	0.78169	-0.791367	0.795688	0.287475
TCGA-BH-A204-01A	TCGA-BH-A204	LumB	White	0.7	-0.657143	-0.70922	-0.690141	0.0992908	0.114286	-0.338028	-0.676032	0.589549	0.803127
TCGA-BH-A208-01A	TCGA-BH-A208	Normal	White	0.3	0.135714	0.396837	0.501378	0.24737	0.978571	0.415493	-0.576273	-0.583409	-0.543032
TCGA-BH-A209-01A	TCGA-BH-A209	LumB	Black	0.28	0.771429	0.659574	0.544631	0.627028	-0.814286	0.626761	0.142817	0.228358	-0.0699285
TCGA-BH-A28O-01A	TCGA-BH-A28O	Normal	White	1	0.51061	0.539007	0.255102	-0.229286	0.705603	-0.189638	-0.484125	-0.780142	-0.219503
TCGA-BH-A28Q-01A	TCGA-BH-A28Q	LumA	White	0.62	0.206936	0.326241	-0.183881	-0.337527	0.698475	-0.0422535	-0.666388	-0.787234	0.509085
TCGA-BH-A2L8-01A	TCGA-BH-A2L8	LumA	White	0.23	0.864286	0.666667	0.78169	0.441264	0.094958	0.521127	-0.0569634	-0.838076	-0.685503
TCGA-BH-A42T-01A	TCGA-BH-A42T	LumB	Black	0.74	0.05	-0.308017	-0.341825	-0.0540541	-0.309429	-0.637742	-0.520125	0.780142	-0.16623
TCGA-BH-A42U-01A	TCGA-BH-A42U	Normal	Black	1	0.628917	0.900709	0.640845	-0.0070922	0.330357	0.349006	-0.115108	-0.680851	-0.710096
TCGA-BH-A42V-01A	TCGA-BH-A42V	LumA	Black	0.4	0.478571	0.710443	0.325208	-0.677032	0.367241	-0.0599061	-0.488486	-0.808511	-0.561016
TCGA-BH-A5IZ-01A	TCGA-BH-A5IZ	Basal	Black	0.7	-0.638528	-0.192277	-0.056338	0.0335268	-0.472024	-0.675218	-0.655952	0.702128	0.0972831
TCGA-BH-A5J0-01A	TCGA-BH-A5J0	LumA	Black	0.47	0.827918	0.29302	0.464789	0.659574	0.34781	0.492958	0.610797	-0.460993	-0.833646
TCGA-BH-A6R8-01A	TCGA-BH-A6R8	LumA	Black	0.61	0.318045	-0.035461	0.384306	0.453127	-0.578764	0.602433	0.964029	-0.351308	-0.408604
TCGA-BH-A6R9-01A	TCGA-BH-A6R9	Normal	White	0.29	0.0642857	-0.0921986	0.443662	0.730496	0.9	0.330986	0.251799	-0.652482	-0.604852
TCGA-BH-A8FY-01A	TCGA-BH-A8FY	LumA	White	0.82	-0.807143	-0.386787	-0.439269	0.73526	-0.815385	-0.528169	-0.266841	0.458156	0.119077
TCGA-BH-A8FZ-01A	TCGA-BH-A8FZ	Normal	White	0.22	0.35	0.64539	0.362453	0.5626	-0.0642857	-0.262324	0.63647	-0.751773	-0.609679
TCGA-BH-A8G0-01A	TCGA-BH-A8G0	LumA	White	0.47	0.535714	0.950355	0.29278	0.672147	0.568015	-0.422535	-0.42446	-0.787234	-0.491347
TCGA-BH-AB28-01A	TCGA-BH-AB28	LumA	White	0.57	0.692857	0.879433	-0.195721	0.0831392	1.11e-15	-0.683215	-0.209287	-0.740432	0.227349
TCGA-C8-A133-01A	TCGA-C8-A133	LumA	White	1	-0.728571	-0.283688	-0.147887	0.539007	-0.978571	0.0641947	0.798721	-0.163406	0.105037
TCGA-D8-A13Y-01A	TCGA-D8-A13Y	LumB	White	0.87	-0.822524	-0.468085	-0.852113	-0.205674	0.0785714	-0.697183	-0.469827	0.822695	0.51194
TCGA-D8-A13Z-01A	TCGA-D8-A13Z	Her2	White	0.34	-0.35	-0.106383	-0.414256	0.171605	-0.292857	-0.157226	0.656923	0.703602	0.289147
TCGA-D8-A140-01A	TCGA-D8-A140	LumA	White	0.67	0.201348	0.551701	-0.0352113	0.12766	-0.619435	0.112676	0.76259	-0.496554	0.433416
TCGA-D8-A141-01A	TCGA-D8-A141	LumA	White	0.26	0.778571	0.588652	0.385075	0.340426	0.83551	0.535211	-0.0935252	-0.712526	-0.434448
TCGA-D8-A142-01A	TCGA-D8-A142	Basal	White	0.48	0.322124	0.602837	-0.140845	0.194873	0.785714	-0.307111	-0.820144	0.556022	-0.200892
TCGA-D8-A143-01A	TCGA-D8-A143	Basal	White	0.51	-0.0285714	0.312057	0.105634	-0.383352	-0.714286	0.0704225	-0.764036	0.651296	0.426504
TCGA-D8-A145-01A	TCGA-D8-A145	LumA	White	0.42	0.214286	0.822695	0.318486	-1.67e-16	0.601872	-0.714651	-0.904248	-0.624113	0.279612
TCGA-D8-A146-01A	TCGA-D8-A146	LumA	White	0.42	0.0285714	0.758865	-0.0422535	0.454099	0.7	-0.542254	-0.677313	-0.64539	-0.218027
TCGA-D8-A147-01A	TCGA-D8-A147	Basal	White	0.57	-0.0714286	-0.497183	-0.471831	-0.216485	-0.828571	0.459395	0.669065	0.572904	0.553137
TCGA-D8-A1J8-01A	TCGA-D8-A1J8	LumB	White	0.7	0.448095	-0.649296	0.633803	0.419355	-0.534286	0.943662	-0.616383	-0.120567	0.264193
TCGA-D8-A1J9-01A	TCGA-D8-A1J9	LumB	White	0.5	-0.657143	-0.879433	-0.540078	0.552687	0.401032	0.0985915	0.518813	0.279945	0.310141
TCGA-D8-A1JA-01A	TCGA-D8-A1JA	Her2	White	0.77	-0.441667	-0.698564	-0.56338	0.600865	0.149237	0.573317	0.331285	-0.329598	0.373402
TCGA-D8-A1JB-01A	TCGA-D8-A1JB	LumA	White	0.2	0.864286	0.858156	0.754161	0.208172	-0.268653	0.704225	-0.267299	-0.836879	-0.425501
TCGA-D8-A1JC-01A	TCGA-D8-A1JC	LumB	White	0.7	-0.395699	-0.673759	-0.119718	-0.0780142	0.0108941	0.248414	0.647369	0.422668	0.392512
TCGA-D8-A1JD-01A	TCGA-D8-A1JD	LumB	White	0.53	-0.378259	-0.77305	-0.859155	0.716312	0.63577	-0.201517	-0.228053	0.609929	0.26171
TCGA-D8-A1JE-01A	TCGA-D8-A1JE	LumB	White	0.48	-0.421429	-0.851064	-0.398705	0.729558	0.789655	0.028169	0.650033	-0.231485	0.530516
TCGA-D8-A1JF-01A	TCGA-D8-A1JF	Her2	White	0.48	0.312637	0.642387	0.235994	-0.0780142	0.414778	0.318898	-0.892086	-0.156028	0.616052
TCGA-D8-A1JG-01B	TCGA-D8-A1JG	Her2	White	0.42	0.0214286	0.340426	0.084507	0.32261	-0.642857	0.647887	0.727924	0.595626	0.158551
TCGA-D8-A1JH-01A	TCGA-D8-A1JH	LumA	White	1	0.197143	-0.0283688	0.177876	0.652482	0.68047	-0.485915	-0.517161	-0.808511	2.78e-16
TCGA-D8-A1JI-01A	TCGA-D8-A1JI	LumB	White	0.69	-0.35307	-0.537073	0.0633803	0.702128	-0.824675	-0.119718	0.179948	-0.397785	0.522486
TCGA-D8-A1JJ-01A	TCGA-D8-A1JJ	LumB	White	0.43	-0.517857	-0.77305	-0.633803	0.368593	0.683478	-0.278609	-0.115108	0.414674	0.731904
TCGA-D8-A1JK-01A	TCGA-D8-A1JK	Basal	White	0.37	0.257143	-0.239523	0.725352	0.628166	-0.157143	0.93662	-0.461174	0.189493	-0.584662
TCGA-D8-A1JL-01A	TCGA-D8-A1JL	Basal	White	0.42	0.336905	-0.424704	0.367478	0.617134	-0.621429	0.588897	0.603343	-0.404965	0.18017
TCGA-D8-A1JM-01A	TCGA-D8-A1JM	Basal	White	0.75	0.00714286	-0.389594	0.387324	-0.646058	-0.885714	0.140845	-0.43659	0.694261	0.337065
TCGA-D8-A1JN-01A	TCGA-D8-A1JN	LumA	White	0.79	0.478571	0.310949	0.521127	-0.219858	-0.7	0.816901	0.299572	-0.685314	-0.28396
TCGA-D8-A1JP-01A	TCGA-D8-A1JP	LumA	White	0.65	0.142857	-0.715972	-0.307165	0.784469	0.789181	-0.0915493	-0.76613	0.0185865	-0.0771609
TCGA-D8-A1JS-01A	TCGA-D8-A1JS	LumA	White	0.87	-0.561478	-0.391063	0.163252	0.428951	-0.769689	-0.157431	0.511633	-0.668497	0.0359009
TCGA-D8-A1JT-01A	TCGA-D8-A1JT	LumB	White	0.76	-0.8	-0.638298	-0.625097	0.00754976	-0.671429	0.376734	0.721305	0.0496454	0.371389
TCGA-D8-A1JU-01A	TCGA-D8-A1JU	LumA	White	0.43	0.328571	0.0141844	0.626761	0.639298	0.809208	0.299025	-0.0530319	-0.921986	-0.261043
TCGA-D8-A1X5-01A	TCGA-D8-A1X5	LumB	White	0.57	-0.445714	-0.3206	-0.364371	0.77305	0.723318	0.408451	-0.388112	-0.329556	0.428573
TCGA-D8-A1X6-01A	TCGA-D8-A1X6	LumB	White	0.62	-0.507143	-0.652978	-0.605634	0.806101	-0.7	-0.204225	0.625566	0.130239	0.471129
TCGA-D8-A1X7-01A	TCGA-D8-A1X7	LumB	White	0.74	-0.517337	0.418275	-0.598992	0.267303	0.348739	-0.704225	-0.615991	-0.243234	0.724933
TCGA-D8-A1X8-01A	TCGA-D8-A1X8	LumA	White	0.54	0.274359	-0.539007	-0.105634	0.588652	-0.22561	-0.490826	-0.332247	-0.837479	0.20178
TCGA-D8-A1X9-01A	TCGA-D8-A1X9	LumA	White	NA	-0.347967	-0.851064	-0.34507	0.680851	0.355238	0.464789	0.791367	-0.552171	0.259643
TCGA-D8-A1XA-01A	TCGA-D8-A1XA	LumA	White	0.68	-0.572404	-0.525022	-0.591549	0.299149	-0.0571429	-0.380282	0.76259	-0.133422	0.518863
TCGA-D8-A1XB-01A	TCGA-D8-A1XB	LumA	White	0.6	-0.714286	-0.673455	-0.838028	-0.0409771	0.878571	-0.605177	-0.673259	-0.25461	0.673598
TCGA-D8-A1XC-01A	TCGA-D8-A1XC	LumA	White	0.86	-0.712457	-0.68871	-0.440953	0.526737	-0.699879	-0.227387	0.325385	-0.350263	0.600501
TCGA-D8-A1XD-01A	TCGA-D8-A1XD	LumA	White	NA	-0.621429	-0.41844	-0.640845	-0.411348	0.807143	-0.478873	-0.81542	0.120567	0.709329
TCGA-D8-A1XF-01A	TCGA-D8-A1XF	LumB	White	0.7	-0.714286	-0.0212766	-0.504215	-0.666667	-0.703307	0.00704225	0.358965	0.780142	0.60577
TCGA-D8-A1XG-01A	TCGA-D8-A1XG	LumA	White	0.77	-0.9	-0.673137	-0.93662	0.27596	0.483459	-0.65493	0.611511	-0.213611	0.55868
TCGA-D8-A1XJ-01A	TCGA-D8-A1XJ	Her2	White	0.61	-0.721429	-0.673759	-0.746479	-0.070922	0.128571	-0.401408	0.115108	0.737589	0.632083
TCGA-D8-A1XK-01A	TCGA-D8-A1XK	Basal	White	0.51	-0.292857	-0.530268	0.359155	0.12766	-0.864286	0.105634	-0.298808	0.584829	0.317255
TCGA-D8-A1XL-01A	TCGA-D8-A1XL	LumB	White	0.59	0.459136	0.319149	0.556338	0.531519	-0.807143	0.766381	0.788619	0.156028	-0.422537
TCGA-D8-A1XM-01A	TCGA-D8-A1XM	LumA	White	0.53	0.307143	-0.0525569	0.267606	0.730496	0.44956	-0.309859	0.6547	-0.735728	0.142799
TCGA-D8-A1XO-01A	TCGA-D8-A1XO	LumA	White	0.64	0.114286	-0.179175	-0.469452	0.517628	0.87006	-0.233346	-0.445065	-0.751773	0.607485
TCGA-D8-A1XQ-01A	TCGA-D8-A1XQ	Basal	White	NA	0.321429	0.270453	0.359155	0.737589	-0.588751	0.669014	-0.507347	0.301163	-0.298863
TCGA-D8-A1XR-01A	TCGA-D8-A1XR	LumB	White	0.61	-0.633499	-0.832151	-0.704225	-0.156028	0.2	-0.760563	-0.461535	0.184397	0.656796
TCGA-D8-A1XS-01A	TCGA-D8-A1XS	LumB	White	0.74	-0.275397	-0.48956	-0.542624	0.376963	0.442857	-0.370949	-0.877698	0.453901	0.69985
TCGA-D8-A1XT-01A	TCGA-D8-A1XT	Her2	White	0.55	-0.45	-0.716312	-0.582463	0.68371	0.6	0.51801	0.793484	0.0212766	0.452839
TCGA-D8-A1XU-01A	TCGA-D8-A1XU	LumA	White	0.49	-0.2	-0.640447	-0.183099	0.365593	0.853461	-0.305058	0.47358	-0.56411	0.135123
TCGA-D8-A1XV-01A	TCGA-D8-A1XV	LumA	White	0.22	-0.467813	-0.568523	-0.647622	0.300802	-0.578571	-0.21831	-0.568539	-0.496552	0.611394
TCGA-D8-A1XW-01A	TCGA-D8-A1XW	Normal	White	0.66	0.165821	-0.251317	-0.197183	0.851064	-0.161905	0.612676	-0.0754723	-0.51305	0.155966
TCGA-D8-A1XY-01A	TCGA-D8-A1XY	LumA	White	0.43	-0.607143	-0.621972	-0.528169	0.29078	0.727445	-0.056338	0.697057	-0.687234	0.553394
TCGA-D8-A1XZ-01A	TCGA-D8-A1XZ	LumB	White	0.68	0.0571429	0.636964	-0.596923	0.606659	0.39873	0.547866	-0.32518	0.439847	0.19412
TCGA-D8-A1Y0-01A	TCGA-D8-A1Y0	LumA	White	0.57	0.430795	-0.106383	0.0950259	-0.138298	-0.29378	0.0774648	-0.269237	0.570775	0.352857
TCGA-D8-A1Y1-01A	TCGA-D8-A1Y1	LumB	White	0.6	-0.521429	-0.859653	-0.619718	0.758865	0.766909	-0.274648	-0.521013	0.411348	0.136557
TCGA-D8-A1Y2-01A	TCGA-D8-A1Y2	LumB	White	0.26	0.7	0.41844	0.647887	0.957447	0.431826	0.190141	0.475416	-0.368794	-0.664987
TCGA-D8-A1Y3-01A	TCGA-D8-A1Y3	LumB	White	0.68	-0.0857143	-0.333333	0.246289	0.587495	-0.651943	-0.0173567	0.748201	0.635122	-0.180771
TCGA-D8-A27E-01A	TCGA-D8-A27E	LumA	White	0.33	0.185714	-0.352366	0.401408	0.70968	-0.4	0.253521	0.296586	-0.829787	0.341113
TCGA-D8-A27F-01A	TCGA-D8-A27F	Basal	White	0.71	-0.69026	-0.0141844	-0.299744	-0.177305	-0.0214286	-0.485915	-0.52518	0.695035	0.30491
TCGA-D8-A27G-01A	TCGA-D8-A27G	LumA	White	0.34	0.65	0.302237	0.414085	-0.177305	0.924542	0.487692	-0.763262	-0.361702	-0.0124749
TCGA-D8-A27H-01A	TCGA-D8-A27H	Basal	White	0.68	-0.332046	0.113475	-0.633803	0.180478	0.578785	-0.400704	-0.39069	0.737589	0.0809305
TCGA-D8-A27I-01A	TCGA-D8-A27I	LumA	White	1	0.6	0.560284	0.465435	-0.19939	0.892857	-0.582486	-0.609239	-0.70922	-0.223442
TCGA-D8-A27K-01A	TCGA-D8-A27K	LumA	White	0.58	0.452381	0.652631	0.105634	-0.308639	0.332784	0.244401	-0.683453	-0.794326	0.585521
TCGA-D8-A27L-01A	TCGA-D8-A27L	LumA	White	0.42	0.304378	0.304965	-0.232394	0.22695	0.757143	-0.324584	-0.71594	-0.713814	0.151091
TCGA-D8-A27M-01A	TCGA-D8-A27M	Basal	White	0.46	0.35	0.829787	0.190141	0.606663	-0.282468	0.825832	-0.273637	-0.0421099	-0.397679
TCGA-D8-A27N-01A	TCGA-D8-A27N	LumB	White	0.56	-0.05	-0.374758	-0.0915493	0.723404	0.628571	-0.112676	0.587584	-0.453901	-0.510139
TCGA-D8-A27P-01A	TCGA-D8-A27P	LumA	White	0.61	-0.318484	-0.364944	-0.288732	-0.508149	0.6	-0.964789	-0.892991	-0.505154	0.492634
TCGA-D8-A27R-01A	TCGA-D8-A27R	LumB	White	0.37	0.483333	0.234043	0.461171	0.31528	-0.519048	-0.309859	-0.022462	0.683484	-0.36771
TCGA-D8-A27T-01A	TCGA-D8-A27T	LumA	White	0.66	0.45	-0.191217	0.239437	0.244146	0.672955	0.211538	0.870504	-0.716312	0.0458763
TCGA-D8-A27V-01A	TCGA-D8-A27V	LumA	White	NA	0.243878	-0.41523	0.210463	-0.68624	0.262065	0.256382	-0.25162	-0.780142	-0.0385473
TCGA-D8-A27W-01A	TCGA-D8-A27W	LumB	White	0.42	-0.251627	0.453901	0.0915493	0.402587	-0.61309	-0.71831	0.291744	0.588652	0.276721
TCGA-D8-A3Z5-01A	TCGA-D8-A3Z5	LumA	White	0.4	0.25	0.620626	0.280238	-0.819508	-0.258716	-0.0953332	-0.308317	-0.475177	-0.125398
TCGA-D8-A3Z6-01A	TCGA-D8-A3Z6	LumA	White	0.58	-0.464286	0.342094	-0.522319	0.070922	0.728571	-0.289329	0.646229	-0.776068	-0.42806
TCGA-D8-A4Z1-01A	TCGA-D8-A4Z1	LumA	White	1	0.328571	0.702128	0.433011	0.134139	0.605556	-0.452449	-0.460432	-0.801418	-0.106254
TCGA-D8-A73U-01A	TCGA-D8-A73U	LumA	White	0.28	0.871429	0.524823	0.727451	0.794326	0.0928571	0.626761	0.0866906	-0.751773	-0.528483
TCGA-D8-A73W-01A	TCGA-D8-A73W	LumA	White	0.66	-0.1	-0.113475	0.056338	0.794326	0.479785	0.234583	0.892086	-0.667743	-0.383313
TCGA-D8-A73X-01A	TCGA-D8-A73X	LumA	White	0.64	-0.335714	-0.537273	0.028169	0.0425532	0.709685	-0.419718	-0.520097	-0.77305	0.106227
TCGA-E2-A105-01A	TCGA-E2-A105	LumA	White	NA	-0.728571	-0.738312	-0.379442	-0.813121	-0.25119	-0.338028	0.107914	0.475177	0.389805
TCGA-E2-A107-01A	TCGA-E2-A107	LumA	White	NA	-0.164286	-0.331333	-0.183099	-0.758865	-0.621429	-0.816901	-0.276205	0.595745	0.449793
TCGA-E2-A108-01A	TCGA-E2-A108	Normal	White	NA	0.678571	0.390071	0.693842	0.687943	0.05	0.521127	-0.280576	-0.531915	-0.627326
TCGA-E2-A109-01A	TCGA-E2-A109	LumB	White	NA	-0.457143	-0.120567	-0.457746	-0.671719	0.0142857	-0.485634	0.52518	0.781607	0.557897
TCGA-E2-A10A-01A	TCGA-E2-A10A	LumA	White	0.66	-0.707143	-0.680851	-0.697183	0.12766	0.235714	-0.647887	0.551838	0.543885	0.71846
TCGA-E2-A10B-01A	TCGA-E2-A10B	LumA	White	NA	0.271429	-0.53914	-0.52596	0.164007	0.207143	-0.711268	0.908644	-0.035461	0.397481
TCGA-E2-A10C-01A	TCGA-E2-A10C	LumB	White	0.46	0.749784	0.489362	0.38403	0.384545	-0.657143	0.518631	0.0144107	-0.0070922	-0.455305
TCGA-E2-A10E-01A	TCGA-E2-A10E	LumA	White	NA	-0.135714	-0.671616	-0.33361	-0.70922	0.331527	0.676056	0.735344	-0.578248	0.323698
TCGA-E2-A10F-01A	TCGA-E2-A10F	LumA	White	NA	0.278571	-0.943262	-0.0406474	0.70922	0.742857	0.294958	0.449993	-0.695035	-0.0517677
TCGA-E2-A14N-01A	TCGA-E2-A14N	Basal	White	0.33	0.128187	-0.0141844	0.0140845	-0.439346	-0.807143	0.650643	0.488629	0.429602	-0.0870117
TCGA-E2-A14O-01A	TCGA-E2-A14O	LumB	White	0.61	-0.524359	-0.545623	-0.00747898	-0.559284	-0.152674	-0.028169	0.696236	0.387004	-0.0394282
TCGA-E2-A14P-01A	TCGA-E2-A14P	Her2	White	0.48	0.107143	0.567376	0.112676	-0.780142	-0.730435	0.41905	-0.273088	0.660424	0.0599698
TCGA-E2-A14Q-01A	TCGA-E2-A14Q	LumA	White	0.51	0.359966	-0.070922	-0.0352113	-0.921986	0.255102	0.0211268	0.506595	-0.455889	-0.386551
TCGA-E2-A14R-01A	TCGA-E2-A14R	Basal	White	0.76	-0.0142857	0.489362	0.5	-0.156028	-0.785714	0.760563	0.106155	0.514567	0.013462
TCGA-E2-A14S-01A	TCGA-E2-A14S	LumB	White	0.73	0.142857	-0.503546	-0.255146	0.695035	-0.885714	0.402106	-0.460432	0.170213	0.272847
TCGA-E2-A14T-01A	TCGA-E2-A14T	LumA	White	0.6	-0.65	0.186501	-0.756684	0.643026	-0.235714	-0.857534	-0.472534	0.438223	0.400251
TCGA-E2-A14U-01A	TCGA-E2-A14U	LumA	White	1	0.214286	0.276596	0.0492958	-8.88e-16	-0.199802	-0.347059	-0.360653	-0.751773	0.0944149
TCGA-E2-A14V-01A	TCGA-E2-A14V	Her2	White	0.49	-0.542857	-0.510638	-0.661271	-0.843972	0.228571	-0.395118	-0.711778	0.808511	0.657511
TCGA-E2-A14W-01A	TCGA-E2-A14W	LumB	White	0.53	-0.814286	-0.657052	-0.84507	-0.296099	0.00303777	0.00704225	-0.342908	0.394816	0.547164
TCGA-E2-A14X-01A	TCGA-E2-A14X	Basal	Black	0.43	0.65	0.921986	0.00704225	-0.446809	-0.43354	0.491443	-0.680859	0.462266	0.0488557
TCGA-E2-A14Y-01A	TCGA-E2-A14Y	Basal	White	0.7	-0.571429	-0.436603	-0.126761	-0.70922	-0.392857	0.394366	0.557385	0.617021	0.0237988
TCGA-E2-A14Z-01A	TCGA-E2-A14Z	LumA	White	0.6	0.842857	0.491062	0.507633	0.546099	-0.446131	0.711268	0.147037	-0.435816	-0.51873
TCGA-E2-A150-01A	TCGA-E2-A150	Basal	White	0.45	0.107143	-0.127888	-0.266591	0.0496454	-0.31416	0.792238	-0.0239516	0.586521	-0.37377
TCGA-E2-A152-01A	TCGA-E2-A152	Her2	White	0.41	-0.528868	-0.907801	-0.647887	0.588652	0.885714	-0.521127	-0.028777	0.270686	0.0610236
TCGA-E2-A153-01A	TCGA-E2-A153	LumA	White	0.62	-0.428571	-0.733515	-0.0492958	0.73279	0.885714	-0.595185	0.363374	-0.680851	-0.41528
TCGA-E2-A154-01A	TCGA-E2-A154	LumA	White	0.66	-0.774699	-0.636448	-0.830986	-0.311299	0.487043	-0.65493	-0.107914	0.32839	0.702783
TCGA-E2-A155-01A	TCGA-E2-A155	LumB	White	0.78	-0.352055	0.106383	-0.581946	-0.87234	-0.595887	-0.249549	-0.643885	0.614707	0.623455
TCGA-E2-A156-01A	TCGA-E2-A156	LumA	White	0.72	-0.826009	-0.503546	-0.809859	0.0851064	-0.454314	-0.676056	0.11048	-0.0425532	0.795258
TCGA-E2-A158-01A	TCGA-E2-A158	Basal	White	0.82	-0.185714	-0.148936	-0.213658	-0.547894	-0.735714	0.516396	-0.61374	0.397163	0.560923
TCGA-E2-A159-01A	TCGA-E2-A159	Basal	White	0.32	0.457143	0.0638298	0.915493	0.639511	-0.621429	0.629304	-0.525792	0.843155	-0.403646
TCGA-E2-A15A-01A	TCGA-E2-A15A	LumB	White	NA	0.0571429	-0.525545	0.337095	0.471758	-0.0344322	0.612676	0.383236	0.687943	0.131851
TCGA-E2-A15C-01A	TCGA-E2-A15C	LumA	White	0.6	0.1	0.843972	-0.112676	-0.567967	0.414286	-0.309451	-0.422365	-0.70922	0.279148
TCGA-E2-A15D-01A	TCGA-E2-A15D	LumA	White	0.57	0.285303	0.590063	0.421941	-0.351518	0.0766029	0.245892	-0.587093	-0.900709	0.502858
TCGA-E2-A15E-01A	TCGA-E2-A15E	LumA	White	0.62	-0.714286	-0.460533	-0.643388	-0.882926	0.594444	-0.697183	-0.568775	0.156028	0.624462
TCGA-E2-A15F-01A	TCGA-E2-A15F	LumA	White	0.61	-0.53636	0.535052	-0.740077	-0.560204	-0.742857	-0.739437	0.807524	0.106383	0.57173
TCGA-E2-A15G-01A	TCGA-E2-A15G	LumA	White	0.36	-0.25616	0.382277	-0.553521	0.134872	-0.242857	-0.350071	-0.000792027	-0.616903	0.590183
TCGA-E2-A15H-01A	TCGA-E2-A15H	LumA	White	0.54	-0.528571	-0.47305	-0.859155	-0.687943	0.6	-0.732394	-0.282421	0.628041	0.429167
TCGA-E2-A15I-01A	TCGA-E2-A15I	LumA	White	0.59	0.614286	0.638298	0.560544	-0.352178	-0.137363	0.302817	-0.556878	-0.782362	0.39051
TCGA-E2-A15J-01A	TCGA-E2-A15J	LumA	White	0.77	-0.751786	-0.611355	-0.65493	-0.22695	0.242912	-0.405614	0.216878	0.0329787	0.643599
TCGA-E2-A15K-01A	TCGA-E2-A15K	LumB	White	0.67	0.678571	0.900709	0.0704225	-0.404255	-0.616602	-0.0492958	-0.638343	0.531915	0.298784
TCGA-E2-A15L-01A	TCGA-E2-A15L	LumA	Black	0.65	-0.692857	-0.736879	-0.823944	-0.118739	0.921429	-0.521127	-0.683874	0.178912	0.657505
TCGA-E2-A15M-01A	TCGA-E2-A15M	LumA	White	0.32	0.907143	0.318021	0.258353	0.524006	-0.52619	0.591549	-0.197842	-0.389259	-0.00401312
TCGA-E2-A15O-01A	TCGA-E2-A15O	LumA	Black	0.73	-0.221429	-0.356383	-0.866197	-0.662388	-0.792857	-0.499687	0.268084	0.658599	0.477097
TCGA-E2-A15P-01A	TCGA-E2-A15P	LumA	White	0.62	-0.1	-0.0283688	-0.28169	-0.624113	0.335714	-0.343626	0.636625	-0.685744	0.564874
TCGA-E2-A15R-01A	TCGA-E2-A15R	LumA	White	0.8	-0.735714	-0.425532	-0.703521	-0.531042	0.00714286	-0.830986	-0.506456	0.609929	0.813412
TCGA-E2-A15S-01A	TCGA-E2-A15S	LumB	White	0.68	-0.521429	-0.425532	-0.239437	-0.740051	-0.553247	-0.830986	-0.607156	0.616701	0.584761
TCGA-E2-A15T-01A	TCGA-E2-A15T	LumB	White	0.83	-0.450211	0.116135	-0.688954	-0.493205	-0.676681	-0.775971	-0.80534	0.498309	0.746753
TCGA-E2-A1AZ-01A	TCGA-E2-A1AZ	Basal	White	0.5	0.232143	-0.259037	-0.0352113	-0.197598	-0.578571	0.314613	0.161924	0.466589	0.604161
TCGA-E2-A1B0-01A	TCGA-E2-A1B0	Her2	White	0.3	-0.420147	-0.0496454	-0.274771	-0.27592	0.156723	0.328435	-0.827338	0.459854	0.454001
TCGA-E2-A1B1-01A	TCGA-E2-A1B1	LumA	White	1	0.471429	-0.338084	0.0704225	0.396796	0.330952	0.669014	0.780385	-0.696948	0.00466608
TCGA-E2-A1B4-01A	TCGA-E2-A1B4	LumA	White	0.76	-0.249777	-0.213652	-0.58216	-0.535461	0.447857	-0.0211268	0.0359712	-0.787234	-0.0481826
TCGA-E2-A1B5-01A	TCGA-E2-A1B5	LumA	White	1	0.942857	0.87234	0.576861	-0.333333	-0.52563	0.676056	0.0891764	-0.652482	-0.682173
TCGA-E2-A1B6-01A	TCGA-E2-A1B6	Basal	White	1	0.812916	0.907801	0.504396	-0.107606	-0.851596	0.485915	0.633094	-0.0780142	-0.47186
TCGA-E2-A1BD-01A	TCGA-E2-A1BD	LumA	White	0.72	-0.671429	-0.670228	-0.396995	-0.748632	0.370267	0.30551	0.553957	-0.070922	0.0093281
TCGA-E2-A1IE-01A	TCGA-E2-A1IE	LumA	White	0.72	-0.621429	-0.539007	-0.691298	-0.858156	0.0928571	-0.514085	-0.586314	0.400797	0.577752
TCGA-E2-A1IF-01A	TCGA-E2-A1IF	LumA	White	0.23	0.0855875	0.531915	-0.339984	-0.600245	0.821429	-0.69429	-0.812086	-0.0283688	-0.552705
TCGA-E2-A1IG-01A	TCGA-E2-A1IG	LumA	White	0.73	-0.657143	-0.794326	-0.619718	0.439254	0.907143	-0.699723	0.428447	0.0992908	-0.0640879
TCGA-E2-A1IH-01A	TCGA-E2-A1IH	LumA	White	0.45	0.729404	0.77305	0.639933	0.399046	0.594202	0.663273	-0.674107	-0.581854	-0.454279
TCGA-E2-A1II-01A	TCGA-E2-A1II	Basal	White	0.47	0.692857	0.158074	0.802817	0.396657	-0.885714	0.748912	-0.0478481	0.191489	-0.209963
TCGA-E2-A1IJ-01A	TCGA-E2-A1IJ	LumA	White	0.4	0.721429	0.264066	0.405715	0.348431	0.836519	0.359315	-0.330935	-0.886525	-0.625334
TCGA-E2-A1IK-01A	TCGA-E2-A1IK	LumA	White	1	0.512763	0.730496	0.457746	0.57355	-0.8	0.28169	0.756758	-0.659574	-0.50553
TCGA-E2-A1IL-01A	TCGA-E2-A1IL	LumA	White	0.73	-0.464286	-0.625887	0.00704225	-0.305064	0.580943	0.21919	0.615203	-0.605636	0.359522
TCGA-E2-A1IN-01A	TCGA-E2-A1IN	LumA	White	0.56	-0.592857	-0.673759	-0.873239	0.417553	0.942857	-0.319185	-0.28594	-0.51773	0.13742
TCGA-E2-A1IO-01A	TCGA-E2-A1IO	LumA	White	0.52	0.685714	0.220344	0.208341	-0.539047	0.8763	0.28169	-0.60641	-0.510638	-0.166669
TCGA-E2-A1IU-01A	TCGA-E2-A1IU	LumA	White	0.65	-0.0785714	0.829787	0.0310778	-0.593984	-0.717868	-0.147887	0.0889164	-0.690085	0.36085
TCGA-E2-A1L6-01A	TCGA-E2-A1L6	LumA	White	0.35	-0.477654	0.503546	-0.750459	-0.052584	0.47021	-0.697183	-0.394779	-0.652178	0.313078
TCGA-E2-A1L7-01A	TCGA-E2-A1L7	LumB	White	0.49	0.478571	-0.177305	0.478873	-0.234043	-0.671429	0.461771	-0.508978	0.65404	0.24573
TCGA-E2-A1L8-01A	TCGA-E2-A1L8	LumA	Black	0.59	-0.114286	0.332161	0.0915493	-0.548016	0.680562	0.084507	0.428141	-0.851064	0.00269099
TCGA-E2-A1L9-01A	TCGA-E2-A1L9	LumA	White	0.64	-0.448496	-0.93617	-0.262079	0.629527	0.935714	0.285155	0.565309	-0.758865	-0.276924
TCGA-E2-A1LB-01A	TCGA-E2-A1LB	Her2	Black	0.5	-0.171429	0.035461	-0.591549	-0.419404	0.75	-0.309014	-0.40904	0.319149	0.041494
TCGA-E2-A1LE-01A	TCGA-E2-A1LE	Her2	White	0.52	0.75	0.0212766	0.577465	0.441675	0.614226	0.535211	-3.33e-16	0.0283688	-0.54866
TCGA-E2-A1LG-01A	TCGA-E2-A1LG	Basal	Black	0.7	-0.228571	0.0212766	0.0915493	-0.655847	-0.814286	0.211082	0.0257886	0.668468	0.420554
TCGA-E2-A1LH-01A	TCGA-E2-A1LH	Basal	White	NA	0.64	0.886525	0.760681	0.699685	-0.56372	0.683099	0.057554	-0.066165	-0.691165
TCGA-E2-A1LI-01A	TCGA-E2-A1LI	Basal	White	0.39	-0.157143	0.235835	-0.13826	-0.400321	-0.479061	0.581836	0.299703	0.693332	0.222398
TCGA-E2-A1LK-01A	TCGA-E2-A1LK	Basal	Black	0.7	-0.615207	-0.219926	-0.497205	0.113475	-0.660823	-0.171006	0.623224	0.397163	0.0393043
TCGA-E2-A1LL-01A	TCGA-E2-A1LL	Basal	Black	0.43	-0.728571	0.0070922	-0.455793	-0.221708	-0.6	-0.302817	-0.410543	0.77305	0.0444285
TCGA-E2-A1LS-01A	TCGA-E2-A1LS	Basal	White	NA	0.0917989	0.532773	-0.553877	-0.643293	-0.413309	0.676056	-0.387444	0.127604	-0.175137
TCGA-E2-A2P5-01A	TCGA-E2-A2P5	LumA	Black	0.56	0.157261	-0.67651	0.176056	-0.796573	0.279699	0.425	-0.479308	0.688511	-0.217745
TCGA-E2-A3DX-01A	TCGA-E2-A3DX	LumA	White	0.24	0.664286	0.70922	0.528169	0.2144	0.472953	0.00704225	-0.632445	-0.787234	-0.298633
TCGA-E2-A56Z-01A	TCGA-E2-A56Z	LumB	Black	0.72	-0.0428571	-0.317349	0.0774648	-0.889306	-0.420334	0.5	0.574481	0.484017	-0.592291
TCGA-E2-A570-01A	TCGA-E2-A570	LumA	Black	0.41	-0.578571	-0.256019	-0.308142	-0.391708	0.842857	-0.74685	-0.851898	-0.0911225	-0.208161
TCGA-E2-A572-01A	TCGA-E2-A572	LumA	Black	0.66	-0.0714286	0.43921	0.386519	0.133056	-0.576984	-0.540474	0.867056	-0.245479	-0.628982
TCGA-E2-A573-01A	TCGA-E2-A573	Basal	Black	0.32	0.0285714	0.326241	0.538622	-0.365577	-0.685714	0.428678	0.676259	0.709008	-0.18524
TCGA-E2-A574-01A	TCGA-E2-A574	Basal	Black	0.66	-0.428571	-0.254734	-0.703996	-0.858156	-0.257143	-0.127519	-0.037575	0.534561	0.21924
TCGA-E2-A576-01A	TCGA-E2-A576	LumA	Black	0.78	0.0285714	0.553191	0.084507	-0.615046	-0.342388	-0.345303	0.0626379	0.721304	-0.632595
TCGA-E2-A9RU-01A	TCGA-E2-A9RU	LumB	Black	NA	-0.49097	-0.665645	-0.520627	0.175177	0.00989011	0.442498	0.71267	0.619947	-0.541736
TCGA-E9-A1N3-01A	TCGA-E9-A1N3	LumA	White	0.63	-0.814286	0.0496454	-0.788732	-0.432624	-0.485714	-0.647887	0.336273	0.121175	0.532026
TCGA-E9-A1N4-01A	TCGA-E9-A1N4	LumA	White	0.65	0.278151	0.532276	0.347598	0.160935	0.593571	-0.0422535	-0.618705	-0.61913	0.41353
TCGA-E9-A1N5-01A	TCGA-E9-A1N5	LumA	White	0.44	0.385714	-0.737589	0.638357	0.0283688	0.774746	0.0492958	0.0300441	0.121676	-0.0859977
TCGA-E9-A1N6-01A	TCGA-E9-A1N6	LumB	White	NA	-0.621429	-0.907801	-0.541927	0.0567376	0.827674	-0.34507	0.446043	0.687943	0.223988
TCGA-E9-A1N8-01A	TCGA-E9-A1N8	Basal	White	0.86	-0.421429	-0.471812	-0.260303	-0.495454	-0.707143	0.201118	0.172662	0.624113	0.611549
TCGA-E9-A1N9-01A	TCGA-E9-A1N9	Basal	White	0.49	0.221429	-9.44e-16	-0.0211268	-0.80325	-0.182283	-0.114641	-0.683453	0.737589	0.527941
TCGA-E9-A1NA-01A	TCGA-E9-A1NA	LumB	White	0.53	-0.451734	-0.546019	-0.626761	0.765957	0.738594	-0.531166	0.676259	0.177305	0.118626
TCGA-E9-A1NC-01A	TCGA-E9-A1NC	Basal	White	0.42	0.512865	0.588652	0.626761	0.336423	0.055834	0.830986	0.254261	-0.343716	-0.743323
TCGA-E9-A1ND-01A	TCGA-E9-A1ND	Basal	White	0.37	0.342857	-0.216499	0.697183	0.792946	-0.621429	0.70892	0.593641	-0.0921986	-0.478039
TCGA-E9-A1NE-01A	TCGA-E9-A1NE	LumA	White	0.25	0.871429	0.496454	0.809859	0.173133	-0.711611	0.767606	0.151079	-0.510638	-0.234287
TCGA-E9-A1NF-01A	TCGA-E9-A1NF	LumB	White	0.46	-0.0357143	-0.676268	0.340858	0.673759	0.964286	0.140845	0.683453	-0.404373	-0.500606
TCGA-E9-A1NG-01A	TCGA-E9-A1NG	LumA	White	0.35	-0.1	-0.7584	-0.112676	0.822695	0.857143	-0.153969	0.0624059	-0.744681	-0.0657667
TCGA-E9-A1NH-01A	TCGA-E9-A1NH	LumA	White	0.64	0.128571	-0.0851064	-0.0492958	0.40644	0.95	-0.0985915	-0.431655	-0.886525	-0.121704
TCGA-E9-A1NI-01A	TCGA-E9-A1NI	LumB	White	0.63	-0.828571	-0.721655	-0.661972	0.120567	0.675083	-0.636652	0.848921	0.333333	0.146248
TCGA-E9-A1QZ-01A	TCGA-E9-A1QZ	LumA	White	1	0.892857	0.907801	0.612676	-0.495793	-0.810801	0.314167	0.484693	-0.425406	-0.212081
TCGA-E9-A1R0-01A	TCGA-E9-A1R0	LumA	White	0.51	0.5	0.907801	0.526675	-0.695035	0.185714	-0.637959	-0.777346	-0.42304	-0.283034
TCGA-E9-A1R2-01A	TCGA-E9-A1R2	LumA	White	0.65	0.438035	0.453901	0.0492958	-0.758865	0.212605	0.521679	0.771554	-0.47497	-0.166294
TCGA-E9-A1R3-01A	TCGA-E9-A1R3	LumA	White	0.49	-0.164286	0.163121	-0.429577	0.555729	0.746127	0.056338	-0.47482	-0.914894	-0.0366847
TCGA-E9-A1R4-01A	TCGA-E9-A1R4	LumB	White	0.4	0.528571	-0.14461	-0.0633803	0.893617	-0.507143	0.605634	0.554487	-0.0070922	0.278014
TCGA-E9-A1R5-01A	TCGA-E9-A1R5	LumA	White	0.68	-0.628571	-0.527838	-0.489343	-0.34239	0.814286	-0.271289	0.308971	-0.394354	0.610485
TCGA-E9-A1R6-01A	TCGA-E9-A1R6	LumA	White	0.59	-0.687792	-0.68261	-0.640845	-0.0283688	0.286555	-0.538668	0.339004	0.74571	0.444155
TCGA-E9-A1R7-01A	TCGA-E9-A1R7	LumB	White	0.64	-0.477557	-0.527649	-0.628437	-0.865529	-0.0714286	-0.156534	-0.491118	0.539007	0.667469
TCGA-E9-A1RA-01A	TCGA-E9-A1RA	LumA	White	0.38	0.314286	0.865248	0.105366	-0.407457	0.597737	-0.485829	-0.65739	-0.475177	0.253523
TCGA-E9-A1RB-01A	TCGA-E9-A1RB	LumB	White	0.58	-0.657143	-0.68248	-0.62599	0.120567	-0.114286	-0.511603	-0.028777	0.70922	0.577971
TCGA-E9-A1RC-01A	TCGA-E9-A1RC	LumA	White	0.8	-0.85	-0.582806	-0.739437	0.070922	0.62619	-0.809859	-0.382082	0.439716	0.664565
TCGA-E9-A1RD-01A	TCGA-E9-A1RD	LumA	White	0.64	-0.792857	-0.799939	-0.46099	0.257465	0.313555	-0.291949	0.748201	-0.643666	0.601002
TCGA-E9-A1RE-01A	TCGA-E9-A1RE	LumB	White	0.72	-0.128571	-0.0496454	-0.401408	-0.716312	0.142857	-0.345545	-0.756908	0.676893	0.503624
TCGA-E9-A1RF-01A	TCGA-E9-A1RF	LumA	White	0.48	0.664286	-0.244767	0.866197	0.593972	0.508571	0.922535	0.216192	-0.296302	-0.757396
TCGA-E9-A1RG-01A	TCGA-E9-A1RG	LumB	White	0.66	-0.192857	0.496454	0.631972	-5e-16	0.0796703	-0.107784	-0.00534165	0.756679	-0.652632
TCGA-E9-A1RH-01A	TCGA-E9-A1RH	Her2	White	0.37	-0.75	-0.486077	-0.693997	-0.120707	-0.0571429	0.387324	-0.528698	0.673759	0.654019
TCGA-E9-A1RI-01A	TCGA-E9-A1RI	LumA	White	0.57	-0.284867	-0.39326	-0.417619	0.383718	0.885714	-0.0985915	0.309955	-0.907801	0.417235
TCGA-E9-A226-01A	TCGA-E9-A226	LumB	White	0.43	-0.671429	-0.777044	-0.894366	-0.496454	0.821429	-0.411581	0.256883	0.168331	0.612187
TCGA-E9-A227-01A	TCGA-E9-A227	LumA	White	0.56	0.792857	0.503394	0.866197	0.223609	0.350587	0.15493	-0.657842	-0.758865	-0.417478
TCGA-E9-A228-01A	TCGA-E9-A228	LumB	White	0.59	-0.611496	-0.673759	-0.542254	0.208422	-0.189796	-0.74831	-0.573952	0.595745	0.684484
TCGA-E9-A229-01A	TCGA-E9-A229	LumA	White	0.59	-0.114286	-0.602837	-0.689992	0.673759	0.805621	0.307196	0.884892	-0.556097	0.103926
TCGA-E9-A22A-01A	TCGA-E9-A22A	LumB	White	0.42	0.394996	-0.274746	0.539718	0.536563	0.738352	0.753521	0.791367	-0.0780142	-0.606259
TCGA-E9-A22B-01A	TCGA-E9-A22B	LumA	White	0.48	-0.314286	-0.680851	-0.00704225	-0.035461	0.614286	0.803457	0.768192	-0.574663	-0.656174
TCGA-E9-A22D-01A	TCGA-E9-A22D	LumB	White	0.4	0.792857	0.340426	0.964789	0.428959	-0.75	0.809859	0.328094	-0.0851064	-0.515389
TCGA-E9-A22E-01A	TCGA-E9-A22E	LumB	White	0.44	0.514286	-0.113475	0.56338	0.469883	0.964286	0.653778	0.47482	-0.432624	-0.644776
TCGA-E9-A22G-01A	TCGA-E9-A22G	Basal	White	NA	-0.114286	-0.333333	0.0633803	-0.77305	-0.685714	0.267762	0.344533	0.659574	0.176834
TCGA-E9-A22H-01A	TCGA-E9-A22H	LumB	White	0.72	-0.221429	-0.595631	-0.158706	-0.346834	-0.75	0.0915493	0.809483	0.141047	0.638302
TCGA-E9-A243-01A	TCGA-E9-A243	Basal	White	0.29	0.628571	0.524823	0.65493	0.745142	-0.465934	0.760563	-0.532152	-0.275329	-0.262683
TCGA-E9-A244-01A	TCGA-E9-A244	Basal	White	0.45	-0.0785714	0.17187	-0.400199	-0.602837	0.0914634	0.0704225	-0.535064	0.52791	0.16525
TCGA-E9-A245-01A	TCGA-E9-A245	LumA	White	0.31	-0.657143	0.468085	-0.598592	-0.256475	-0.290594	-0.724118	0.22542	-0.367902	0.221614
TCGA-E9-A247-01A	TCGA-E9-A247	LumA	White	0.65	-0.714286	0.0992908	-0.619718	-0.695035	-0.136597	-0.34507	0.868935	0.603399	0.19825
TCGA-E9-A248-01A	TCGA-E9-A248	Her2	White	0.31	0.721429	0.774637	0.669014	-0.0496454	-0.771429	0.686134	-0.224306	0.236377	0.271089
TCGA-E9-A249-01A	TCGA-E9-A249	LumB	White	0.5	-0.218389	-0.120567	-0.372613	-0.553191	-0.607143	0.0985915	0.268673	-0.134535	0.682263
TCGA-E9-A24A-01A	TCGA-E9-A24A	LumA	White	0.57	-0.253114	-0.843972	-0.39322	0.815603	0.51	0.225352	0.418021	-0.655712	0.133675
TCGA-E9-A295-01A	TCGA-E9-A295	LumA	White	0.44	0.271429	-0.327947	0.255673	-0.843972	0.677682	0.274807	-0.628359	-0.0268723	-0.364814
TCGA-E9-A2JS-01A	TCGA-E9-A2JS	LumB	White	0.58	-0.65	-0.900709	-0.524716	-0.141844	0.1375	-0.447023	0.627547	0.70922	0.343717
TCGA-E9-A2JT-01A	TCGA-E9-A2JT	LumA	White	0.5	0.864286	0.985816	0.598592	-0.269504	-0.820238	0.570423	0.27457	-0.463993	-0.0235193
TCGA-E9-A3HO-01A	TCGA-E9-A3HO	LumB	White	0.68	0.486417	0.504728	0.0915493	-0.851064	-0.545828	0.64136	0.639252	0.425106	-0.210807
TCGA-E9-A3Q9-01A	TCGA-E9-A3Q9	LumA	White	1	0.118132	0.609929	0.634877	0.818309	-0.493878	0.257205	0.545212	-0.865248	-0.516208
TCGA-E9-A3QA-01A	TCGA-E9-A3QA	Basal	White	0.28	0.5	0.737589	0.762981	0.035461	-0.814286	0.643377	0.215827	0.0992908	-0.335167
TCGA-E9-A3X8-01A	TCGA-E9-A3X8	LumA	White	0.23	0.832275	0.743569	0.802817	-0.217542	0.595455	0.485915	-0.19136	-0.519799	-0.825648
TCGA-E9-A54X-01A	TCGA-E9-A54X	LumB	White	0.77	-0.792857	-0.491047	-0.633803	-0.356656	-0.714286	-0.406801	-0.360343	0.368794	0.543925
TCGA-E9-A54Y-01A	TCGA-E9-A54Y	LumB	White	0.63	-0.241874	0.815603	-0.430919	-0.513495	-0.835714	-0.373367	0.300133	0.666791	-0.114098
TCGA-E9-A5FK-01A	TCGA-E9-A5FK	LumA	White	1	0.883573	0.865248	0.802817	0.0425532	-0.0214286	0.422535	0.736402	-0.659574	-0.794272
TCGA-E9-A5FL-01A	TCGA-E9-A5FL	Basal	White	0.32	-0.226226	-0.0070922	-0.029067	0.0921986	-0.271042	-0.565634	0.784504	0.50744	-0.550659
TCGA-E9-A5UO-01A	TCGA-E9-A5UO	LumB	White	0.81	-0.75	-0.489722	-0.623239	-0.503546	-0.486769	-0.584507	0.631574	0.588652	0.679084
TCGA-E9-A5UP-01A	TCGA-E9-A5UP	LumA	White	0.82	-0.631986	-0.387827	0.329923	0.453901	-0.9	-0.429577	0.705717	-0.35685	0.318163
TCGA-E9-A6HE-01A	TCGA-E9-A6HE	LumA	White	0.45	-0.202709	-0.538321	0.534871	0.444133	0.477273	-0.34213	0.764613	0.458713	-0.767927
TCGA-EW-A1IW-01A	TCGA-EW-A1IW	LumA	White	0.39	-0.192857	0.304177	-0.409467	-0.751773	0.0591575	-0.65493	-0.896723	0.314093	0.549691
TCGA-EW-A1IZ-01A	TCGA-EW-A1IZ	LumA	White	0.35	0.75	0.765957	0.901408	0.378546	-0.914286	0.71831	-0.20153	-0.340917	-0.643114
TCGA-EW-A1J1-01A	TCGA-EW-A1J1	LumA	White	0.45	0.278243	0.163121	0.391285	0.580658	-0.621429	0.767606	0.677177	-0.609929	0.282493
TCGA-EW-A1J2-01A	TCGA-EW-A1J2	LumA	Black	0.47	0.185714	-0.446809	0.308033	0.605304	0.85	-0.126761	-0.0215827	-0.836879	-0.14525
TCGA-EW-A1J3-01A	TCGA-EW-A1J3	LumA	White	0.7	-0.583964	-0.860934	-0.680407	-0.5	-0.157143	0.380282	-0.300085	-0.22695	0.579827
TCGA-EW-A1J5-01A	TCGA-EW-A1J5	LumA	White	0.7	0.585714	0.0780142	0.239437	0.517998	-0.821429	0.352113	0.903706	-0.580916	-0.002447
TCGA-EW-A1J6-01A	TCGA-EW-A1J6	LumB	White	0.66	0.284456	0.653798	0.468695	-0.18925	-0.814286	0.887324	0.770783	-0.395251	-0.343237
TCGA-EW-A1OV-01A	TCGA-EW-A1OV	Her2	White	0.31	0.828571	0.879433	0.725352	0.41844	-0.678571	0.507042	-0.23741	0.0921986	-0.457248
TCGA-EW-A1OW-01A	TCGA-EW-A1OW	Basal	Black	NA	-0.4946	-0.304965	-0.495805	-0.357979	0.303799	-0.0341843	0.0116089	0.489362	0.237409
TCGA-EW-A1OX-01A	TCGA-EW-A1OX	LumB	White	0.86	-0.935714	-0.468085	-0.514085	-0.574468	-0.264286	-0.598677	0.688302	0.445003	0.616139
TCGA-EW-A1OY-01A	TCGA-EW-A1OY	LumB	White	0.63	-0.535714	0.0496454	-0.582874	-0.506417	-0.557143	-0.708673	0.716124	0.70922	-0.127311
TCGA-EW-A1OZ-01A	TCGA-EW-A1OZ	LumB	Black	0.58	-0.360784	-0.374013	-0.755046	0.577412	0.514286	-0.464789	0.0195188	0.598998	0.115415
TCGA-EW-A1P0-01A	TCGA-EW-A1P0	LumB	White	0.77	0.328571	-0.337965	-0.106116	0.373298	-0.116541	-0.366197	0.47693	-0.0638298	0.340958
TCGA-EW-A1P1-01A	TCGA-EW-A1P1	Normal	White	1	0.5	0.0283688	0.676056	0.414562	0.621429	0.225352	-0.0647482	-0.609929	-0.560296
TCGA-EW-A1P3-01A	TCGA-EW-A1P3	LumA	White	0.62	-0.628571	0.460993	-0.624657	-0.539032	0.242857	-0.608748	0.432635	-0.113475	-0.45573
TCGA-EW-A1P4-01A	TCGA-EW-A1P4	Basal	White	0.44	0.25	-0.0921986	0.633803	-0.148936	-0.592857	0.528169	-0.597122	0.72593	-0.130667
TCGA-EW-A1P5-01A	TCGA-EW-A1P5	LumA	White	0.54	-0.157143	-0.751773	-0.204225	0.737589	-0.506564	0.251663	0.913669	-0.248227	-0.012229
TCGA-EW-A1P6-01A	TCGA-EW-A1P6	LumA	White	0.7	-0.428571	0.704614	-0.525909	0.00271039	0.414778	-0.697183	-0.793586	0.542939	0.469562
TCGA-EW-A1P7-01A	TCGA-EW-A1P7	Normal	White	1	0.842857	0.978723	0.56338	0.209011	-0.0428571	0.408451	-0.122248	-0.631206	-0.596575
TCGA-EW-A1P8-01A	TCGA-EW-A1P8	Basal	White	0.69	-0.0428571	-0.299188	-0.373847	0.609929	-0.692857	-0.333182	-0.342926	0.70922	0.0220837
TCGA-EW-A1PA-01A	TCGA-EW-A1PA	LumA	White	0.64	0.0214286	0.744681	-0.202059	-0.893617	-0.410651	0.0221701	-0.178698	0.352551	-0.0622867
TCGA-EW-A1PB-01A	TCGA-EW-A1PB	Basal	Black	0.54	0.264286	-0.232827	0.676056	0.765957	-0.871429	0.732394	0.602999	-0.070922	-0.462856
TCGA-EW-A1PC-01B	TCGA-EW-A1PC	LumB	Black	0.74	-0.557143	-0.744681	-0.901408	-0.617021	-0.157143	-0.629644	0.645193	0.758865	0.521324
TCGA-EW-A1PD-01A	TCGA-EW-A1PD	LumA	White	0.56	-0.621429	-0.55785	-0.43662	-0.120567	0.778571	-0.753521	-0.747096	0.518602	0.635039
TCGA-EW-A1PE-01A	TCGA-EW-A1PE	LumA	White	0.5	0.135714	-0.0750544	0.369194	0.666667	-0.271429	0.65493	0.94964	-0.676969	-0.0787402
TCGA-EW-A1PF-01A	TCGA-EW-A1PF	LumA	White	NA	0.128571	0.638298	-0.105634	-0.0212766	0.84781	-0.508407	-0.194245	-0.56233	-0.324392
TCGA-EW-A1PG-01A	TCGA-EW-A1PG	Normal	White	1	-0.2	0.28479	0.056338	-0.156028	0.728571	-0.443662	-0.542945	-0.907801	0.0165913
TCGA-EW-A1PH-01A	TCGA-EW-A1PH	Basal	White	0.69	-0.297235	0.0141844	0.161972	-0.516382	-0.745559	0.251873	0.719424	0.591705	-0.212973
TCGA-EW-A2FR-01A	TCGA-EW-A2FR	Her2	Black	0.24	0.0357143	0.0070922	0.121769	0.396128	0.95	0.542254	-0.389513	-0.359695	-0.451028
TCGA-EW-A2FS-01A	TCGA-EW-A2FS	LumA	Black	NA	0.426566	0.893617	0.588922	-0.950355	-0.619092	0.0774648	0.579711	-0.255629	-0.510478
TCGA-EW-A2FV-01A	TCGA-EW-A2FV	LumA	White	NA	0.0357143	0.336879	0.358083	-0.546099	-0.635714	0.414284	0.935252	0.225186	-0.301746
TCGA-EW-A2FW-01A	TCGA-EW-A2FW	LumB	White	0.74	-0.228571	-0.560284	-0.056338	-0.315372	0.284671	-0.701338	-0.920863	0.631206	0.513426
TCGA-EW-A3E8-01B	TCGA-EW-A3E8	LumA	White	0.34	0.725638	0.907801	0.437776	-0.28958	-0.302198	0.478873	0.649324	-0.808726	-0.657277
TCGA-EW-A3U0-01A	TCGA-EW-A3U0	Basal	Black	0.43	0.714286	0.730496	0.748217	0.5891	-0.457143	0.485915	-0.379313	0.0212766	-0.46172
TCGA-EW-A423-01A	TCGA-EW-A423	LumA	White	0.64	0.633521	-0.289226	0.676056	0.688001	-0.528571	0.605634	0.148681	-0.264411	-0.520573
TCGA-EW-A424-01A	TCGA-EW-A424	LumA	White	NA	-0.607143	0.244428	-0.534406	-0.70922	0.74618	-0.84507	-0.415453	-0.0141844	-0.114827
TCGA-EW-A6S9-01A	TCGA-EW-A6S9	LumA	Black	0.53	-0.814286	-0.0680851	-0.957746	-0.035461	0.871429	-0.0314372	0.655716	0.0070922	-0.0866142
TCGA-EW-A6SA-01A	TCGA-EW-A6SA	LumB	Black	0.9	-0.528571	-0.200851	-0.422535	-0.789894	-0.15	-0.428335	-0.766832	0.794326	0.588616
TCGA-EW-A6SB-01A	TCGA-EW-A6SB	Basal	Black	0.22	0.702933	0.744681	0.774648	-0.0070922	-0.845441	0.619718	-0.266187	-0.0496454	-0.548445
TCGA-EW-A6SC-01A	TCGA-EW-A6SC	LumA	Black	0.61	-0.621429	-0.0567376	-0.691992	-0.215627	0.797727	-0.676056	0.0143885	0.238273	-0.440108
TCGA-EW-A6SD-01A	TCGA-EW-A6SD	Her2	Black	0.54	0.414286	0.547589	0.673293	0.316766	-0.492857	0.915493	0.201439	0.368794	-0.305999
TCGA-GI-A2C8-01A	TCGA-GI-A2C8	LumA	White	0.43	0.3	0.0481766	0.183539	0.865248	0.757143	-0.056338	0.0826883	-0.695035	-0.370353
TCGA-GI-A2C9-01A	TCGA-GI-A2C9	Basal	Black	0.64	-0.417163	-0.561126	-0.439341	0.62584	-0.234286	0.0985915	0.350916	-0.134752	-0.147332
TCGA-GM-A2D9-01A	TCGA-GM-A2D9	LumA	White	0.72	-0.0357143	0.580259	0.105901	0.4793	0.587755	-0.401636	0.590685	-0.745845	-0.63806
TCGA-GM-A2DA-01A	TCGA-GM-A2DA	LumA	White	0.51	0.788455	0.64539	0.731348	-0.737457	0.356412	0.760563	-0.540538	-0.460993	-0.745221
TCGA-GM-A2DB-01A	TCGA-GM-A2DB	Her2	White	0.31	0.361361	0.943262	0.605634	-0.631206	-0.507143	0.704225	-0.15036	0.494774	-0.655562
TCGA-GM-A2DC-01A	TCGA-GM-A2DC	LumA	White	0.7	0.285714	0.687943	0.471575	-0.0803884	-0.0714286	0.598592	0.128404	-0.761786	-0.244876
TCGA-GM-A2DD-01A	TCGA-GM-A2DD	Normal	White	0.3	0.828571	0.510638	0.802817	0.493969	-0.0428571	0.76957	0.423304	-0.306213	-0.808503
TCGA-GM-A2DF-01A	TCGA-GM-A2DF	Basal	Black	0.41	0.407609	0.893617	0.222334	0.230756	-0.442857	0.243918	0.0503597	0.448152	-0.709342
TCGA-GM-A2DH-01A	TCGA-GM-A2DH	Her2	White	0.34	0.6	0.467882	0.00704225	-0.508652	-0.892857	0.443662	0.0791367	0.737529	0.426277
TCGA-GM-A2DI-01A	TCGA-GM-A2DI	LumA	White	1	0.878571	0.631206	0.753521	0.432162	0.00714286	0.56338	-0.370571	-0.64539	-0.316289
TCGA-GM-A2DK-01A	TCGA-GM-A2DK	LumA	White	0.49	0.477329	0.585491	0.697183	0.506022	-0.0714286	-0.636066	0.490323	-0.53928	-0.739799
TCGA-GM-A2DL-01A	TCGA-GM-A2DL	LumA	White	0.56	-0.414286	-0.524823	-0.675904	0.213191	0.821429	-0.126761	0.0647482	0.29078	-0.400743
TCGA-GM-A2DM-01A	TCGA-GM-A2DM	LumA	White	0.72	-0.00714286	-0.3436	0.28169	0.858156	-0.321429	0.308726	-0.492936	-0.765957	0.149538
TCGA-GM-A2DN-01A	TCGA-GM-A2DN	LumA	White	0.55	0.75	0.617021	0.760563	-0.0283688	-0.735924	0.78169	-0.52575	-0.58156	-0.510229
TCGA-GM-A2DO-01A	TCGA-GM-A2DO	LumB	Black	1	0.835714	0.964539	0.683099	0.0615828	-0.87033	0.612676	0.0143885	-0.205674	-0.3584
TCGA-GM-A3NW-01A	TCGA-GM-A3NW	LumA	White	0.5	0.571352	0.588652	0.338028	-0.333079	-0.57476	0.00704225	0.448116	-0.697644	-0.371131
TCGA-GM-A3NY-01A	TCGA-GM-A3NY	LumA	White	0.7	0.054326	0.631206	0.574996	-0.825551	0.607024	0.503003	-0.446043	-0.596974	-0.436975
TCGA-GM-A3XG-01A	TCGA-GM-A3XG	LumA	White	1	0.203747	0.539007	-0.221036	-0.772111	0.329365	-0.387324	-0.335181	-0.654146	-0.293087
TCGA-GM-A3XL-01A	TCGA-GM-A3XL	Basal	Black	0.57	0.128571	-0.0283688	0.760563	-0.156701	-0.892857	0.366197	0.186517	0.721543	-0.146582
TCGA-GM-A3XN-01A	TCGA-GM-A3XN	LumA	White	0.43	0.489163	0.666667	0.373958	-0.141844	0.821429	-0.0422535	0.0791367	-0.765957	-0.622373
TCGA-GM-A4E0-01A	TCGA-GM-A4E0	LumA	White	0.26	0.652098	0.36498	0.774648	0.851264	0.0928571	0.471831	-0.100719	-0.808511	-0.621452
TCGA-GM-A5PV-01A	TCGA-GM-A5PV	LumA	White	0.57	0.380745	-0.0141844	0.597235	-0.0567376	-0.849982	0.415493	0.206042	-0.755358	-0.370964
TCGA-GM-A5PX-01A	TCGA-GM-A5PX	LumA	White	0.48	0.421429	0.531915	0.519837	-0.340426	0.798614	-0.330986	-0.00726691	-0.836879	-0.438819
TCGA-LD-A66U-01A	TCGA-LD-A66U	LumA	White	0.42	0.895828	0.723404	0.63539	-0.387085	0.357143	0.373239	-0.190272	-0.673867	-0.759119
TCGA-LD-A74U-01A	TCGA-LD-A74U	LumA	White	0.34	-0.0214286	0.163121	0.477686	0.491848	0.729965	-0.61006	0.165468	-0.624113	-0.587004
TCGA-LD-A7W5-01A	TCGA-LD-A7W5	LumA	Black	0.4	0.778571	0.900709	0.767606	-0.459231	-0.0285714	0.367416	0.359842	-0.493064	-0.633354
TCGA-LD-A7W6-01A	TCGA-LD-A7W6	LumA	White	0.54	0.456456	-0.0780142	0.230331	-0.865248	-0.735075	-0.519479	0.956835	-0.497488	-0.165354
TCGA-LD-A9QF-01A	TCGA-LD-A9QF	Normal	Black	1	0.735714	0.687943	0.673326	0.606003	0.15	0.549296	0.0791367	-0.468085	-0.717322
TCGA-LL-A440-01A	TCGA-LL-A440	LumA	White	1	0.328571	0.272452	0.0915493	0.824563	0.792857	-0.68068	-0.492806	-0.631206	-0.402432
TCGA-LL-A441-01A	TCGA-LL-A441	Normal	Black	0.28	0.821429	0.985816	0.411482	-0.453292	-0.56604	0.111517	-0.0359712	0.12766	-0.194266
TCGA-LL-A442-01A	TCGA-LL-A442	LumA	Black	NA	-0.764286	-0.750963	-0.419566	0.807112	-0.659969	-0.511868	-5.55e-16	0.252041	0.630742
TCGA-LL-A50Y-01A	TCGA-LL-A50Y	LumA	White	0.75	0.337363	0.921986	0.517081	0.736955	-0.36499	-0.563971	-0.0216347	-0.524602	-0.628056
TCGA-LL-A5YL-01A	TCGA-LL-A5YL	LumA	White	0.5	0.52223	0.893617	0.711268	0.0851064	-0.264286	0.0352113	-0.127578	-0.328736	-0.674479
TCGA-LL-A5YM-01A	TCGA-LL-A5YM	LumB	Black	0.7	0.121429	0.177305	0.633803	-0.0780142	-0.270294	-0.647887	0.461041	0.610517	-0.551321
TCGA-LL-A5YN-01A	TCGA-LL-A5YN	LumA	Black	0.24	0.828732	0.900709	0.558974	0.189177	-0.578571	0.415493	0.605457	-0.371297	-0.790269
TCGA-LL-A5YO-01A	TCGA-LL-A5YO	Her2	Black	1	0.772878	0.957447	0.528169	0.340426	-0.614286	0.619718	-0.244604	-0.0141844	-0.746644
TCGA-LL-A5YP-01A	TCGA-LL-A5YP	Basal	Black	0.39	-0.335468	0.0851064	-0.00704225	0.503205	0.609203	-0.443662	-0.651155	0.642574	-0.181702
TCGA-LL-A6FP-01A	TCGA-LL-A6FP	LumA	White	0.9	-0.127565	0.233914	-0.133803	0.153141	-0.135714	-0.621645	-0.674051	0.0159574	-0.245553
TCGA-LL-A6FQ-01A	TCGA-LL-A6FQ	LumA	Black	0.73	-0.376471	-0.00544059	0.084507	0.531915	0.0560268	-0.197183	0.694358	-0.0307619	-0.706031
TCGA-LL-A6FR-01A	TCGA-LL-A6FR	Basal	Black	0.51	-0.587804	0.170462	-0.521127	0.453901	0.637353	-0.669014	0.419029	0.602837	-0.586194
TCGA-LL-A73Y-01A	TCGA-LL-A73Y	Basal	Black	0.49	0.7	0.808511	-0.0422535	-0.442116	0.571107	-0.239575	-0.681991	0.120567	-0.348047
TCGA-LL-A73Z-01A	TCGA-LL-A73Z	Normal	Black	0.25	0.510924	0.507354	0.422535	0.234043	-0.0260684	0.689972	0.841961	-0.533324	-0.813438
TCGA-LL-A740-01A	TCGA-LL-A740	LumA	Black	0.57	-0.0571429	-0.319876	-0.586049	0.404255	0.835714	-0.56338	-0.729871	-0.262558	-0.331188
TCGA-LL-A7SZ-01A	TCGA-LL-A7SZ	LumA	Black	0.4	0.794218	0.752003	0.640845	0.648951	-0.5	0.295156	0.301869	0.305617	-0.732404
TCGA-LL-A7T0-01A	TCGA-LL-A7T0	LumB	Black	0.54	0.32033	0.422911	0.15493	-0.511217	-0.578571	-0.105634	0.0492011	0.848658	-0.383793
TCGA-LL-A8F5-01A	TCGA-LL-A8F5	Basal	Black	0.47	-0.1	0.762809	0.398141	-0.375887	-0.477462	0.24934	0.157374	0.570022	-0.4767
TCGA-LL-A9Q3-01A	TCGA-LL-A9Q3	LumA	White	0.67	0.610714	-0.129818	0.683099	0.277754	0.202381	0.457746	0.688672	-0.380204	-0.781592
TCGA-LQ-A4E4-01A	TCGA-LQ-A4E4	LumA	White	0.78	-0.571429	-0.735434	-0.479754	-0.35894	-0.0714286	-0.754849	-0.682209	0.662652	0.601743
TCGA-MS-A51U-01A	TCGA-MS-A51U	LumA	White	NA	0.542857	0.378306	0.403462	-0.41844	0.942857	0.450704	0.381391	-0.858156	-0.461167
TCGA-OL-A5D6-01A	TCGA-OL-A5D6	Normal	Black	0.52	0.185081	0.51289	-0.0352113	0.479809	0.828571	-0.0492958	-0.505694	-0.240819	-0.708425
TCGA-OL-A5D7-01A	TCGA-OL-A5D7	Basal	Black	0.56	0.267532	0.539007	0.373239	-0.229003	-0.8	0.577066	0.334602	0.819712	-0.106873
TCGA-OL-A5D8-01A	TCGA-OL-A5D8	LumA	Black	0.72	-0.157143	-0.0141844	-0.301976	-0.556779	-0.176614	0.485915	0.759578	-0.414598	-0.377118
TCGA-OL-A5DA-01A	TCGA-OL-A5DA	LumA	White	0.53	0.494872	0.546964	0.551643	-0.70838	0.2	0.648435	-0.64088	-0.666667	-0.59743
TCGA-OL-A5RU-01A	TCGA-OL-A5RU	LumA	Black	0.41	0.707143	0.978723	0.577465	-0.356109	-0.492655	0.0704225	-0.273381	-0.808511	-0.523109
TCGA-OL-A5RV-01A	TCGA-OL-A5RV	LumA	Black	0.51	-0.0785714	0.41844	-0.190141	-0.518141	0.582143	-0.760563	-0.742172	-0.531915	0.130554
TCGA-OL-A5RW-01A	TCGA-OL-A5RW	Basal	Black	0.77	-0.205396	0.255319	-0.619864	0.338652	-0.482594	0.0985915	0.860185	0.560861	-0.565046
TCGA-OL-A5RX-01A	TCGA-OL-A5RX	LumA	Black	0.28	0.442857	0.843972	-0.0140845	-0.599113	0.598361	-0.0915493	-0.560439	-0.836879	-0.158375
TCGA-OL-A5RY-01A	TCGA-OL-A5RY	Normal	Black	1	0.764286	0.93617	0.598592	0.470058	0.192857	0.124748	-0.539568	-0.380255	-0.709713
TCGA-OL-A5RZ-01A	TCGA-OL-A5RZ	Her2	Black	0.66	-0.317753	0.324246	0.306285	-0.524823	-0.371815	-0.864738	-0.884892	0.716312	0.252388
TCGA-OL-A5S0-01A	TCGA-OL-A5S0	Basal	Black	0.41	-0.0857143	0.408624	-0.0774648	0.0212766	-0.331332	0.719246	0.273014	0.55888	-0.533876
TCGA-OL-A66H-01A	TCGA-OL-A66H	LumA	Black	0.51	0.05	0.189321	0.366197	0.822695	-0.607143	0.0492958	0.834532	-0.54328	-0.562134
TCGA-OL-A66I-01A	TCGA-OL-A66I	Basal	Black	0.27	0.721429	0.0070922	0.915493	0.561313	-0.501618	0.556338	-0.147882	0.228542	-0.644837
TCGA-OL-A66J-01A	TCGA-OL-A66J	LumA	White	0.57	0.0142857	0.206919	0.71831	0.352451	0.444729	-0.540063	-0.553141	-0.782791	-0.525989
TCGA-OL-A66K-01A	TCGA-OL-A66K	LumA	White	0.44	-0.414428	-0.457117	-0.412861	-0.106383	0.642857	-0.711268	-0.725094	-0.620513	0.209899
TCGA-OL-A66L-01A	TCGA-OL-A66L	LumA	Black	0.6	0.657556	0.723404	0.795775	0.345942	0.296605	0.210586	0.444765	-0.641956	-0.728122
TCGA-OL-A66N-01A	TCGA-OL-A66N	LumA	White	0.38	0.59873	0.787234	0.676056	0.198582	0.528571	-0.429577	-0.586577	-0.684017	-0.620873
TCGA-OL-A66O-01A	TCGA-OL-A66O	LumA	Black	0.69	-0.371834	-0.0070922	-0.501467	-0.682788	0.104396	-0.493795	0.712599	0.669392	-0.375573
TCGA-OL-A66P-01A	TCGA-OL-A66P	Her2	Black	0.28	0.685518	0.744681	0.971831	0.638298	-0.165079	0.507042	-0.154097	-0.141844	-0.855776
TCGA-OL-A6VO-01A	TCGA-OL-A6VO	Basal	Black	0.49	-0.266739	-0.0567376	-0.304332	-0.545481	-0.792857	0.648806	0.539252	0.439716	0.325874
TCGA-OL-A6VQ-01A	TCGA-OL-A6VQ	LumA	White	0.45	0.254762	0.439716	0.0633803	-0.691765	0.75	-0.699682	-0.253569	-0.77305	-0.386595
TCGA-OL-A6VR-01A	TCGA-OL-A6VR	LumA	Black	0.73	-0.392857	0.453901	-0.490971	-0.797437	-0.779983	-0.802817	0.377574	-0.249347	0.303016
TCGA-OL-A97C-01A	TCGA-OL-A97C	Normal	Black	0.7	0.557143	-0.352428	0.866197	0.453417	0.819048	0.347418	-0.715801	-0.0496454	-0.402599
TCGA-PE-A5DC-01A	TCGA-PE-A5DC	LumA	White	0.66	-0.264286	-0.150984	-0.102298	-0.893617	-0.411905	-0.295171	0.892086	0.666667	-0.274914
TCGA-PE-A5DE-01A	TCGA-PE-A5DE	LumA	White	0.43	0.892857	0.617021	0.802817	0.376586	-0.7	0.732394	0.0647482	-0.643404	-0.683691
TCGA-PL-A8LV-01A	TCGA-PL-A8LV	Basal	Black	0.5	0.517669	0.907801	0.392502	-0.487476	-0.335714	0.471831	-0.716859	0.489362	-0.361699
TCGA-PL-A8LX-01A	TCGA-PL-A8LX	LumA	Black	0.59	-0.0928571	-0.0851064	0.302817	0.722939	0.0857143	-0.453147	0.813322	-0.519035	-0.155565
TCGA-PL-A8LY-01A	TCGA-PL-A8LY	Normal	Black	0.59	0.547797	0.521485	0.570423	-0.0510638	-0.561985	-0.711798	-0.519989	-0.345213	-0.0532631
TCGA-PL-A8LZ-01A	TCGA-PL-A8LZ	Basal	Black	0.29	0.442527	-0.184397	0.499195	0.424332	-0.505756	0.679861	0.935252	0.0780142	-0.389696
TCGA-S3-A6ZF-01A	TCGA-S3-A6ZF	LumB	Black	0.56	0.00714286	0.64539	-0.105634	-0.614125	-0.484953	-0.479528	0.834532	0.473858	0.285924
TCGA-S3-A6ZG-01A	TCGA-S3-A6ZG	LumA	Black	0.66	0.185714	-0.0813454	0.028169	-0.232437	-0.728571	0.0422535	-0.665996	0.34599	0.465335
TCGA-S3-A6ZH-01A	TCGA-S3-A6ZH	LumA	Black	0.66	-0.17764	-0.181038	0.0015493	-0.695035	-0.68892	0.410798	-0.231236	0.314517	0.45894
TCGA-S3-AA0Z-01A	TCGA-S3-AA0Z	Basal	Black	0.75	-0.121429	-0.0496454	-0.0422535	0.0425532	-0.85	-0.133803	-0.454317	0.759693	0.317606
TCGA-S3-AA10-01A	TCGA-S3-AA10	Basal	Black	0.56	0.371429	0.404255	0.639145	0.475512	-0.7	0.908451	-0.0863309	0.567518	-0.580961
TCGA-S3-AA11-01A	TCGA-S3-AA11	LumA	Black	0.63	-0.621429	-0.510638	-0.746479	-0.780142	0.0142857	-0.732394	0.570246	0.141844	0.368113
TCGA-S3-AA12-01A	TCGA-S3-AA12	LumA	Black	0.76	-0.421429	0.0496454	-0.788732	-0.637103	-0.111586	-0.74942	-0.252753	0.510638	0.54007
TCGA-S3-AA14-01A	TCGA-S3-AA14	LumA	Black	0.66	-0.00714286	-0.248227	-0.581607	-0.52004	0.842857	-0.415493	-0.820144	-0.282697	0.132879
TCGA-S3-AA15-01A	TCGA-S3-AA15	Basal	Black	1	0.485714	0.957447	0.78169	0.589549	-0.1	-0.235211	-0.482014	0.120791	-0.641966
TCGA-S3-AA17-01A	TCGA-S3-AA17	LumB	Black	0.36	0.771429	0.695035	0.77163	0.439265	-0.864286	0.605634	0.604317	-0.0549645	-0.583374
TCGA-UL-AAZ6-01A	TCGA-UL-AAZ6	LumA	Black	0.82	-0.564286	-0.541907	-0.330986	-0.742747	-0.603037	-0.105634	0.883966	0.510765	-0.267565
TCGA-UU-A93S-01A	TCGA-UU-A93S	Her2	Black	0.58	-0.438776	0.170712	0.352113	-0.560284	-0.807143	0.210832	0.631243	0.595238	-0.252017
TCGA-V7-A7HQ-01A	TCGA-V7-A7HQ	LumA	Black	0.66	-0.0928571	0.702128	0.125265	0.398726	0.573942	-0.584507	0.282869	-0.265222	-0.670942
TCGA-W8-A86G-01A	TCGA-W8-A86G	LumA	White	0.5	-0.518467	0.380812	-0.056338	-0.749393	0.641997	-0.711384	-0.44608	-0.629787	-0.023622
TCGA-WT-AB41-01A	TCGA-WT-AB41	LumA	Black	0.51	0.79341	0.808511	0.767606	0.340426	-0.514286	0.288732	0.63751	-0.454879	-0.798544
TCGA-WT-AB44-01A	TCGA-WT-AB44	LumA	White	0.72	0.0928571	0.534097	0.569772	0.313321	0.710965	-0.267606	-0.194191	-0.858156	-0.597111
TCGA-XX-A899-01A	TCGA-XX-A899	LumA	White	0.38	0.621429	0.87234	0.410268	0.345998	0.183333	-0.497653	-0.0935252	-0.723404	-0.53725
TCGA-XX-A89A-01A	TCGA-XX-A89A	LumA	White	0.5	0.621429	0.240875	0.539244	0.70922	0.887692	0.174657	-0.411151	-0.473695	-0.651224
TCGA-Z7-A8R5-01A	TCGA-Z7-A8R5	LumA	White	0.42	0.627863	0.858156	0.802817	0.702981	0.519876	-0.339673	-0.467479	-0.666667	-0.66389
TCGA-Z7-A8R6-01A	TCGA-Z7-A8R6	LumB	White	0.77	-0.564286	-0.695901	-0.523619	-0.623216	-0.0642857	-0.0211268	-0.151079	0.77305	0.134158

## Sheet: f
Supplementary Data 1f. TCGA BRCA Germline Exome UUIDs
0009cf7a-c9a8-4551-80f6-71d58af6ab72
005f3d07-dbeb-4f16-949f-749f02ed6885
0065a991-5825-4115-ad61-a72f477e6204
006ea15c-78a8-4649-8edb-e610611d3891
007be339-e292-4889-bbd7-6a1936370928
009fcd1e-f88e-49a3-b117-9c50998e9766
00da13ee-3a63-483d-a08e-6101672eb2c1
016ddae5-61ed-4f77-9d7f-3ef4974843d8
01e47724-d1b1-42d7-8385-60004b10cfce
02082ce5-0cad-4975-8835-34c009be2b39
022710d0-4057-4aa2-9d67-315088dc14da
024f032e-8f30-4537-b839-6b4ecf337447
024f1811-837a-4549-b737-6b34f4a6a2c5
030d676a-c9ab-4f05-937a-d8dadec864f3
030f8bc7-17c9-4aea-bbcf-b9de64ba719f
034c4a60-1b05-4e22-ada3-b34a7905fab1
037c4b27-29eb-4f0e-a4ab-2a6eefcafc52
038e2ae2-91cc-48ae-b741-9a5e140b574e
03c77eec-548b-437c-b685-dfa841901ba6
055e8f22-f708-416e-9b33-1e24d4a4cdf3
057ff885-d92a-48d2-82a7-333f3c949a72
05abbd4f-ae15-4b4e-9e87-2bba930a5f05
05ca9fbc-2f4d-4ba1-a9ba-59c33cc1505e
05ec6989-2a48-4a65-9d7c-4311087ac526
06eb484a-ed25-4729-8fa3-003f0dbc22bf
07614cc7-ed7b-4805-b7ec-b12027b2ad1b
07a4cece-c9f7-4e27-8111-0e11dfd1df04
07f5631d-7eda-4aa8-813b-bb8d67fa6c6b
082ce22c-88a2-4e6c-83e4-e938ecf4fb8a
083ea7e8-fd87-4cdd-b7b9-e0c62f69e805
083fd3cf-58db-4c38-a386-f170cb275f2b
09691def-19e9-4dd8-9898-4c02240d6bb6
096dd8d6-c291-4a3c-91a1-af8e706e3c17
09cc84d4-4447-49fa-aff5-475fa1999430
0a15d7ac-272f-4556-8a45-23bac44df011
0a60ac6c-53a1-4fda-b63b-1bd478ec6ca8
0a6c4a44-8fa1-4d4a-916e-e382b73343ed
0a6f8ed1-430e-40d2-b0af-a16ce7e1bfd8
0a98c81e-6a84-410f-b3fc-35808b8e11ac
0addae00-fd1f-42e6-a000-bfa778edaf0f
0b0c9d52-a318-41d9-820e-cafd4469fec4
0b26c284-cb9c-4c74-978e-b63d9b96c7e5
0b335b78-afb3-4bc6-85b3-f20c6946c189
0b6cf921-4af9-42fe-9081-d3937f555e69
0c036587-7018-4a14-8559-a34a22b639cd
0c6d44ef-4335-426c-95da-2d745fb52a4b
0c9f9622-9018-40a9-8155-f40c1e9eff5e
0d1774a2-9640-4db9-b4aa-80c6157dadbe
0d537c15-0829-49aa-9938-0a39492f2395
0d9fad09-cfac-4e71-bc90-3280c9c2d147
0dfd0e40-07a8-4242-a8b8-4305604ab505
0e23ea05-672b-441f-9e49-fdbac55a4bc3
0e2b4127-290f-4fe3-80eb-39c75ca79fd8
0e2ca6a3-00f1-4ebf-b70c-e3f19267fcd3
0e2d1d97-c52c-4c6d-b2af-c50e5d99161d
0e393992-de5c-4b38-a302-3225913145d3
0e6fa89c-46e3-42aa-86ce-a101ff6bf0a3
0ed9ba05-cd67-4701-940c-a80a128f61e9
0f0577c6-d554-404d-9ab3-f170de2e0bae
0f90b5e1-b230-40f6-bcc4-57b558607dba
0fa1b644-5e7a-42d7-8b51-7eff5092d01e
0fb17af8-80b3-4d35-a1a0-696c0ee66123
0fe22d3d-542c-4b3c-b5ef-6fa24378e1ab
1027a6b1-1490-4f8a-a86d-07275e169cf7
103a6044-22f8-4888-8b4f-39d04c182f79
1083ee85-9233-48b1-b699-d15ad783fd39
1088c76f-3904-4bc2-9a52-98c145dab535
109aa82c-5234-47e1-874a-d150ee69c8c8
10b4e48d-e040-4728-aa64-a3f422e812b1
10ccccdd-4a9c-4a9c-9cc6-da5397499452
10f48ded-cf5a-4636-9a24-e9f053184645
1113e40e-a07c-4d8d-832c-d24cf898e69a
115f9476-1b09-4185-a9f9-c07b7aece94f
11b174ce-c7bb-4bdd-be0f-4f5460cc2e60
11c753ee-1b3f-4508-8272-148720a1d2c1
124e9a57-a51f-44c3-8a86-bacc5a976023
12664f60-0503-435a-901b-d3382beda906
1280237a-0f32-43d3-a043-e580d4899899
12ad26b3-7a82-4c39-8436-c73ff06f1c28
12e0e2df-93d7-41b9-a47e-1836ed478730
12f5bb15-9729-4c98-b1a3-1f7740f90758
1321a673-4abc-4e50-9528-9a7a1949d6bb
134dda0d-0ed6-4bb1-a64a-68a739809ac6
13ce0d21-6310-4c81-baa2-36647b9fdd89
141289fc-40be-4878-9be0-73fca78dfcd3
143340ad-bfac-4194-8405-9cbc12f9d9e0
145bb26e-e7a2-4105-8505-cf53acd1079a
14870d32-bbf4-4ec0-8d06-f42d4f7eb869
14c773a6-8f95-4fbe-9b30-4f525428ceb9
14fc83c5-4fb2-4b25-b221-5817b2b2e319
1525b97b-4f76-4d53-adc1-4e03cec8154f
15593902-ee07-4cc0-8db4-590ffe4c7cf1
1567151a-068f-42b3-93bd-9a94f13fc01c
1590b109-f409-46e4-9a67-029daac43615
159bfb74-9274-4970-9d4f-a11f241a470c
159c1ce7-bbae-496b-942d-1b01b6787079
15ab0f37-f916-4519-b2f8-504d9cfb6cde
16e2ccd9-b22f-406c-ba67-48ef025cf1e3
16ea50f7-ed82-471f-89f2-71bc2f099281
18236a1b-2a97-4bdd-8ae4-f26a204269c5
18be315d-001b-49d7-99c3-cebbc28e720d
1a16bdb9-8e8f-4a80-a0b5-8acff931f270
1a81956c-c27c-4512-bc93-e601d518820c
1acc20ff-bd8c-46d6-b9e2-67f96cb91bb1
1b187bb3-160f-4b82-a092-108a1d268178
1b88a0f1-487d-404f-aab1-ce75e18c296c
1bde8798-6ef5-458c-a5fe-b16cebc67e44
1c174e72-dfec-414a-9393-f067405a0c45
1c176d0b-be17-4245-88cf-227c69dbdaba
1c480cd1-1d1e-42e2-b9c3-4455eb869c77
1c653c4e-f3e2-4e0f-9103-d5eee3c19220
1c6e5961-5a36-4c26-a789-58fbd81de38f
1cf97590-cf9f-45bb-8f8d-c8d64a884b61
1d0f494a-12f5-4080-8e5b-1b01f20556b7
1d26f5c3-414e-44e9-943b-42eb1f94219b
1dfe9d47-7d0d-4ec8-84f4-1e6f760db8c4
1e7e98c2-ccfe-44fb-81fb-270d5e6c9824
1ea5cf7c-4ab4-441e-a955-b886a7218ff9
1f05689b-2898-4684-86d7-fc7dc208ee47
1f718ce0-3ffd-4f06-8d6a-3c08eb633dcf
2086ad33-1176-4c64-9192-89747dd8625b
20a0a808-5fa4-4a3d-8f91-6a249b63ac64
20ed6538-959a-49fb-8f83-f23c0e8b2205
211ae683-4303-429d-bd17-99551520c172
2136bd75-82ef-4418-b905-3fbb7e5f77ef
214c4f8d-f024-4999-8a5d-cfc08d198546
227e965a-089f-421d-9703-43657d4f6df1
22bfab4b-6592-49f6-8e7a-defd77367df5
239985fc-346b-4e13-a6b8-fcbafe54e6b3
23d50ecd-cc50-4740-b12d-9a4d55971303
23f54245-ea4d-454a-be13-56dc76f02ce0
242cf5d4-f973-4cd8-9f9f-b99dbe11cc8f
2489fd03-0abd-4a6b-ad91-6862fd843194
24e0f321-3d8c-4a3c-ba87-bfd624e9a3e5
24e220c4-d5de-4f93-b320-91bc01a35385
251a3194-1926-4095-ab62-8d1e98b0947a
2581730b-15c7-4bd6-9fd4-b35109c44438
25c9ede8-ca00-4595-9b55-ce674987db2b
25d483d7-ff36-42f3-a13b-327cf9c6fed9
25fd33fe-4f29-4c6e-a60d-16528d6bf185
2631dcd1-ada5-4afc-aa17-ab0b1855758b
265ed9ec-50be-41fa-b62e-24eeb72d1d46
2694476d-f8b7-4bd6-9ee6-18b8c5f2beea
26bf7ccc-3b62-4502-b61c-7ca57efedd0e
271d8cae-f8f3-47c4-a18c-2ff6231e0976
274944b0-d236-4901-bf4f-4ffd6cc39262
27f68106-d52f-43a0-a4d1-fc60c3aabbdc
28ac38ab-3708-4fe3-b6fe-131b78662431
28f4a213-7d17-46b7-bb9d-0840bbdb9ce9
2953e7cf-70f5-4b46-ae5a-77c183f6676b
299f0132-4cc9-4434-ba2c-e3daabb2e55a
29baa39e-4b75-4bfa-9abb-cfc96f69787b
2a26aeec-4b08-4de5-9d6f-223e9516318c
2b6770fa-c613-4b16-add5-becb19622227
2b6ec7e6-43b2-4b0e-872d-02c378c3ed67
2bafc5ab-0043-43ac-9bb3-c4665123a18d
2c3de357-9462-40a8-b77d-a8988928fbfd
2c9f7167-8bb6-4fd1-a49b-f9d1c2434885
2cb637ba-9f0c-4adb-ad2f-60f98a2dbf5d
2cdf348e-a959-4058-99f4-b807d8a961d1
2dbbfd30-742b-4010-8670-da08184bedea
2dc913c7-1947-4f22-92fe-d553f351c8ea
2ddccf1b-ec9f-49bb-9726-825cad8cdd70
2ddd1770-55e6-4b9c-abca-f303f5bdf2bb
2e27d421-1599-49c0-aab2-ed4bf1a7d2c3
2e36b2e7-1a77-4d22-807d-0338b852a8a6
2ed931fe-4dd1-4351-9da6-d511cebe5089
2f108133-4592-46b1-91cf-9c6a23a4f9f8
2f2731d3-e3ee-4d99-846c-21fcda194097
2fb96010-5254-4bab-b72b-49076391f679
2fd2aec1-7764-45ed-a307-dfcc84f38470
2feed6b6-6b83-4192-bcdb-ea809ca0706d
30d255f9-ca0c-44d7-8d95-b0fbc67601b7
30db9f32-7f00-44ff-920e-ed521678f5e9
3122c50c-70d9-4088-a0b0-8176426ec430
3124c289-a468-4386-8825-f1712258f34f
314e961a-506a-48cd-8bbf-657baa07b1f2
318d3f21-96cf-43ac-86e6-4cf3c2368342
31eaa0a1-90d0-4039-97c2-7e82c41a6cab
32100fae-a62a-41ca-bcf5-a7e6e43d3e7f
3264c248-d81f-418b-bcf3-0568a45f0839
32b755bb-3847-42b2-96e6-cfa07350b017
333a5cc4-741b-445c-93f9-9fde6f64b88f
3362c11e-40d2-4bd7-978c-91f936450987
3372d964-29b5-44f9-8136-2f42a95bdf7d
33f133eb-9f35-442d-8749-2711fbf8bfc7
34352081-0070-422f-b188-b951e0a677a0
343bf57d-ff1e-4145-b6b1-007372e6c230
3534ef9c-dc72-4cd8-b306-7444a4293b17
3538e258-9771-4680-a977-30a44d3a9d2b
35d9625a-b0cd-409b-8aa9-7f2c7f1e76b7
35f27826-1d95-4e88-afd4-6d32049f3e37
361d1c75-f74b-4248-ac5d-f14ffa916d75
36583a01-c448-41ad-a8ae-625dec2fefad
369979a3-ba3a-4f33-857e-79b9bda97955
370a0979-e87c-4520-891b-accabff98ec2
370f37bf-9146-4b18-a780-6a7116a9667f
371644ba-5285-446d-a22b-3ece7d27bd88
3742bd0e-d9f8-44f2-9f03-e8fcd209aba3
37d404cf-dd9d-4ea5-93a2-ac47c2ede057
380fdc25-70bd-493a-bb35-875f4fc09677
382aa5e3-bc1a-4abb-ad44-85b5c77af157
385278ea-331e-4811-a94c-a1d2f0e38511
38538471-53ce-4962-a5ba-695e9864d1ae
3864a376-da8b-43fc-8413-a7f63e423641
3929f37f-a3d9-446f-bac2-0bd5bd72b6a8
3938645c-b223-45a0-8b33-c03ccdfcef2f
3961c160-8695-460f-a818-bfe082f0d065
397690c4-f8e3-4e4f-9cc9-545b2316d11c
3a04804c-8484-45ae-bc12-765eb67a745f
3a31f91b-d960-4fb5-9f2b-df3f3b1062f6
3a320268-6aa2-4efe-8ab5-b5a0ace52109
3a7d195a-75d5-4813-8fb5-5f5cf246cb15
3b27d1a1-910f-4619-b6ad-ad84d9b28044
3b35ea6e-2574-4381-9a84-e8267f8effe3
3b63d01b-6035-4f91-b6c5-fa27c571b3ce
3b63f90c-3d3f-4108-ba19-19a6969a7390
3b67e3ef-a186-432c-a7e0-fc354c8a0a80
3b7f7fa4-ffb0-453b-b379-6c4315cdf892
3bdd6fb6-6548-4daa-b41a-47884c0462c6
3bdef565-49f7-4c71-b774-25a74c550d2f
3be847ad-9e11-4737-8cc4-ef42d578adb0
3c312d3f-e853-4040-a25e-6a0499126a9a
3c695e1e-03d7-41a4-ba0c-a052ed012e60
3d03b1d7-2915-4430-9bff-892e26cdb610
3d6dfb83-73e1-4fed-8f7c-f9f4214f6605
3d8399a7-c3db-4342-b5b9-b0210ea2fcd4
3da169d2-9950-4565-8918-f5780a461e7d
3e43bbc5-8ee6-47d9-8bba-ce0aacaf5f5e
3eb93305-9139-4c1e-904b-18d320456a09
3ec47f57-85c9-4cb8-b0f2-a7dfbcca5780
3f0820d9-caca-429d-b954-fcf5fc89ff08
3f2ee1d8-e272-469c-9c9b-5e7d3b58f2bb
3f428ea9-84e4-4822-b0a9-ef439f45a623
3f59610b-5942-4432-b4a9-6db56479a926
3f7b75fc-71d5-4ae8-a1c8-0acad4815747
3f924bd5-da3b-4b8c-9098-694004dc9bb2
3ff1098a-0794-4134-911e-688eb7d9ab49
40599ba4-7bcb-4be0-a368-ce579a566a56
4071f672-a29e-49cf-9857-e8b877bf4514
410cc73d-b13c-450f-85cf-ab567b606003
41555639-be36-428d-9efa-00575e1c7d89
41751775-bc36-4a1d-879e-2c09e31e395b
417ae751-5445-4d7a-b08d-aa1e50488bf2
41c1b907-8b6f-464d-adbc-1af9c3e8e234
41c2247a-27ea-48dc-9f5a-e98138b96fc7
420438a9-1f1a-47e1-aa06-72fccb0f67b9
4206082b-0e80-4d57-8f24-3142127f050f
424eb414-d7a3-4a34-99e2-29fb74d9dcb4
427c3cc9-94d8-4a2c-9746-32074a816c9e
42aad6b7-0546-46e7-9f17-3dea32123e6c
42f9efe3-bffd-480a-81ae-ed94abc86430
430f18f6-7995-4c99-b306-13608e360f01
43438066-4a22-4ebb-bc92-dc9b423ef284
43985bb1-bd05-4186-b25e-c338c30c6c05
439ebf2b-a781-4635-aa3a-a75c14e22df0
43e8bf5a-5d8c-4df8-bdfe-d7846a9d2753
440d0973-1f48-4351-b9a3-4ca31cdad1de
44428a20-802d-4dc1-bad4-2fcd0d7fe9b8
44691d2a-700b-46ff-b025-fa9766ec9899
4469f27e-b868-4768-bc4e-73ae960ed01a
44a2d755-4591-4539-b150-73de92be0908
44b54aaf-3601-44d6-bc14-9c7e55dcc903
44ca36ec-ed61-4383-b326-5e1d0fd6062d
44f7d0ad-2e0a-458a-9e78-74bb037b5e29
450b3ec7-4619-40e6-b609-ed692129491d
4548c63d-24e9-4ecf-b3c6-6ab255394125
4576502a-71f8-4b54-9ff7-c22efdb2fac5
45bd6d47-033e-4211-af8e-d931c008a2a0
46744135-73b7-481f-8230-2cd0e2003be1
46a0dcb5-92de-408f-a848-0f59c1f5280a
46b1ec06-8a36-4ecf-9be4-751be1bc56d8
47aa096a-764c-4c12-a5c2-94438c7979f1
48a71620-63d2-45c2-b371-18ff5a718149
492b32c3-4f80-4ac0-857d-b4d74e2c954e
49a0b509-957b-4a15-82b2-cc5d91c99c93
49c78b86-fe61-48a1-9948-c20028408451
4a09131d-e347-4a06-b424-077f79663d75
4a308a89-a9de-47df-bf15-b675c7a3ac03
4aa461cb-5d3b-4c1f-9aba-313a891b48a0
4ab95c8c-dd15-4048-adc0-2de14ae3120a
4afa9713-f69e-4add-a540-571c1e7fd311
4b02671f-318e-4907-91c4-2402c3b5a3cd
4bac832f-1293-43d7-b9fb-603d8b0e0f17
4bf45664-2114-4bc5-a03b-c2c5ca84b576
4c0d85c8-87f8-47e8-8c33-4f73cae1da2c
4c84a4d5-00d6-456e-a051-bec390f64766
4c86359a-4ecb-4566-a48c-9848edaa2630
4d5b38e0-94c5-48c5-88ee-74d8f85be754
4d6f3090-77be-4c00-972c-01abc5cc40c8
4dbdd9d3-f6cf-463a-bc23-29bea7a8a151
4df9079b-3a17-48fd-b0db-3ac2c9026a93
4e0bb8de-e695-40ef-a4a2-48b6a0cfab50
4e89ea6f-583d-4616-94f5-484852281024
4ea56ab3-4906-4a16-a461-b3c62bb5687d
4eae1409-9e95-4c1b-95c0-27d0427fb317
4f543644-46c2-4b21-b787-095f7554f49f
501a09fa-73bb-4e19-b0a7-40947ec1c8f0
506e4b8d-eca2-411f-aacf-c1589355d397
5079c484-574c-449b-a0e7-dec5580dcc28
508c417f-65f7-4850-bc0f-4107a21b4dfa
516a7f22-e581-4a8b-9e1d-8c48365c468e
518e2912-6552-44f4-b74b-357c2aaae96b
51918868-5a1d-49bf-86bf-b8bbf17ad40a
519f0488-ccb4-43be-9210-d4fc5d7eb117
51db0dab-2bf8-4e9c-8f98-67a1846e6181
526c17dc-90da-4753-836b-cf301901685e
52a73f11-5c54-48c3-934b-a788cd9d9da3
52e4a684-a588-4ebb-bc7f-12bb08aad290
5366e955-09aa-47a9-baa9-4a3868c9ade1
53b455cb-504e-4eb5-b392-0da6f7e217bb
54aca7b7-13a5-4bea-8d70-f4c1f0b47846
54ebe5d1-db35-4713-987f-ec3160d742c0
5537f532-3104-49ad-868d-3d83aee0c40d
55723c32-3b4a-43a5-957a-f746da28c2e7
55a8af3f-c266-4671-83f0-08552329d19a
55e3fc52-b746-4d9e-85e9-5197ab258f62
5607cbb4-ca8b-4111-9c71-41e073af981f
568389cc-9076-4ebc-9155-d2d3586458f5
5686d348-2aff-463a-9ed2-801cfdf5e168
56e88c05-38f7-4a4f-af30-3109e67ec27b
574074af-391d-4d53-8f72-5cb30ad4bcba
57450b84-cc64-4e2d-96b0-ca9000e1c972
57824bc2-3dce-4fc6-b0b9-a2606b540e8e
5813cfb5-985e-4614-a47e-4f519cd9e43c
5821f34c-23bb-4582-8c23-91746f2bce35
583fd86b-d738-449c-8e5e-ca6d14781d9e
58a3554a-7195-4a96-99d3-9cfc200310c1
5916af18-6c95-4a9b-8460-cafdc261b3af
593348cb-0730-4efa-a9c0-958675838462
59381c63-93ec-4f3a-a3fa-e144c82cb1d3
5977736d-fb06-49e7-98f3-ac587f8c5f77
598fcc5e-0472-40bc-a6b3-9240e2f9c177
59a6b346-1bb3-43bf-baa4-3fabacf04c57
59d21184-8388-4922-be58-714cf9155339
5a837d0b-15e8-438a-aa33-c1f662916a70
5a93744b-5a72-4c55-b559-1ee35a843814
5ad95e14-6428-4cb1-95e5-a58f49a1bedd
5af77398-e86e-48a7-bc29-7561af797dff
5ba5b6f2-c864-4f72-8e50-a294cfef84f7
5beaadea-0913-4da8-bc21-5d96b3805b10
5bf064b2-4b95-45b5-b99f-c1463e88a774
5c4b4d98-0a49-4055-9030-5fbcc0c003cb
5c5e1510-8ce0-49bb-a1e3-0667cfa51023
5cb9500c-bec4-4ddc-b202-eb930c9af4fa
5cbc036e-9759-4afb-b0ea-98068ee85878
5d32f035-2b7d-4f83-ad8d-aed9f0f74689
5d483791-a898-463a-8904-2eb7719f88ba
5dc25b92-e51d-4799-8af7-80558d3a8177
5e0b2ab7-7147-4d8a-b49b-9c366b1d37b6
5e12c8e0-53d0-4f77-bc65-2645c8676f41
5e1d0f3e-94fb-4c57-904a-37a65e9a85e9
5e424801-a9d1-4232-bc97-96993aa653f4
5e5f2a4c-72b3-4653-b211-c339d0817d9a
5e903a7f-d8f2-4e30-9cb8-e94bc14df26f
5e915bda-f4fe-407d-8e81-a7d39d723215
5e925d41-7ef8-412a-9940-a03d661d6911
5e9b67db-39f9-4423-9a28-11357e28512e
5f256efe-2982-48a8-9b44-ba45373b4431
5f41a442-93f5-4e30-98de-1c63cf8c1df2
5fb08257-153e-4a5b-99c9-8484be419895
603bd6a4-c282-49d1-87d2-7613d9923cbc
6041d43c-c129-4d00-8771-1c88d52183be
604c62f6-a6c1-425f-b92b-c9e932d64852
609c60ec-b119-443b-9e7c-c1d682922fda
6100cb2c-2eeb-433b-bd42-86c296b4bf63
613ea3ac-25c3-488b-ae9a-2dda765b4372
61ba4061-8279-4fca-8fb0-6b3a4809386d
62627330-e88a-42ad-9868-2d57f47e4e1d
63399437-4817-4312-80ef-7abd90cea75a
63ac4102-d0ad-4ebf-9e9c-ce5f052987af
6408ccb4-21a0-409c-898f-859fc86d46e4
657d1b7e-a518-44e0-89c4-b3db80e4eb27
6604de7d-99bb-4495-8887-c0079e690053
6646a56e-1ddc-4980-9a71-4547d63ca7de
665de268-5dd7-40a5-830f-b84450002809
66933e28-0a89-470a-994e-51ab5bcc1994
669fa797-65f2-4ffa-91b0-9ac815a0f1c4
670379ba-451a-4b91-8058-ec6baf86f5e5
670b06ea-dc02-4059-bf55-874587b66500
680b0894-94f0-44eb-a3c3-9f8f362a45dc
6838dc12-4a34-4da4-944c-9b5aa333e617
6839a04c-905b-4fa9-a2d7-c2f7daf6c5d6
6896e2a2-dc4d-46c6-8cf9-71b24f432011
68f9045c-e15e-469e-b4d6-d39042768244
6902a225-1685-4b89-ae07-03a042f55b5f
69874e2b-2dbd-44ad-a3bc-f9e9ee9c5821
69d4f742-33c8-43c3-ba2f-11e11b3b7ea1
6a78de6c-8abc-4b0d-afff-c6c731b6fd45
6ad9c288-ef76-43bf-8ae2-073f1ef4ff63
6b1c4609-98a9-4c18-b52c-0c4665b99178
6bbf1050-acac-417e-a237-eabb63cf51bf
6bc530a2-95e4-472d-a229-ab825af001d3
6bfbe906-f827-473e-a7cf-d8ef1021ea67
6c03ebf2-4bd8-4c39-857c-92b4794bca94
6c1d09a7-1516-454a-a4f2-f126db660169
6c6b17e4-298b-4ce7-91f8-c0d369914e8f
6cbb2965-d38c-43a5-9367-c8feb36c8900
6cc9e9fb-c0fa-42f6-af95-e27bc466714e
6ccd2037-6d4e-4d38-aa06-0c506649d97c
6cf21828-825f-4056-a3b8-e8490379dbe4
6cf80125-08a7-43bb-b951-731b9f579932
6d0f91fe-4d20-45e4-9a8f-eb31a0cd13cc
6d2d3a61-c4d6-4351-8b24-65c45f4a399c
6d6978b1-23ab-4288-9589-603b0104675e
6def06e1-c014-4b6a-93d7-6526488e9798
6e092a88-7637-4acf-b211-02713c1dc9a7
6e3a4f4b-803c-48dd-9809-13ebdd9274f7
6e7125c6-2c5c-4dc2-bbe6-d32792115312
6e7c198e-3287-430f-9ce7-5950ce43832b
6ea4182c-976e-4a9a-a619-b0bbd7e6bb5a
6ed21a6c-bdf3-4cdc-bef9-44783847fe4c
6ee00163-fddb-4406-805c-81630a4f709e
6f07d945-4084-4d64-8480-ce37e2e0dbbc
6f1720b6-cea8-4b3c-b053-2cc279b8f625
6f1e8ef9-eb45-4034-a664-acca07cecb72
6f23591d-1c80-45e9-b723-85389574ae93
6fafd202-dec4-4a24-8f13-88fc49595a68
7027f0d0-a7f1-4e1f-9455-da49670bd0e1
703c90ed-ba07-434a-9574-3b208a8fbc80
703cd59d-aef1-442f-b1e5-7514c723cd72
704ca132-2262-4861-818a-f2d79eb0d445
704dbd2f-7312-474b-ba0c-f8fe32956a03
707b208f-2f9f-4ebe-933a-415691a62130
70e558b9-86b7-42e7-94cd-ad7b944f58d3
710531bf-f900-40c6-a915-a7e46dfb7509
713c3347-eceb-48dd-aba3-0d50b722f1d5
7149c4cc-2de5-4e95-bf02-a70dbb5cbcfa
71587846-7fa2-47a5-9b28-b5dc251310eb
7158bada-5f27-4aaf-8cb6-9b16e7da3d45
7177bf8f-1c5a-49dc-93c5-2c32995e09fb
722b6217-3158-459d-8de2-f9dd87fb36a3
72c33104-59b8-49cc-8fdb-29fb776ebc6f
72c58a17-78b4-4a4e-a54e-e4a3e2fdfc5f
72f0d8a0-cdef-49cd-b185-dc2803f02798
72fc16d7-1f09-4282-9632-88117940ece5
736d18e3-f896-457e-a53e-707cecda6753
7386fbcf-5eb7-473f-823f-181bacda4733
73e4027f-8ad2-486f-b6e5-1f4517d75797
740e43c7-0a1b-40d4-84fe-3783e41b9cc9
7454978b-dd05-4331-8ecd-2b41976f8b43
745a64f1-5a91-405f-848e-4883462fc865
750480c4-8623-4a3d-b440-82c047289e27
75297e15-9612-4f26-ab33-1b3873c5b9a0
753a660c-eea4-40ec-b99d-d0635659d8a8
753e0903-5fed-4a9d-bfa7-381498c73c1d
7549acbd-b783-4a07-aedd-c6a36d7b0300
7585abd0-bc26-4256-9af5-97869b106163
75b7dad2-5598-40e9-88b0-64cd589d66a8
76434c3e-e83c-4163-87e5-b299903dd3ee
7690908d-1a22-4c29-ae80-be299fa3b2f8
76dc1e6a-b2b3-40a4-ad64-583dfc1656fd
76f88ced-8cd1-4da5-81e7-7d6a949d7136
770d21b3-aefb-457f-86b4-7a7f13bfaf55
77474a31-3719-4be8-b9f8-b5b1bcb2521c
77a37545-43e0-495f-8e20-7da4069d612c
78040530-e6ed-4c33-94ab-9f5e5d8c5b22
78821ed3-d4af-4dbe-aea8-34f7b0286c8a
78df3b0e-1d05-459c-8b56-829b3f59b2f3
790e2c69-8513-4309-8c8b-a6a8ebd47bf6
791004c0-420c-4f52-a5a5-1e338e63520f
798f865a-d171-4242-b1d6-c3ef40c4ab72
79bac132-c930-4cd4-a586-a74f37642542
79de1d7a-ff33-43df-9013-946671ece8d1
7a09687e-9124-4a05-b789-1993d30b3c3c
7a5237c2-949d-40be-adbb-e7e2add4836c
7a8d97b6-5e3c-406f-b85b-271158bc9713
7a98179e-4fb1-4b5d-9e59-2d1f74cb1dac
7ae604cd-9fd7-41b3-891e-f8a66d205c6a
7b0c8027-7e7f-4351-9545-12c56f2c5a28
7bba72ae-b73d-4190-b5e4-3b33a1679c8d
7c7ae981-4cbd-4c36-8d5d-aa5b484c6d33
7cac67d1-d396-49ae-931e-a9ffc30d2554
7ccf95e2-9d5b-4093-8d76-6f6846df2eb6
7d367a77-b55f-4f8d-ac25-9f721872271b
7d37cfa4-c3ab-48c3-b88e-eef308805555
7e089c4d-498b-47cc-bf74-ff0b8f501dbe
7e1d845d-73a5-4884-991d-98829d0fe771
7e4f2dc6-399d-4a53-a353-7311e0eda98e
7e63ab70-eb0a-4b53-8ba7-86486633e25e
7e86584a-500a-4417-881c-7719f8b23401
7ea96d97-6cd0-469e-8a92-9ea520cb6608
7f0acecb-96c0-443a-aff8-a6722eced96b
7f2bd6aa-2d6a-4434-8a3c-6412fd886f76
7f4452a9-b380-4265-a132-62c6a85d139d
801bbc05-67fd-4fcc-a4b1-a425654a4daa
802f8aa3-31e7-4ef7-b197-e14210e48ca5
804ea3df-7a60-444e-bcd9-17c2df956333
810c82c6-15a1-4233-91c0-d3fa0383d1bc
81291ffe-4d6d-4381-8b11-8cd2029d8461
814a6d8c-e648-4fd0-b04e-5b688e84bf5e
826e1e93-a6e4-4028-aaf3-18f458578f33
82764b8a-52d3-4b65-89ca-3ee457dfb24a
82858045-9121-46bd-841d-e563f8a76134
82a76e7a-f814-438d-9d1b-7baf50563d30
82d47baa-5f34-43e9-8943-e6afa6a0676b
8342af25-ea14-422c-afde-f948d3aedc65
836c4882-2d2c-491c-bca8-2ab26b0e5f68
83b51310-b096-4ab8-b433-9924b342c882
84289b03-b4b0-4660-b0b7-d409ef74a84f
8459d713-189d-4843-9e3a-a67b751e5cdc
85d60c9b-8de2-4cbe-828c-08a71b412677
8603799f-b741-4ca0-a47f-6c97b9098a70
8606fa5f-2eae-47d6-b960-4d24adc1753e
8614fd40-8ab8-45d5-a2c4-96e003efa9b6
8629aefa-705d-4a5f-a403-ca5c45908f80
864e69e1-6912-493e-9813-63ec3edf2d07
8650ba1b-dab4-47e7-8507-1d88043abb65
86b55f7d-c99d-48f1-a7d4-872e31052770
86bd6ab3-31b5-493e-9d37-2896a63daae9
86c53a6a-d93f-422f-b3f3-4f153efd0aba
86c73d96-c0e9-4101-bdcc-f31ecc0d2c24
86ee1c96-99f6-4353-acad-52b398b88c70
874ae6c6-e4f8-4602-a21e-972a7ca2a107
8789cdd0-e6c3-4789-b566-915b14b49e0b
87f8c748-ef89-4de7-b2d5-d720456c4f36
88aec0f6-fa40-487b-9cbe-ea1270b76ea5
89174677-e8d0-4e70-9066-913f3bcf8f82
892a0c0c-4597-460e-bfe8-cc5760a7b933
8a2c9584-3f5e-4d9f-83ab-1af86c01f94c
8a891ab8-adb5-4b52-b5c7-5a7e8cda924f
8abcf98b-76d2-48ec-b057-1e4f01d3a242
8b8e1241-fea1-4bac-80c2-5f61cd923435
8b9ad9f6-6045-40d2-bc52-c1a414c6b5db
8ba19814-bb51-48bc-924e-e73e395561f3
8be0178d-1c76-4e72-961c-3dcd6ad01f42
8bf09f75-ef82-479c-a68e-4cfc96fabb64
8c0a17d3-4f39-4904-9f85-546346eb9e3e
8c1fba7f-c2b6-4ead-847a-d77924368ef5
8d255f77-41ba-447a-a7b5-694bf74a9dd9
8d6ac384-27cf-492e-83d6-9d96e50acae7
8e186b7c-377d-448b-ad43-67b190dcbf44
8e66b15e-aed7-48df-9b65-92072ed90216
8ec3ab1f-a9a9-47dd-8734-6546f190ee61
8edd53a9-fa3e-4d11-b188-1e71e9cf4eb4
8edddc8e-0e74-4a6c-96ec-0ad02d10ca3a
8ee7988f-9bd6-4378-9a4d-13e532006836
8f1d0449-0ad7-4979-a2f3-91b4b6a71f18
8f3a8fdf-1c3f-4286-824a-db00154473d6
8f52b830-070a-41ab-b4f3-92bf4071aa55
8f645da9-a236-4f4c-85e5-698ac6ffc0e8
9004dab1-f631-4237-9581-3aa85f9f7150
9004dfee-fbe9-4c6c-966c-acce42e3a7bb
90354440-2ced-4ec8-b424-d38d2cedb772
9081f8d5-2273-4335-9190-4953139dc92d
90c4ccb0-0262-4599-81c2-178ce409a2e3
90f61c76-ccbc-4c98-8d7c-7d0084faf1b0
913a10d3-2d7c-479f-ad89-9363faccfe07
914ae022-2563-46f9-97bd-616b2daf0419
914d7ec2-261e-45c5-ac0f-4730c97b6f97
91755f63-8480-4ad9-bed7-1e33dab6ea21
923b17de-5bff-4962-9649-92515576efd4
92c38338-3e68-44fe-8606-04fa8aa219af
9342f57f-1814-40c2-82ff-6feac3280791
9356e617-9392-4e77-87fc-6c227c2ed29f
93a7b065-aede-4249-b2d5-2007f0976dcb
93c13013-75fe-4941-8e69-2671f2c3ecef
93e6b3ff-3dcb-4bd9-a627-d932345a704f
943f2e99-95bd-47b8-b1af-e3b94cabf0f2
94a9c091-edbb-44a2-b520-c3b6189d6461
94fba320-64c5-4024-8d39-f74b82211938
9529771e-00c2-405b-9f6e-9d3e487cb510
9635d9e3-6d4a-446e-b792-35b378213634
9671c8a5-3485-41e7-99bf-ab90a7396c6a
96dde7e8-844d-43a1-8a59-fb6c911be28e
96e0791f-e3eb-4e68-9365-b4cf5b0b5bdb
97aaef72-7403-4a2b-a3bf-d230828a9a89
983dfbd6-d04a-4d0d-adcb-581ca919ed51
98e8bcfb-ae44-4cf3-abfc-ef6e082e1b3b
9932165c-7d0c-4668-ba83-20e0a94b501a
99369cdf-1512-436b-a683-d134ab77b8e6
994e9649-98ae-4c22-98d1-b65531699d17
995c0d30-c6ab-4036-b442-171c91884830
996b7a80-255c-4b78-a89f-0cbcec3c2758
9971a5ac-3ad5-4ec1-9c2d-8e3375eabff3
99b6d2e8-8195-4de0-9e23-1925a17dfae3
99f82317-7b18-4948-8096-d45b3dd2fb46
9a343f15-7a3e-4637-8e96-286cada00e87
9a462c94-0421-446a-a410-cef622f907ae
9b515dc4-12dd-40c6-8048-2d9a04be807f
9b5cc310-af37-47c6-9a76-7aa6e6f743d6
9bab6f59-48e9-46a0-8fc2-bd6957371e04
9bbdcd7d-ec74-4445-a8df-8b98314c91f5
9c092b90-8b56-4ed9-b45f-6da1ed996a6c
9c51ad44-1889-43f7-9fa2-c07246b52075
9cdaf518-0647-4b9f-bcb5-433bcd03d862
9cf783bc-dce9-4f32-af71-d12744144a64
9cfad686-ce80-4202-8a99-ca9f976eb79c
9d005594-e639-4cc8-aad7-a2ba0c58c6e8
9d8475bf-7c83-41fe-873a-6f67c8a5ad7f
9d9c565d-4168-4a13-91ef-73cc69e780d3
9dee7ddb-06e2-44b5-ad59-3180459f980e
9dfcfd20-8c79-4d83-b93d-25c76d9771ae
9e0aa64a-7587-4b39-afe4-0a291ffd4b83
9e32cc69-b324-4d2f-968b-79df3c156009
9e99cd71-ca9f-42f6-a3ae-b02e978d5b55
9ec4c6e1-a31f-458e-9ea6-dfe06283ab57
9f0f5ebd-4c2b-4423-bc26-9f8b68fccc95
9fa1433a-2ebb-4928-bc0f-af02d8dc6459
a0050f81-0045-421d-a2c8-a5a22f578640
a05f696e-653b-4c9f-9453-defc8ee95c9d
a0836922-aed7-42fe-a2cc-d008d40b8e6b
a0a13b83-f1f0-4577-ab3a-4d582ff5fb47
a0c53619-39ac-43b4-aa76-7e8f3f7c431f
a0f0a543-fd91-4a7a-920d-53b5a07b13f6
a1479f9c-5480-46b7-b14f-56d5f29112c9
a2156c4b-5dfc-4221-a61d-d14bd18cbe5d
a28935d9-5ab0-4eff-bd97-190e5a543ac9
a2b6b77a-0c79-4b21-9a6a-9c8c292e702d
a31551c7-d844-47f6-aac6-800f2a6d9209
a3491d26-0506-4c57-b11a-fcbc71f18e2f
a38e2f8a-c166-461a-b425-5ae9471c0210
a3a4b183-90b3-4136-90fa-ae2b7a65378e
a4c27393-38dd-4063-87be-39beefda82c2
a4c7744e-12d3-4b69-a949-3a9a8eedb2ee
a60b9d15-bc6a-4589-b88b-9415e824dd77
a62ac691-5290-4faf-a34f-953b871ec909
a64f796c-3669-4746-9240-b7a87d18a059
a6c02e53-185f-4716-a5a7-4a81c9e0d097
a7628156-d41e-47bb-8b87-8ccfbe65207c
a7e2932d-8d2d-4b7f-b191-167c917d5dd2
a8182bb9-a304-4916-9657-c80e7270d859
a84b9334-c715-4d61-832e-e24051703702
a8bbd4f1-7930-4e52-9ffa-3721a8fc74ed
a8bbe133-d3fe-4deb-a267-5ab1a04f1245
a8c7d7e1-ed7a-4f88-b1cb-773a90032f19
a91f9a1b-593c-4a6f-8300-eb36c178cea7
a964b82c-1986-4646-bd10-e9c60a40a0bc
a9b47581-0d06-492d-8162-fa2e360ac70f
a9ba13ef-0963-4098-81e0-d9059bfbef89
a9c69c77-a785-4c86-b12f-66bf1b0e407b
a9ea7dc2-8c9a-4994-8980-55698dc5a0ad
a9f4a1ac-41f2-41fc-80f6-9cb3934369f1
aa0b32ef-97b3-4ab3-99c6-68f7edd09b81
aa1b0914-64c4-46f7-8a7c-1ae2259b455f
aa565323-f0d5-4f05-970a-383cd971d6cb
aa72f69b-d3e4-4236-b19e-0dc1ab586c4a
aa965a24-249e-4508-b495-2bb782b72e7e
aac78ef9-a551-4701-9917-286d1477ec9a
ab3ddcd9-125a-46b7-8ced-fc79faa70d13
ab484311-5bd8-4c2c-8387-cb89d95b387e
abc293d8-826b-42a5-b1b3-f08f9433936e
ac965298-4c8c-465e-9963-7e70776fb949
ad05bc9d-fe5d-48ea-9b44-277fb5ce3399
ade2574b-1245-40f1-8161-7dd24fa1e6cd
adee31a1-9b97-4aa0-813b-67b8373c4e9c
ae0ffa34-c78e-42fd-b99b-ec600df03cc3
aeafae21-a0cf-4497-8c0b-3d71bbe39dd6
aeb517d2-77e8-415b-940a-a560df18720a
af17d9d9-c4fc-43ad-b410-3cbdb5c933a3
af37ed3d-35de-47eb-b87b-d98774ecbb2d
af61ae0d-e1b2-47ca-b32f-4cb66086f099
afb8f42a-9a5d-4e08-a50b-1a626fa317f7
afc42ba9-c9e1-4c10-8d27-5cf2d46c90c6
b02e0353-b378-4a0c-b25d-cda0a284a5f8
b0983f9d-ffc6-4607-8b74-5b8dd0a2fe31
b184a0c7-e3e7-40a7-93cb-d8ae999b800f
b1a6b411-f4ce-4f6d-96d7-30a4760ec32e
b1d7189e-3d37-4bca-a7fa-4e75db6dee4c
b1e3cc3d-b3fe-4166-8954-1dfd1291b048
b2a2cfda-174b-4409-9da9-1bd846f4ef68
b2f7514c-5655-49f6-b88b-72e609b5642e
b36dbd8e-bc04-470b-8124-6838dcf9eb69
b3d86128-349d-4a0e-8090-e6965aa20775
b3ece710-707b-44fa-9230-9fe54bbfd420
b412d6ec-d7b8-4413-8c4b-1716e97d8340
b4694eb3-b95d-4f3f-ab67-ca681e356cc4
b46f08e9-7c7a-4c29-a24b-7b6f305a9428
b4d0b367-30f3-485d-ae87-b2f962879442
b50a7828-e194-4a7b-b65b-17e46fd7da42
b546ab32-fe17-4f7f-8193-0a15aef09287
b566d1e9-76b9-4bf2-918c-b29a05d3e300
b59d89de-d296-4709-9dad-c1fe94f49e3b
b5c34def-778d-4bec-919e-e8917b9430bb
b61afc06-16c0-4613-b61e-976e0811a27d
b66ea677-ff9d-428d-b010-42710cc3118a
b6ae6107-3864-4f4a-a536-3685367de424
b7100431-0049-432f-b6f2-6b4eac186d52
b7536b78-1bd6-4b3a-a04d-cd089315f741
b7863dbf-cb8b-4404-a8ae-590bcd02e10a
b7f435d6-8e00-444b-982b-ac1dba3587eb
b80a536c-3c70-4039-a71e-b9575a884ae6
b83ee16c-0809-49a4-9b86-5a5bb6e65618
b86b8b40-0a33-4bfd-b5f6-e50a8f743816
b89d9f7c-bc3e-48d9-9d97-03a149b0afd8
b8e6f17a-74eb-4848-8e33-59265a01b73a
b9edfb95-01bb-496a-8bd7-2369f68b4162
bace6e5e-9a1b-4eb1-87e2-e436799aea84
bae4ed56-388c-42a3-8c9b-0647b5c521fc
bb24c1a8-f425-4df7-860b-5c727d4dda2d
bb377b85-150b-40c7-a028-e932e89a7244
bbb97c1b-c833-478b-9148-8da103bf01df
bbdaf2d5-c5d4-4ff5-9476-c95b3edcaa32
bc958a41-341f-4503-96b2-1cff9d7cf193
bcea2830-e657-4086-9ac4-3de01a5195e2
bd16faf9-8ed4-424c-a988-876a05d98fbf
bd1f230d-f98b-4ad6-a950-06d069833e5a
bd57e270-9f85-43f2-ac03-13d544c04b18
bdd3b690-64bc-4d05-af40-1b5dc312ccff
be173a9b-c493-4bc7-bf2d-8f1f27485c1c
be1d0170-3f4f-43a1-b56a-61dbf67f46ff
be241883-8f27-47ad-aa98-663e8cc147a2
be880243-8083-41c2-8832-c9592e24741d
bea27aac-5c36-47fe-9f7f-aa7539d7bdbf
bee58509-d250-4835-8a95-abbc1306fc95
bf05b253-d5b8-46da-ac62-ce006f6d9af1
bf1c1f78-dbfe-486f-82bf-39fd2a66c432
bf1ea39d-4f1d-4bce-a75e-4287b20a38ea
bfd8ef70-f9fe-4a05-af82-131e7ea8d51f
bfed119b-b249-47f3-a7ad-b886bc6b9c5f
c044493a-8be7-42e0-af3d-7d1d53eda231
c06dfcb3-8240-480b-ac89-0dee0005739d
c0a8e524-4a61-4440-9740-73032be23b83
c10632b3-7a20-44ea-8da7-16e64c1a9d2d
c1a41f33-cdaf-400a-a249-32a6dab05358
c1b9d09c-d4f4-4ece-a501-86c2458194c4
c1c3bbe4-bc94-4315-8fbb-d69d73c38566
c1fe76c4-d4ac-470a-b27a-76dadfab423d
c20bd5e1-e16e-4eba-af2c-c3e7cb78128f
c20d72bc-b221-477f-8562-5b047db61c41
c263e42c-5db2-4696-9092-b17ea4a29cf3
c2eebf01-986a-4be4-9cb8-9c28f3328f07
c323eeb4-2051-42df-8fc6-a4d3e70156db
c46041c9-74c6-473b-abe5-0c9bf6b353e5
c4ca29b7-706f-46a9-8587-9bb3a3fe35b2
c4eaa83c-4dfa-44d8-ae94-eecf694712eb
c502c14c-ee11-46ff-80a2-8c79837d878b
c50382ce-0860-4486-b29f-6baf0d78adc0
c58a1dd4-4341-41d6-82a5-c5ef970f0c94
c5a47505-2f00-41bf-9003-18623807e922
c5c885ec-9852-4ec7-9086-14e40d6ed05f
c6c5f9e7-2039-415b-88e8-1f721df977fc
c6def3c2-6515-456f-9f9a-61aa5f33b92a
c727bd22-930d-4442-9471-d4529ced66dd
c744764b-a2b5-48bb-8d71-4cd1619aaa5d
c757cb11-f1c2-44e6-ad75-487bf3d9c08f
c7a05108-11d3-4d74-ae00-a54562f24187
c80a0eba-ad21-4066-9f61-4e90f85fb611
c80b1c2e-5b7a-4967-b0c3-4521a14a7a05
c8336610-1a12-4749-832d-bd373d4201bc
c8414fd4-7ad3-4c10-a02f-f1d15b80af02
c85d55ff-43a7-4325-958f-32bb3add6f9e
c86c32d5-1608-43d9-a522-3093fffe5e14
c88d8dff-c708-4e1b-a6da-39506c845289
c8a3255b-75fc-41ea-8fab-3107ec7e88bd
c8ca19f5-746d-4108-b0be-16a41343eaa8
c8f5d4d6-7f0f-45d1-8de8-ca4c9a085711
c95ee3be-9e7c-4c0d-a4e0-722e5cf20d96
c97a7361-2365-4d03-8f73-e390978668ba
c9e554c4-4999-406d-ac64-f516f286179b
ca17c39a-6f67-454e-816d-a0f9947898a6
cb29b562-6970-4656-8c7f-8e8b69462677
cb65d77e-6968-4638-849b-0b531a67390f
cb6a3319-1a5d-4b0c-a08e-3405438eac69
cbd85ec9-800b-424f-b354-3482ea8d4496
cbeb9fcc-0017-469e-9f11-2b7b77f828ea
cbeeb898-e125-4065-ab10-c383d61423a8
cc8da2b4-8403-4853-99d2-f631e7b655ce
ccb17987-e8d0-4fc8-a50e-d8f424ef22b0
cd159d5c-a3cf-464e-803b-538e04fac6c8
cd6d46bb-1106-4cce-a06b-a39dd3bf0983
cd8f64e7-57b8-4a6f-9769-242643ab025e
ce282da1-0112-42a4-9fa0-1a7f5667a4e9
ce4a396c-a503-4583-aea0-78d2fe11809a
ce89c80e-c8ce-47ab-b970-8db0ebf46b06
ceb42cb6-59e1-4f5b-8f5c-c25ebf3cfd03
cf090d10-8d89-41be-bd3f-60449503cdf0
cf22e93c-f98f-4601-b579-0a01fa2f0b94
cf9a6fc7-a6d7-4ba3-bc61-452c8164b212
cf9b557c-4dca-41ea-b318-7f8d398d30ad
d0e303f1-495e-48df-b665-945c402fea16
d0fb4bc1-db94-40ba-9ec9-9d8c4f5bc957
d11eaefd-bed7-4402-91ed-8653f1867576
d13dca44-7771-4481-8190-b11e32e224c6
d14d03a3-2058-4095-b6b6-ddee8ec5202b
d18fff73-f31a-46be-92ed-13eda8e0d7a1
d19da773-eb8a-4f0b-86d9-5920abec4ebf
d1cc01ad-951b-424a-9860-2f400d3e0282
d1eb6111-964e-42bc-aa24-4f57905c2627
d218a56b-2c1a-4775-b1d1-880c4d70ea3f
d296d8a6-1209-45d9-a6e0-df739bec2c43
d2eccac4-0df9-48bf-822b-c61c7aa8778c
d313c6f9-600d-4f89-a566-2c8ee28eece0
d3774591-bddf-4909-b641-93746e7f5ad0
d379662c-ecf3-469c-94b7-251bae7429fb
d39fa51a-ea68-401c-b43a-faa9bbd8e9ee
d3af814d-5cc5-48e5-b006-5104a885612e
d40cd9d5-45b2-4965-8201-6571b5a223ee
d45257dd-3481-472f-a867-3c7538065628
d462d6fb-fbdd-464b-b4d8-dbbb99d410be
d46eb44b-c0a6-4939-b499-39bbca0abc7e
d471b763-3ea4-4972-b600-d2d073c78e5e
d48a09d6-bad2-491a-8008-61033a24c0c6
d4ac295b-9ebe-446f-8d05-b3ab0a9c3bad
d4def1b5-6675-4f58-8d87-c2fbb7df3860
d5833bf6-e56b-456a-b934-aed38dd1a318
d5e83c01-17c4-4a27-a180-2e696da604c3
d669ecd4-49bb-4df9-b324-149f5a5cef18
d6c79051-31fd-4cb0-a342-6b2fb9db97af
d6de0918-da0f-4a0a-a959-d804cdba53f9
d731822d-f6c1-47c6-af57-e1bb7da1ef6c
d747bac0-e5fa-46ce-9b33-29ef93615770
d810b921-2b33-41b5-a7dc-5d818bdd6ba1
d83c1a64-b415-454e-b280-9c70d74f7d5e
d87c484a-d513-4b94-893c-85147f663274
d88c9779-2394-46a6-97ff-18d2d7beda71
d8c3e296-8243-4785-a783-77d4581a4cfa
d8ddd4c3-d906-462e-95c6-eb48fcfe41ea
d92a9c09-fb98-4a6c-b082-dd25801eb0ee
d98889f3-a738-4a79-95b4-763d915ee487
d9b3acaf-ab5c-45c3-a9fd-a75179c8a0f9
d9dfb008-e40d-4caf-87a9-2cabbf7140dc
d9e32c0a-a694-404f-a64d-ea566667a52e
da2a20ce-f2b7-4885-87b0-da9bb598ad3f
da5e93b3-15c8-4b5a-bae5-a2d0061fa660
dac5b8d5-c957-4b5d-a7a4-06a73f561278
db50e000-bf2a-4404-874a-9aa50b0bf088
db6da5ac-563f-41da-86e4-b0bfcdae21d8
db71c530-dcd3-497c-b766-8bb8ec611d03
db77751c-c78c-4976-ac1c-1482d2ae0939
dbd62226-4947-4448-bae6-5ed8f8f7e0a4
dc26943e-42f6-4aba-aaa8-c3cd6252c94e
dc3a0300-f159-4e99-aef2-59b415758641
dc3fac1c-3b65-4c45-8ba0-1ba2e36a5e36
dc765b01-7a15-4a98-9442-057ccd61a5b4
dc9429aa-614a-4d96-87c0-2100443ab4b5
dcda8b76-dd24-4df0-9c64-001140682038
dd086618-1cb7-40db-bece-652b427ceddb
dd268926-bc5d-4bf1-a32c-2f36f5433cca
dd2c7052-bb6c-466b-b6a9-554f4958efa2
dd4bd601-cfbb-4488-917e-08db92457cbc
dd9f37c5-7921-491c-b9eb-bc729e932e58
de0a81fa-d03a-40f6-bca3-e357ed193f76
de4166bd-0a05-4926-8565-feb519c033a3
de53084a-93a5-4569-87be-4cf7cb249aee
de6e2c6e-9f17-49e9-9e93-cc0c219284a5
de926bc4-a23d-4eb3-a13c-6baa073a34e6
dec1c287-6fbb-4eb9-8e01-bfa148c2add8
dedc8493-9a90-478d-b853-fc200dd4a9cc
deeff459-b2cc-45bc-8b3d-5aa2bc68c639
def96efe-d967-4852-aac5-fd80b93f69ad
e004eb1c-42e4-4072-9d81-39257a65ec6a
e00993ad-661b-455a-bfc8-0961e5d5b2a2
e11cbaa6-7ec2-4270-9344-383ca641cd19
e1421a47-87cb-404e-9d72-3127ab678cf8
e14f60eb-0718-4967-b5b5-1248cd0ff743
e1fac762-2d4a-44bb-b4ae-064bfcd7e282
e254b9cf-573c-45ed-8201-c5f3e1e637c4
e257768d-144e-4ba5-bffc-25777f647544
e2a18106-d4a2-44d0-a526-927bdc680fc7
e35c385d-c070-4f1d-b397-c567740ce0ed
e3952ca3-ac87-4354-8040-a24d8e4dc304
e3a5adfe-10ef-4e3d-9d86-d69b446d779c
e3a98e0c-363b-4aff-9762-463d1f11c203
e3bf036b-2a7f-403f-b6b2-893fb7d3e512
e3bfe3bb-d92e-4c5a-ab7a-9ed37503201a
e3f7001e-0a24-4dc7-9415-409843e15361
e3fad177-845e-4c1b-b51e-5f2c495a6e42
e413d76c-5721-4a6e-b5b3-8f09b0164f05
e452fd25-f705-45e2-8536-070b1fd7d6b0
e4819b42-9848-4da5-b71c-662d3202cec4
e6155c98-0045-4866-bbc0-8a084c38c3b7
e617c6c0-71a0-4da9-a521-7ffb668744df
e62ebb2b-14d7-428e-833e-522fd9fb8482
e65ebcfb-1753-43d7-bf1d-aee6ae90dd87
e69f6a04-3bea-4db5-bf97-fc5b5068ac5f
e6d553cf-a725-4e9d-8ced-a466be3cb9ba
e6e0ceb5-382d-4767-9073-dfcbc0465115
e7622a04-ba2f-4d1b-af83-86ea619323de
e7627541-3812-431d-8dd2-506738fc81de
e80e64bb-49ca-439e-8c4b-dc624f01727b
e819a45e-eebc-4ffb-83bb-daf8575128db
e88c1fef-b24d-42a2-9280-e632cd60a11f
e8ac4367-fc24-497a-bd78-bb9b45ce25ae
e905cd53-e4f8-4349-8118-1929fc989868
e931736e-527f-457e-ab6b-0a5beba1e851
e946389a-0658-4fd7-8379-15499b4dc786
e99b17aa-5ad8-4653-9fa2-4ee7c2f37bfe
ea1164dd-d620-4319-b6cf-411b12a15b07
eac42609-5c9a-4fbf-bbce-f9d5617e6c5b
eb05c499-7b27-4b8e-a7ec-692bc431eb76
eb2857b3-5bdd-40b6-b72a-c20bbd082746
eb77cf12-b6d4-46ff-9e16-a2bfbe925902
ebaa9d17-2659-49b7-ab42-cf26cd84ab01
ec1aecac-c43a-4626-aad8-f75c40cecb65
ec49847e-c2d0-49d7-80ab-a51f558bd3b6
ec4b2a55-5463-48a2-bc39-8db53384d946
ecb12c83-dd2b-4932-8565-a662870fb9ce
ecdd0767-3732-44cd-b420-363df9802217
ed3ae575-f009-4e9b-b737-9c156da36a7c
edea1945-3189-400b-8caa-99af1c9d4ffe
ee0101c9-5d60-42de-a5ae-7ffa470c3097
ee591558-dfa9-4985-8711-a47c3377cdb7
eec3e8b7-92ac-4c92-9ee8-1d558ca3049e
eee9c23b-b536-4ee3-8a7e-d931e2db555e
efa8b182-0541-42b2-a414-77dd068607f2
efb320a3-8f3d-4650-9d47-570005d73154
efb8a439-14ac-4231-aa2c-f58c6770cc3f
efc5eed0-79fb-4e05-9791-6111a56450a4
f086d504-9348-43a9-876a-ee1ae726407c
f16e8554-9f64-4c87-8e49-fc86ff627cc6
f1a0164b-de8e-43f2-8f64-38e37d003469
f1acb4c5-f85b-4431-a983-0d098da05e49
f1aeb6b2-5c40-456b-9e5e-47a8682412cf
f1ee24df-6a7b-43eb-8cba-ef2feafa1eae
f1fdb1b1-1047-4a7c-8f4c-2c92191e7353
f28b0999-4155-4247-84d3-3618564d2762
f2a333e1-9ac6-4e21-9016-55086a11ab86
f2efd74c-363c-419e-b42c-a4b29f28e084
f30732ab-ddf2-4fb1-ac36-7cb9b1a991b3
f32ef6d6-8e18-4cfc-8860-1241d5d14a00
f35e7064-c207-4ac9-8a17-973e6f90d878
f36f1d85-569d-40f7-8209-3721d5161924
f3b488ff-bddd-4a5c-b8e4-983190a5cb6a
f3c63a72-018d-4480-8b89-f571a5b0c3d9
f3edf2ab-2f4a-4643-95bb-d6a22505b4e8
f4022be1-e984-4c11-94ad-07997be85189
f4c06e30-0122-4ab1-8d28-2a9851bf2fb8
f4e81dcf-fa31-4294-bc9d-54fecdc1f07c
f4f3b1bc-4767-494e-9b4f-e9118414194f
f52a2fdf-f72d-4b53-bce7-a82de9e3d843
f5ed183b-a304-4168-852b-3afca7f09b78
f6083c77-8500-4ade-a8b6-65f1352231c2
f689cb39-3b5b-42eb-8589-1388ea135e11
f69678d1-e9e9-4e40-a571-6020e312bdba
f6a7c8b1-0b6b-4648-a5b4-2292cf93e266
f6aa5890-95ef-4488-870f-9151039ad5cb
f6d9197a-5e32-49c1-9a8d-83a106081a3b
f72cdf63-9742-4fe6-a35a-6e414c5ef80f
f730a0c3-8764-4ba2-8eaa-66e37a9b4919
f75849a6-dd98-4169-9bde-00a35e75172d
f7738b01-0283-4de3-8658-ffc359d7b84d
f799e63c-3444-49d5-84d7-034955468945
f7d90a6f-4f7a-42b3-96dc-7c2e868ebab7
f86fed2e-b2e8-45d4-88bf-980cd6fb50b1
f880bc88-b0ab-4bce-bb57-fbc0f4326057
f8b34c1e-fa4b-4eb9-bcbb-07784c12fc20
f8b5d1de-8022-45f5-82d5-7d86f738ef09
f8baba57-18c8-4219-a21d-4dbcbb2bf8cc
f96bfe78-1c76-4c19-83af-2a3563b62e3b
f9b50864-515b-4275-8cf0-afbc7b8c4120
f9be996c-587a-4987-bb26-9d22c68bf67a
f9e955f3-d34e-428c-a5eb-cabfaaa36d41
fa2ea6a7-4f9c-47a5-8df3-43fa176857a5
fa491335-ab8b-4c4c-96ff-f54ac427085c
fa67e722-88ef-4fc8-a240-8b950781c86a
fa71b590-4272-4d41-ad7d-d99e54e0a0b1
fb367384-cdc2-47c5-bc4a-960f2ba1e392
fbc5ea6d-fc92-457c-8a4a-9cf8f706d478
fc8a9e21-641f-428f-bf1a-21375bcb41b0
fcb996b5-8df7-4a7a-804a-f9b0d9fbc41a
fde237df-19ee-49f3-8d4a-d8c43ac74565
fea53940-24fd-4392-bad1-d24fd0b785a2
ff720b9e-fa00-4442-8bc3-15af8674b17d
ff8a7aac-33d5-4f5e-a0bf-5b3291cd0d0d
ff9f80f6-aadc-4574-add7-7918d8025d05
ffc261ad-c4db-456e-be5c-31dfa09e1ceb
fffa8e2b-cd75-4452-929f-5e83b9372751
fffc800c-5225-4f3f-acba-0385a26f8e3d

## Sheet: g
Supplementary Data 1g. TCGA BRCA Tumor/Normal Exome UUIDs
TCGA BRCA Tumor Exome UUIDs	TCGA BRCA Normal Exome UUIDs
86487e50-cff8-4e56-a675-d31ec41a106f	f10d1e95-683b-43b8-9eaa-8484a1899a24
80e50790-b41d-41a7-aaae-c73ef441011d	5dc25b92-e51d-4799-8af7-80558d3a8177
d52196ea-63c8-4a8f-840d-53e6ad4ff3c9	c2eebf01-986a-4be4-9cb8-9c28f3328f07
d6206573-184b-419a-baa3-31cc5d06bb99	2fd2aec1-7764-45ed-a307-dfcc84f38470
bdba858a-50da-41e9-9b4c-eaeed98b7137	c06dfcb3-8240-480b-ac89-0dee0005739d
e92cdb0a-2217-4eb6-abe0-d968b4a3a090	3d8399a7-c3db-4342-b5b9-b0210ea2fcd4
9f80378d-7d51-4031-8cd6-0afbc322978e	afc42ba9-c9e1-4c10-8d27-5cf2d46c90c6
444fa437-b4ef-4afa-9468-f8838b5fbc8b	9971a5ac-3ad5-4ec1-9c2d-8e3375eabff3
028ba631-dadb-4927-ba2e-9551714d90d2	1321a673-4abc-4e50-9528-9a7a1949d6bb
6051b0aa-5543-424e-91b1-a30209a2a267	ff8d3854-beb2-4952-83f9-3fb805776e37
724c756c-27cc-48aa-9e99-b339982ef5fa	6def06e1-c014-4b6a-93d7-6526488e9798
3ba08ec3-efc8-4ebe-ba20-07dde8612c67	42e6985b-0ecb-4aef-a14c-c5545f9b3f7d
298e04e6-50eb-44ed-a5de-f0d3c46be103	b0983f9d-ffc6-4607-8b74-5b8dd0a2fe31
cb908cf0-6929-40b4-b033-1b302266ac58	cf090d10-8d89-41be-bd3f-60449503cdf0
051a0885-67ac-4567-95f4-c78f24c7edd2	e65ebcfb-1753-43d7-bf1d-aee6ae90dd87
86d4ae14-dea2-4d33-be6c-a3a7ad3af1f4	be173a9b-c493-4bc7-bf2d-8f1f27485c1c
5baec448-3182-4409-85b1-49d973796eb2	a2b6b77a-0c79-4b21-9a6a-9c8c292e702d
0eed35aa-69a9-4f5c-a692-f75a0fecd4ac	aeb517d2-77e8-415b-940a-a560df18720a
a4f5745f-d9d9-49ea-ad8b-5a75c23be175	e6155c98-0045-4866-bbc0-8a084c38c3b7
97d43fcc-edfe-465d-816f-1495f4975f13	94fba320-64c5-4024-8d39-f74b82211938
6e37bb3a-a8dc-49c9-9826-72c3498dde39	26bf7ccc-3b62-4502-b61c-7ca57efedd0e
e5ef65d0-b8c7-4845-881d-b4f5419e5b91	f16e8554-9f64-4c87-8e49-fc86ff627cc6
103febc8-17b6-4c61-bd73-7a8d4c55aad4	f9b50864-515b-4275-8cf0-afbc7b8c4120
ddb53b62-c38c-414d-aa80-ffd95f5f3999	f094e288-8990-411d-afce-c4609b900c55
c2435b19-0a7a-4871-ac92-ea64992a3f34	c58a1dd4-4341-41d6-82a5-c5ef970f0c94
fe1cf6c2-3dc8-4abc-9142-cce5c3cc84a6	7177bf8f-1c5a-49dc-93c5-2c32995e09fb
2b866a3c-eb36-4fed-9fd4-4d773c916ad6	b02e0353-b378-4a0c-b25d-cda0a284a5f8
cfdbaa4f-5025-4f6d-bbcf-8471e0014947	eb2857b3-5bdd-40b6-b72a-c20bbd082746
ea9ac102-219c-4fbf-a5cb-0603647b67af	9b91ecb2-674d-4570-8e4a-0faea572db45
59c155c1-7140-4a8d-ab25-a98eb79a461f	6408ccb4-21a0-409c-898f-859fc86d46e4
616c8327-b46c-456f-b20d-0748717ba7bb	2feed6b6-6b83-4192-bcdb-ea809ca0706d
32c7858a-3e29-4c5b-836d-ac95de80115d	ab3ddcd9-125a-46b7-8ced-fc79faa70d13
e26e312a-8de0-492b-b1b1-fc635d3c8de3	884f2764-52d9-4701-986c-12706a1d669d
c05d0b03-3255-4089-a832-470b3b41f308	47aa096a-764c-4c12-a5c2-94438c7979f1
c8b3f89f-7be9-48f9-9f3d-a6f1718c0eb2	0d9fad09-cfac-4e71-bc90-3280c9c2d147
e9c9a479-be4b-44b7-af61-e2ed9399a759	13ce0d21-6310-4c81-baa2-36647b9fdd89
5548e554-455f-4086-8c46-37dcea145627	43985bb1-bd05-4186-b25e-c338c30c6c05
015e0547-b555-4dc6-8f18-84513cbd503d	6cc9e9fb-c0fa-42f6-af95-e27bc466714e
209af8d9-a276-493c-ae0a-f5f4793551b4	53b455cb-504e-4eb5-b392-0da6f7e217bb
4c834cb0-ae02-4e0f-af29-bdccdf43bc6d	20ed6538-959a-49fb-8f83-f23c0e8b2205
d0793f89-5751-439b-95ac-9945ca635866	a0f0a543-fd91-4a7a-920d-53b5a07b13f6
527fd4f0-d06c-4532-a25f-c9bc98ad3c63	ff720b9e-fa00-4442-8bc3-15af8674b17d
b13f4871-c964-4225-b080-3bc2bb5b5d80	c50382ce-0860-4486-b29f-6baf0d78adc0
0ed181bf-fb4b-4b43-8c1a-ea43a96fd8c9	0e6fa89c-46e3-42aa-86ce-a101ff6bf0a3
f8bb5021-741a-49d8-95b6-cad60f691459	858d39d0-1273-4182-b99f-3e13d8085505
7f567559-cc23-4eae-951a-c810ea736051	78d235a6-e30e-4989-b52f-0b487b2e6403
de996ca2-8daa-4497-a98c-27cb815ffa74	0a98c81e-6a84-410f-b3fc-35808b8e11ac
f52f949c-54b1-456d-8d8d-f5d479b8c4a8	d39fa51a-ea68-401c-b43a-faa9bbd8e9ee
7082f20c-2e61-4bc0-b6cc-906d56b8863c	299f0132-4cc9-4434-ba2c-e3daabb2e55a
0d8c7382-96aa-4a10-8a1a-3d63b8ae6e55	0fb17af8-80b3-4d35-a1a0-696c0ee66123
dd2275c6-31a5-4dc3-972a-f7ade1525d7c	0a60ac6c-53a1-4fda-b63b-1bd478ec6ca8
46a27f93-5944-4493-929a-8e41b355ff88	d9dfb008-e40d-4caf-87a9-2cabbf7140dc
7708b41b-23b4-4a5a-8591-62991118728d	5e0b2ab7-7147-4d8a-b49b-9c366b1d37b6
f34b7d02-30a3-47c9-8098-d7545d333635	eac42609-5c9a-4fbf-bbce-f9d5617e6c5b
cf16c819-e84d-4883-ad07-990150cfb718	f6a7c8b1-0b6b-4648-a5b4-2292cf93e266
dda0dbbc-37cf-4bf9-969f-4b34cc8bb5e7	05551164-96be-465b-a179-e4fc7183965f
26385cd9-45f3-4127-a85d-0dd0b0159097	ea6ab136-0e8c-401e-8505-1225c3671cfc
e1b1a9f4-7ddc-459e-8f98-13ac81621758	6cf21828-825f-4056-a3b8-e8490379dbe4
b919cdcb-0cf8-4da9-91b9-25c71713b354	cbeb9fcc-0017-469e-9f11-2b7b77f828ea
6d2d5710-d13f-4fcb-b552-5481f2f81024	a4c7744e-12d3-4b69-a949-3a9a8eedb2ee
7908edfe-158d-4da8-8967-c26d77149b0b	29baa39e-4b75-4bfa-9abb-cfc96f69787b
e3cf26ea-e6c6-46b8-ab4c-34ae2a217530	e452fd25-f705-45e2-8536-070b1fd7d6b0
6a07b8b7-285a-4334-bcad-041e3b69d950	c9e554c4-4999-406d-ac64-f516f286179b
fa615049-f5e4-4e27-a9b9-d566266c23dc	44691d2a-700b-46ff-b025-fa9766ec9899
22a47195-6bf7-4879-a994-f9c519ad6686	3f428ea9-84e4-4822-b0a9-ef439f45a623
35b314a7-992f-48ce-a022-cdbfe87c227d	301c123f-4bb0-4753-b7ce-6c443730989e
27638883-4213-4d9d-90a9-8f1183eb2c8e	e9e7291e-6459-4e64-8526-091fdd01aaf2
23be29e2-3233-4b12-87e7-36a81c32d483	b89d9f7c-bc3e-48d9-9d97-03a149b0afd8
d51039df-7604-4c15-a1d2-6f446183b096	edea1945-3189-400b-8caa-99af1c9d4ffe
b325bdd6-cf1e-4f84-b4fe-365d0dc47593	e905cd53-e4f8-4349-8118-1929fc989868
54ad64d0-342b-4eab-a7e7-3fb32c9cb23e	f8b34c1e-fa4b-4eb9-bcbb-07784c12fc20
4b25cd4b-519d-4ace-93d1-ccf17cac95d7	dd268926-bc5d-4bf1-a32c-2f36f5433cca
0f2be3ba-ba19-439b-9e8c-b60295db9b73	9d8475bf-7c83-41fe-873a-6f67c8a5ad7f
b980dc33-1dd8-4ca1-9742-b6def2716868	82d47baa-5f34-43e9-8943-e6afa6a0676b
20da7fdb-5dce-46a0-8818-320c143b6a64	af61ae0d-e1b2-47ca-b32f-4cb66086f099
eedfd9ef-3137-41f4-9091-cb0f43f04dfe	5a837d0b-15e8-438a-aa33-c1f662916a70
827de925-bf4a-4fee-9c19-088a3e1ec78a	0f90b5e1-b230-40f6-bcc4-57b558607dba
103f119e-b5b2-41cb-8c73-f41203340527	67784e99-d69b-4160-af32-890c8b2ea802
e0f677c6-ebe7-424a-9529-1b563f5717ae	4afa9713-f69e-4add-a540-571c1e7fd311
9946958f-726a-4e07-9e57-b2271011fbc4	a05f696e-653b-4c9f-9453-defc8ee95c9d
97e4e542-f0fc-4da9-b662-fb7191da794d	99f82317-7b18-4948-8096-d45b3dd2fb46
6dadaa3f-1d45-46f8-8634-908c972532c6	0e2b4127-290f-4fe3-80eb-39c75ca79fd8
7b2bbee2-a91c-45c0-817d-1266d386f947	2ddd1770-55e6-4b9c-abca-f303f5bdf2bb
f3c4f26e-78af-48b1-9b53-dc5c6f1c3bff	31eaa0a1-90d0-4039-97c2-7e82c41a6cab
74411cd7-c558-413e-8a90-5a7adc8f13b0	a9f4a1ac-41f2-41fc-80f6-9cb3934369f1
860f22eb-1e5e-4205-a746-a1d1c81e3dcf	4bac832f-1293-43d7-b9fb-603d8b0e0f17
e0ae2940-d006-4f91-aa9a-ec9937635877	a9c69c77-a785-4c86-b12f-66bf1b0e407b
cc3060be-0455-4d1c-84d0-49adee63746c	e62ebb2b-14d7-428e-833e-522fd9fb8482
dbb64888-5025-4792-9742-3a11b45eeb43	c5a47505-2f00-41bf-9003-18623807e922
8f3f4c5c-9dad-49e6-ad9b-8f1151cad523	c46041c9-74c6-473b-abe5-0c9bf6b353e5
a7b33242-af9c-47f4-a9c9-fd28bcc74bec	096dd8d6-c291-4a3c-91a1-af8e706e3c17
0b9035d7-74ae-40fd-95ff-ca2f863e4122	dd0306c3-e1e9-4092-bebd-c42f540cc1c2
b071f440-7453-4bd5-8b7c-720f16fe2d3b	12664f60-0503-435a-901b-d3382beda906
0fc82302-c294-4427-801a-00eb49b8e81f	f28b0999-4155-4247-84d3-3618564d2762
b4097655-96e3-4c7f-b75c-c7fdd3a9f55a	4e89ea6f-583d-4616-94f5-484852281024
b14ba6ec-c095-4e78-9d02-78cfa2232cf9	5916af18-6c95-4a9b-8460-cafdc261b3af
c45451de-c604-4b77-928f-c08cef7a365d	e2a18106-d4a2-44d0-a526-927bdc680fc7
32b4e506-259e-475a-bd63-596388860162	f799e63c-3444-49d5-84d7-034955468945
dbed41ff-dcc2-492e-9993-121445926409	9cfad686-ce80-4202-8a99-ca9f976eb79c
02a3750c-e0f8-4aba-ab08-5f22b7fb56d2	f4c06e30-0122-4ab1-8d28-2a9851bf2fb8
95cf0f38-99ff-4529-8830-39c0801de38d	eb05c499-7b27-4b8e-a7ec-692bc431eb76
24012236-db6b-45a7-b596-bce8262e58ce	cd6d46bb-1106-4cce-a06b-a39dd3bf0983
500e83e9-3c1c-4b9a-974d-e1ef6f04e876	68f9045c-e15e-469e-b4d6-d39042768244
bdd5cf62-d12b-43f1-a006-ba92c51bad20	16ea50f7-ed82-471f-89f2-71bc2f099281
b35ab7ca-a063-45c9-a6ad-284c207b5e75	cf9a6fc7-a6d7-4ba3-bc61-452c8164b212
81043fa1-1905-4b43-8897-a4c53680e025	7a8d97b6-5e3c-406f-b85b-271158bc9713
558dbaf2-8741-4911-b9ea-a67b93ca417d	9cdaf518-0647-4b9f-bcb5-433bcd03d862
c09e6c8a-a7e5-4fe6-bab1-50316d954fa7	aa72f69b-d3e4-4236-b19e-0dc1ab586c4a
9916ae94-ee9a-469d-a560-d5b457c9e02a	14870d32-bbf4-4ec0-8d06-f42d4f7eb869
f57fa83a-4b49-45cf-bb65-928c4921e78e	9ba5040a-c60b-406a-a3fd-aa89da0d6a2e
f5498699-35e6-4e20-934e-2b6b6319f30a	def96efe-d967-4852-aac5-fd80b93f69ad
c1191d5c-1b1c-491d-9d50-ec01cd0ccc91	a2156c4b-5dfc-4221-a61d-d14bd18cbe5d
2dbcc9ca-7e2c-4d34-b6a8-7583ddc9104b	8b8e1241-fea1-4bac-80c2-5f61cd923435
b8f3a5c8-cd83-4d94-8d1a-dccec88ed3ae	9e32cc69-b324-4d2f-968b-79df3c156009
585e1a5d-de93-44c3-a8de-44d147144a82	5537f532-3104-49ad-868d-3d83aee0c40d
d0934c6b-9059-47bc-9737-63a2a1a5af9f	e00993ad-661b-455a-bfc8-0961e5d5b2a2
94c5d165-6542-4588-b08d-95e86203d571	16e2ccd9-b22f-406c-ba67-48ef025cf1e3
76460dfe-6aa4-4f8f-ac1a-d56922a94f3f	4c0d85c8-87f8-47e8-8c33-4f73cae1da2c
b6366625-3338-4d1b-8ae7-558ab8b3e5c2	15593902-ee07-4cc0-8db4-590ffe4c7cf1
e48b4691-e83e-40fe-b139-f492e28e6fc0	27f68106-d52f-43a0-a4d1-fc60c3aabbdc
173ac6d5-b61d-4fd0-bd17-180453d2672e	1cf97590-cf9f-45bb-8f8d-c8d64a884b61
22fa53d9-6962-4c72-8c10-7bfad1568b26	e257768d-144e-4ba5-bffc-25777f647544
ccbab3be-829c-4509-8a42-a8257e539552	569a6f06-ac83-4382-a1c7-0662a0448cd1
d94058e6-c01a-45f9-a4cf-bf11c704c1b9	6604de7d-99bb-4495-8887-c0079e690053
747e4ea7-c92d-43e0-886d-5173da92a4cc	4df9079b-3a17-48fd-b0db-3ac2c9026a93
d9a5f627-1be1-43db-9e82-4cc232d6dcc1	7a98179e-4fb1-4b5d-9e59-2d1f74cb1dac
276c4442-b092-4388-883f-d026c1360edc	8bf09f75-ef82-479c-a68e-4cfc96fabb64
bbf13c84-1830-4676-9866-6da3b4658961	cb6a3319-1a5d-4b0c-a08e-3405438eac69
21f0a97f-34fa-49dd-a990-796fe95736ad	ac965298-4c8c-465e-9963-7e70776fb949
fb8789d8-e864-4703-9309-f50274439c24	eb77cf12-b6d4-46ff-9e16-a2bfbe925902
9200677c-9a33-4eaf-8301-6d25ac635082	6041d43c-c129-4d00-8771-1c88d52183be
b204e34a-d9b7-469d-81b3-9b43ede5e7d6	88aec0f6-fa40-487b-9cbe-ea1270b76ea5
8102f331-df7d-4d5f-b9f3-5cc790d9a94f	a38e2f8a-c166-461a-b425-5ae9471c0210
707dc988-e36e-4339-88de-132889cef98d	0472a251-24ed-40d7-bf85-0b12fdfc66cf
4bca06c5-e9f2-4cd1-94c2-7c3f90b628b8	0c4a2105-6660-4ffa-a839-ec884a2a7cb6
841a85cf-3611-4d7b-bb76-ca11d6fa2e79	f69678d1-e9e9-4e40-a571-6020e312bdba
a1ba595b-43f5-49ee-9ad5-a2df4a5bc7ca	7386fbcf-5eb7-473f-823f-181bacda4733
231f366c-ec07-4253-808a-6d60d19bcf48	1d0f494a-12f5-4080-8e5b-1b01f20556b7
cdfbc4e0-09ee-420e-b5da-caec2fa20ec8	76f88ced-8cd1-4da5-81e7-7d6a949d7136
7e0b242f-3872-45b3-a43d-3c51323a7fba	38817d4e-672a-4930-a664-0e92cc97b273
439ffca1-8b9a-4565-b7ff-d073776d1b77	5e915bda-f4fe-407d-8e81-a7d39d723215
e855ccf6-e7ae-450f-8bf3-5f46b556bfe5	3af211af-35f2-41c3-838b-06d6a850539b
9b2738f4-17fe-409e-ac4f-2d1494540bf8	3b27d1a1-910f-4619-b6ad-ad84d9b28044
e1379193-9fb7-4b3d-9b77-f21abeff3125	030f8bc7-17c9-4aea-bbcf-b9de64ba719f
61fc5596-181c-427d-8ea4-de85ab4a4c5f	3229c800-640c-4a30-98a8-a9215dc7a546
f72f0b40-7543-4c4b-8390-778aa83d6e5e	f9e955f3-d34e-428c-a5eb-cabfaaa36d41
54bd43f7-9cdc-4fb4-aaca-abc1942bf86d	d218a56b-2c1a-4775-b1d1-880c4d70ea3f
ad13cd55-7cb6-4b83-bc2b-edb5998f1ef5	4469f27e-b868-4768-bc4e-73ae960ed01a
94b44bac-a2d2-456b-be87-9e438a03370d	dac5b8d5-c957-4b5d-a7a4-06a73f561278
d9089f9c-b8ac-47ad-8daa-04c40c0f35c4	c95ee3be-9e7c-4c0d-a4e0-722e5cf20d96
0e67cb53-6f4d-44c7-ad06-5d27b9a764b9	814a6d8c-e648-4fd0-b04e-5b688e84bf5e
7f444d6d-8435-4605-9ca0-423ce3d49aa7	af0436e3-e4ee-4a77-9544-4e8c98cf36b6
33e95cb5-294d-4eb7-94b3-13a979c20d20	ccb17987-e8d0-4fc8-a50e-d8f424ef22b0
f53b196c-6be1-4e6d-9eb0-7f6fa2acd62c	07614cc7-ed7b-4805-b7ec-b12027b2ad1b
d79b689d-8458-4ac9-8593-5be1020293d9	57450b84-cc64-4e2d-96b0-ca9000e1c972
8cdce058-574f-428f-90c5-b1959b620820	ff3be1da-4540-4344-9118-e6dc0c73bed7
5e921cf9-7546-403e-ac8c-c86991f4d253	cf394b31-42b2-47f5-b25a-0c53c6945309
e094b3b8-1d3c-49e9-9424-dc48f9144604	0ed9ba05-cd67-4701-940c-a80a128f61e9
103364cc-48de-4bd1-acd9-64cc26500122	fea53940-24fd-4392-bad1-d24fd0b785a2
b3867b22-670b-4af5-98c4-e4811331919f	6b1c4609-98a9-4c18-b52c-0c4665b99178
6a4f3401-900c-43ef-9a81-bf72c389d5c4	159bfb74-9274-4970-9d4f-a11f241a470c
f2933bd3-6874-48ab-aad7-00c7a29e34b0	3122c50c-70d9-4088-a0b0-8176426ec430
4a0b38a7-31e3-408c-8a2e-1cf466e7a2b6	52797eaa-209f-434c-8ff7-a3b14a951184
9ddb5194-8bd7-417c-bbee-ac339ff7a3d7	7149c4cc-2de5-4e95-bf02-a70dbb5cbcfa
b8e214f2-7642-4454-a67e-82b57aa33ae3	874ae6c6-e4f8-4602-a21e-972a7ca2a107
0defb74e-3b8a-4974-b309-0acdf01864a6	c10632b3-7a20-44ea-8da7-16e64c1a9d2d
884cfd57-c7e9-4b51-9da3-6c244ad1e0a1	430f18f6-7995-4c99-b306-13608e360f01
8b779dbb-9bb1-42ca-be2a-6518ec617e77	f1ee24df-6a7b-43eb-8cba-ef2feafa1eae
98159eaa-9d6a-4a09-a220-fbcaffb0219e	6e092a88-7637-4acf-b211-02713c1dc9a7
3998c177-8787-488d-94ac-ea1466e270ed	0a15d7ac-272f-4556-8a45-23bac44df011
2b6ecbc6-56c1-47c7-88e2-17ce438c031b	892a0c0c-4597-460e-bfe8-cc5760a7b933
a18f182a-33ff-4eab-a146-b64bdf4fd3e0	5d32f035-2b7d-4f83-ad8d-aed9f0f74689
626a69d2-f234-4356-ae57-8ec9ea918bd0	cb29b562-6970-4656-8c7f-8e8b69462677
6805c491-0a7a-43c5-ade7-54c205c27bbb	0820cadb-71ad-4b60-8ee1-0c8791dbcca1
0a900f07-952a-46b3-a1f8-cd1f504c4d3f	a91f9a1b-593c-4a6f-8300-eb36c178cea7
b603b1d9-af48-47ce-9c4b-05ba4c26b12f	134dda0d-0ed6-4bb1-a64a-68a739809ac6
7d13e11d-ef66-42eb-b300-523c6809b5a7	0d1774a2-9640-4db9-b4aa-80c6157dadbe
656d5224-134b-442e-b34b-af10fd6aefbf	6ee00163-fddb-4406-805c-81630a4f709e
d6796467-afdf-4215-a4a6-e5c6cfc0c159	76dc1e6a-b2b3-40a4-ad64-583dfc1656fd
487f23b6-f36a-4fa6-a04d-867948dc8270	4548c63d-24e9-4ecf-b3c6-6ab255394125
39f07dc1-a770-4441-9e81-246930c8fbc7	da2a20ce-f2b7-4885-87b0-da9bb598ad3f
848ed528-ee5c-4ba7-b6b2-fed26eb92c64	0c036587-7018-4a14-8559-a34a22b639cd
d830b9e2-6d18-459a-9438-24ce0b626097	1b88a0f1-487d-404f-aab1-ce75e18c296c
5a266d63-0952-4ca3-af9e-a17e3109b3bf	103a6044-22f8-4888-8b4f-39d04c182f79
e5eff261-d7bf-484d-a429-5494f50338b5	f72cdf63-9742-4fe6-a35a-6e414c5ef80f
224b2027-9604-4801-931a-34e9ecb4ebfb	2086ad33-1176-4c64-9192-89747dd8625b
e35d2561-ba48-42e1-a4a3-b4008fbd769f	7690908d-1a22-4c29-ae80-be299fa3b2f8
3ae1f16d-d67b-499f-85a8-4315f67a5282	25c9ede8-ca00-4595-9b55-ce674987db2b
34ec41cd-8913-403d-94fe-9dc9a202708d	501a09fa-73bb-4e19-b0a7-40947ec1c8f0
26174603-524e-4042-9995-6832bdc95e48	ddc95e90-da87-421a-bc45-6bbaa5fa3392
7c31994a-6c77-4ad7-a2e0-120199dc389c	e3952ca3-ac87-4354-8040-a24d8e4dc304
c28a1a43-8301-457d-ad47-b2de387ba2ff	de926bc4-a23d-4eb3-a13c-6baa073a34e6
5e58fc06-a4e2-4340-ab69-1957a71d8e72	05abbd4f-ae15-4b4e-9e87-2bba930a5f05
2172402a-a29f-4469-ad9b-f9e1bacf4b82	bbdaf2d5-c5d4-4ff5-9476-c95b3edcaa32
144c5dd5-3947-4583-8c19-a6ab0c45efc1	dd4bd601-cfbb-4488-917e-08db92457cbc
d2722f58-a585-4bed-a4cb-1bbba46db424	bd1f230d-f98b-4ad6-a950-06d069833e5a
e99d9d35-7da0-4f86-93fe-d03b3443d3af	cf422c55-fc56-4480-a3b6-77f79fae3998
b7253f1b-86fe-41f4-b3c0-37a3608d2f67	3d6dfb83-73e1-4fed-8f7c-f9f4214f6605
41ec74ba-59ec-4a86-ba9e-55c4d660c1f1	8a2c9584-3f5e-4d9f-83ab-1af86c01f94c
5a790b2a-939d-4ae3-8882-b23cccbe2b56	55a8af3f-c266-4671-83f0-08552329d19a
acca10df-68bb-418c-9de8-fcc6dd28fa8a	e35c385d-c070-4f1d-b397-c567740ce0ed
fb462c9a-5353-4b8c-98bb-5e4f63e656aa	0fa1b644-5e7a-42d7-8b51-7eff5092d01e
88f10f1d-4e51-4c0b-9284-97e8bcfd1967	ebaa9d17-2659-49b7-ab42-cf26cd84ab01
1b8468ce-47ce-4b1a-aefa-18d25793ff55	5666002e-a4c3-4168-9cbc-99b5f9c68b18
5031945d-cc99-4990-8822-49bd17dd79fb	609c60ec-b119-443b-9e7c-c1d682922fda
dbb36115-ef97-45bc-b1f3-f9502b90e9c0	583fd86b-d738-449c-8e5e-ca6d14781d9e
fae979a9-b302-4ce4-8c24-f80f20028c74	f30732ab-ddf2-4fb1-ac36-7cb9b1a991b3
d103016b-5a71-4d2f-96f5-34e8b911d28a	e6e0ceb5-382d-4767-9073-dfcbc0465115
e6981a6c-6b74-4ded-bc3e-bc9e52de5042	c80a0eba-ad21-4066-9f61-4e90f85fb611
f3ed337d-cd2c-4dc3-b4fa-75d0b687a157	7f4452a9-b380-4265-a132-62c6a85d139d
9198aad1-2a17-4576-9943-5fbd2c786430	78df3b0e-1d05-459c-8b56-829b3f59b2f3
76230ea4-c324-48d0-8011-3385f35b3b51	c6def3c2-6515-456f-9f9a-61aa5f33b92a
5863aa8c-d9fe-4503-b16c-5cac56a32302	56e88c05-38f7-4a4f-af30-3109e67ec27b
87e94cde-cd41-4347-a9bb-2e1e755deb1a	49c78b86-fe61-48a1-9948-c20028408451
1d8bc405-d18d-4ccd-b1c5-ea29a3564bc5	aa965a24-249e-4508-b495-2bb782b72e7e
df48663d-0e4c-4e77-aaec-8829db875812	69874e2b-2dbd-44ad-a3bc-f9e9ee9c5821
358642ef-7d1d-485d-af3b-a3cfaae81e29	8cb119d5-70ed-4d90-923e-4349511918f1
1522d93b-89a7-450f-9e68-b935d93295c2	b1e3cc3d-b3fe-4166-8954-1dfd1291b048
d26ffb25-5534-4666-b6a3-8b68c2d5a616	93c13013-75fe-4941-8e69-2671f2c3ecef
03531142-2fcf-414e-a1f9-f0ab90fa08d3	753a660c-eea4-40ec-b99d-d0635659d8a8
575bc62a-73ac-45e7-82f6-a262d0d2a726	06eb484a-ed25-4729-8fa3-003f0dbc22bf
903d0d15-4736-40d6-be6c-d454b6ed72d1	eec3e8b7-92ac-4c92-9ee8-1d558ca3049e
f3155754-590c-4a48-aad8-51631de2b29b	6ccd2037-6d4e-4d38-aa06-0c506649d97c
f882780b-878e-4216-95a2-c5a774c5c99d	8e657264-a850-440e-99f6-87ed8cb56583
3aeae1a1-17ea-4b14-9c49-8d1c6c4e9ce3	5e925d41-7ef8-412a-9940-a03d661d6911
e5cf028f-31b2-4821-ba7d-fa5e18da8785	251a3194-1926-4095-ab62-8d1e98b0947a
bbd19165-c295-4794-86f4-4e8c7c73d0d1	5977736d-fb06-49e7-98f3-ac587f8c5f77
aff215b1-9110-4fa8-adc1-dfdd87b398f3	3ec47f57-85c9-4cb8-b0f2-a7dfbcca5780
a3e3b0d8-a0ee-4837-84b1-6225326c0d50	db50e000-bf2a-4404-874a-9aa50b0bf088
95df8e74-561b-4eee-9b90-745bf45bf11e	6902a225-1685-4b89-ae07-03a042f55b5f
52126b76-d79c-422d-8316-a79a3adef3f7	da5e93b3-15c8-4b5a-bae5-a2d0061fa660
2d8b53da-4448-465f-9ad2-8e0c6616444d	0b335b78-afb3-4bc6-85b3-f20c6946c189
c9f0b990-eb6b-4ab6-b4a1-8c0af5105c24	7e089c4d-498b-47cc-bf74-ff0b8f501dbe
e7286100-d632-419f-b6bb-6301018ab519	593348cb-0730-4efa-a9c0-958675838462
9774168b-fad3-470f-b41f-bbb4d3dcf6fa	6f23591d-1c80-45e9-b723-85389574ae93
30fff96b-2926-41c2-9e3e-303c4db200e7	211ae683-4303-429d-bd17-99551520c172
d2db8412-8cac-4d81-bc4f-b4f9abd5bba7	b67574ff-0b97-488e-8e25-be9e5bfdd309
681c0031-e041-4ba4-bcf2-a7bb1cd67468	99b6d2e8-8195-4de0-9e23-1925a17dfae3
73493430-edb2-49d9-8e7f-371299e79c38	e617c6c0-71a0-4da9-a521-7ffb668744df
977eb517-365b-4506-ad36-eee4fdb614ea	f2a333e1-9ac6-4e21-9016-55086a11ab86
af8f9023-8a09-4a58-9389-7cdd1be41b0f	dc8e85d6-0266-4a2f-85d2-b3d2ffe6bb8b
f5d2c34e-908e-4064-b228-20efffc4041c	343bf57d-ff1e-4145-b6b1-007372e6c230
6854989e-4845-4800-bfd0-bcc307d7cfce	dd086618-1cb7-40db-bece-652b427ceddb
16ec5d41-5c52-48c7-b801-cc227175d6f1	055e8f22-f708-416e-9b33-1e24d4a4cdf3
2ef9374b-4119-409f-8cbd-c98026a12621	5bed8d53-8e55-4ed8-9b25-53f95fb70bad
fcf13f8d-4c29-4eba-8e98-09446e60188c	e80e64bb-49ca-439e-8c4b-dc624f01727b
29904cee-c268-46fc-9b4f-6a3e45ae92fc	8ec3ab1f-a9a9-47dd-8734-6546f190ee61
e29b907a-8f6c-482e-bac2-b8fe50247d34	c1b9d09c-d4f4-4ece-a501-86c2458194c4
b64510c9-4615-4dfe-af3b-94a64a1d2762	62627330-e88a-42ad-9868-2d57f47e4e1d
8311ccca-3f52-41a6-846c-8e3e4c19a24e	c1fe76c4-d4ac-470a-b27a-76dadfab423d
d3bc7e2c-bc65-463f-8788-f7437b177ca6	8ada8a3d-5681-4a4d-808c-558cbedfd7d7
9ee7bccc-e58a-4524-b479-f7233ac41301	1f718ce0-3ffd-4f06-8d6a-3c08eb633dcf
b6f3c07b-e7c1-4b57-9e74-e2b0d365c1f1	f8c4ddfd-7a2c-4937-80c4-21551b14abde
63c903f4-c370-4bc5-91fb-14f15edc846b	3124c289-a468-4386-8825-f1712258f34f
e12ac4ba-7ab6-43df-ba9b-84dec21aff7e	914d7ec2-261e-45c5-ac0f-4730c97b6f97
6fac5707-a43d-4163-acce-9d7c9bb7cdaf	e99b17aa-5ad8-4653-9fa2-4ee7c2f37bfe
f988c975-da4a-4f3d-9e49-90d3fa87bdc2	07a4cece-c9f7-4e27-8111-0e11dfd1df04
dc8fb017-fdb3-469a-b578-d3024513a2dd	44f7d0ad-2e0a-458a-9e78-74bb037b5e29
6ab5d360-8f0f-4a31-9d4d-001231d3702b	dedc8493-9a90-478d-b853-fc200dd4a9cc
7bd25d51-b049-4542-ba50-a4ecbbbb6585	d462d6fb-fbdd-464b-b4d8-dbbb99d410be
e81e7b32-1391-4179-b926-ea8feb332a58	f1931a82-fb97-4c1e-aae8-9b356b8998cc
3697f984-968a-43fe-bdff-5765110ca793	6fafd202-dec4-4a24-8f13-88fc49595a68
72cc20a8-1892-4a0b-b752-a654c1b18c4c	fffc800c-5225-4f3f-acba-0385a26f8e3d
ab79a43e-f6fc-4dd9-81d6-8332354a568e	b36dbd8e-bc04-470b-8124-6838dcf9eb69
1d67ec65-814f-4ebd-8201-a0f36b353405	b86b8b40-0a33-4bfd-b5f6-e50a8f743816
8b091d0e-09cb-4d4f-9449-fd5a483d5e3b	c0a8e524-4a61-4440-9740-73032be23b83
70616793-df99-40f4-b291-e1437ae0946e	07f5631d-7eda-4aa8-813b-bb8d67fa6c6b
eb9e460e-9c50-4963-ac5e-293f782e19d9	f5ed183b-a304-4168-852b-3afca7f09b78
3352fe8b-49b4-47ab-85e4-080f22851e5a	9dee7ddb-06e2-44b5-ad59-3180459f980e
1c0866bd-6e02-42da-a1e9-0718ad400313	913a10d3-2d7c-479f-ad89-9363faccfe07
fb9b17ee-4490-47c3-b2f9-81ade0fa95ab	18236a1b-2a97-4bdd-8ae4-f26a204269c5
daf45e77-b9ba-4230-bc2b-d36a405f50b8	58a3554a-7195-4a96-99d3-9cfc200310c1
be798905-110a-4323-a277-ac030364a46d	c323eeb4-2051-42df-8fc6-a4d3e70156db
f8dd9e14-dfa2-490e-bc37-61b6f680289f	f35e7064-c207-4ac9-8a17-973e6f90d878
0c4a8a0c-7297-447a-821d-88a6adf7bfd3	4c84a4d5-00d6-456e-a051-bec390f64766
ae0ccef5-2dc8-44f6-98d3-54760653e4b6	385278ea-331e-4811-a94c-a1d2f0e38511
af3a2477-21e5-4b57-89d2-5dcc1630f5fb	a6236519-40af-4a58-b3e6-21ab21037dcd
874666ba-5364-442c-82fc-1070e1a6019f	5c5e1510-8ce0-49bb-a1e3-0667cfa51023
8879b169-b2a9-440b-8717-88ab1dda6af6	736d18e3-f896-457e-a53e-707cecda6753
241724fd-98e8-4aee-a623-8466adeb49c6	b7536b78-1bd6-4b3a-a04d-cd089315f741
b45ad3c9-ae56-418a-9eef-cca7adfc15c1	5e9b67db-39f9-4423-9a28-11357e28512e
3de436f8-0599-4cd4-b016-d2739cbb903c	4071f672-a29e-49cf-9857-e8b877bf4514
dfb81c31-4ec8-4033-847b-15092393ee07	c20d72bc-b221-477f-8562-5b047db61c41
35bea54b-c150-4e8e-ade9-bb5504886ddd	78040530-e6ed-4c33-94ab-9f5e5d8c5b22
8d5e0491-b383-45a8-9451-be75b74ccd8f	bc958a41-341f-4503-96b2-1cff9d7cf193
600b5722-541d-4868-8d50-35d57e99db3a	55e3fc52-b746-4d9e-85e9-5197ab258f62
35c64493-c9df-42ff-a1ca-24599397b85f	aac78ef9-a551-4701-9917-286d1477ec9a
63abfbc1-86d0-49d6-8a5b-922fcb7c845e	080c4181-5dad-4751-8f52-efa962268b13
bf78e8d5-8c0c-4c21-b928-9ffa57c26d70	397690c4-f8e3-4e4f-9cc9-545b2316d11c
1ae9030c-86be-44f1-aae3-99db32c0544d	249d0244-9c51-41c4-9e0d-2b07de276df5
2afc289c-3276-4642-a50b-4fbbb1f54599	d18fff73-f31a-46be-92ed-13eda8e0d7a1
f4a6cdc5-b420-411b-b022-d72f8fa86fda	ce89c80e-c8ce-47ab-b970-8db0ebf46b06
ac4c106c-f821-4cc5-8ed0-3b2471410073	df9bfbb9-3c4a-4eca-a41a-33d65e4091f5
062fa161-715f-4f8e-a7c4-e48269316422	271d8cae-f8f3-47c4-a18c-2ff6231e0976
da3c13b3-1de0-4fe6-9ce4-7c3a790623da	1c480cd1-1d1e-42e2-b9c3-4455eb869c77
b9e8ea99-3e63-405f-b961-bf1f9d1c329a	25fd33fe-4f29-4c6e-a60d-16528d6bf185
d9d5ba2c-1c00-424b-bdb1-2e25eb0aa1bc	634bda57-ab83-49f2-9c6d-e40c738f853e
902fdab0-4763-4f70-a529-7d7eda8d3600	5813cfb5-985e-4614-a47e-4f519cd9e43c
030ebc7c-33f2-48db-b4a2-8a0c4981a17e	ccb765bd-f0c4-4786-bcc6-8120f487c8a2
c1109dd3-a27e-4b83-97fd-e9dee20cdfe4	0afe337b-3441-4a52-91ca-ec6a7ed2e84f
fe87bff6-2310-4775-87f7-5ad3ab8bf245	704ca132-2262-4861-818a-f2d79eb0d445
4014b550-ea59-45ae-98ab-d17adaf43ad9	3ca88cb8-3e12-400b-8a17-1fa2baaadb4b
30d2d397-5fd7-40a5-bea2-45f0ad153073	4832e8c1-1dec-4e6a-ad1f-ba78e9782c3d
c6e5a989-0f99-4a81-aff8-1e644ff446f8	cbd85ec9-800b-424f-b354-3482ea8d4496
2393380e-9a46-4699-a967-428c4e184a91	45bd6d47-033e-4211-af8e-d931c008a2a0
5598b8dc-79aa-4488-a8fa-9f49da346b97	7e63ab70-eb0a-4b53-8ba7-86486633e25e
727a1edf-be8a-4ca2-a219-5ef373820baf	70e558b9-86b7-42e7-94cd-ad7b944f58d3
77ab2e36-c0e2-47f9-8968-2ecf8efa819a	8cadd87e-6eb8-468d-a1ae-0d865772d023
8c759d27-e354-40a5-a618-f03d6a2b8362	3a7d195a-75d5-4813-8fb5-5f5cf246cb15
ae9f0db6-3f2f-42d0-9cb4-1751f96f87a1	b1a6b411-f4ce-4f6d-96d7-30a4760ec32e
823ef4d2-be0f-47d5-8c93-9dc177a19b90	703cd59d-aef1-442f-b1e5-7514c723cd72
1e60a8ed-567b-47ef-b6ae-8ce6550a4fea	b50a7828-e194-4a7b-b65b-17e46fd7da42
14aead38-77ec-422e-a976-d5797beb6a1a	f1fdb1b1-1047-4a7c-8f4c-2c92191e7353
d62882ca-ce0b-4e03-803c-4ba10a36fdaa	4a308a89-a9de-47df-bf15-b675c7a3ac03
92d44672-c9ae-4e9d-94ee-4cecd2b09598	7cac67d1-d396-49ae-931e-a9ffc30d2554
8a49af99-0984-4ad9-bf2c-ebacc9d00d2f	3c695e1e-03d7-41a4-ba0c-a052ed012e60
c242d3da-4267-4f8d-8890-4d8055d56c2f	3f924bd5-da3b-4b8c-9098-694004dc9bb2
5eb4f5e4-6ddd-4ad4-98aa-88f46606ad89	3da169d2-9950-4565-8918-f5780a461e7d
fd81eeb1-2b4a-4302-9fc9-d8f4d7e184b7	f3c63a72-018d-4480-8b89-f571a5b0c3d9
a5db7246-cbf5-490a-8f3c-9eff8f230bac	40599ba4-7bcb-4be0-a368-ce579a566a56
af34c532-22b9-4807-b1fb-16f539db01bb	a9ea7dc2-8c9a-4994-8980-55698dc5a0ad
d90d3a0f-9667-4233-925a-ffc85c84b9d2	1c176d0b-be17-4245-88cf-227c69dbdaba
1accad77-274e-4863-b783-4da54528a7f6	6c03ebf2-4bd8-4c39-857c-92b4794bca94
8c99df14-9d14-4757-a0e2-a505b6b22e0d	f6083c77-8500-4ade-a8b6-65f1352231c2
089d91ec-b10a-4c3b-8f49-6a6f7ba7033c	90c4ccb0-0262-4599-81c2-178ce409a2e3
fe1a8c05-f443-4c3d-9022-462c9bbd4ec9	4ea56ab3-4906-4a16-a461-b3c62bb5687d
ea7ad3f6-bfcc-4b41-a202-0c9de2afcd3e	914ae022-2563-46f9-97bd-616b2daf0419
0af38614-31ef-4579-93e1-4e8d232b4053	a4c27393-38dd-4063-87be-39beefda82c2
1c78c6ea-6211-448e-ad2a-167e3dd6b928	8cc02471-a115-4448-8c07-e5a42eca86b1
8d9f3727-7ace-4414-961e-c6fd6309b2ee	a8bbd4f1-7930-4e52-9ffa-3721a8fc74ed
c15c9c48-cb50-4717-a0db-c1f92b7477fd	9004dfee-fbe9-4c6c-966c-acce42e3a7bb
60bf0a45-b994-4e32-84f9-a640af65b1bb	3938645c-b223-45a0-8b33-c03ccdfcef2f
08fe001d-fa4d-4080-8cf7-8f29cf0f3044	8614fd40-8ab8-45d5-a2c4-96e003efa9b6
b120e52c-a78d-4d75-be6f-1e72154f4ee4	e819a45e-eebc-4ffb-83bb-daf8575128db
4199a876-9a8d-414d-8189-a0d659e6bc51	719e50bf-5997-42a5-a418-7d40ecd7b19f
296edfb7-a4ae-4aba-ab75-e21c9635b7e6	dc3a0300-f159-4e99-aef2-59b415758641
a5818ff7-5a99-46e2-b4ad-430b335f6eaf	3a04804c-8484-45ae-bc12-765eb67a745f
2fc430c5-da15-4e4b-b953-467f8b40a1c6	dbd62226-4947-4448-bae6-5ed8f8f7e0a4
ea8ac1de-b10e-4419-9563-d803d535a10f	af37ed3d-35de-47eb-b87b-d98774ecbb2d
6897dcd1-2b67-45dc-adb5-684cc98e10c3	d8c3e296-8243-4785-a783-77d4581a4cfa
6c6d0686-361b-48a6-b2f4-50ad59934f16	1ea5cf7c-4ab4-441e-a955-b886a7218ff9
a9a34b69-a0ce-44ef-9331-c3646953e77d	a84b9334-c715-4d61-832e-e24051703702
7a87c15f-487c-4de8-b265-80ecde23278f	e3f7001e-0a24-4dc7-9415-409843e15361
bb10d364-85b4-4ff8-a6f0-55e6c3caec21	ec1aecac-c43a-4626-aad8-f75c40cecb65
cdef143c-4fe0-475c-b176-379a988c2cf0	c8f5d4d6-7f0f-45d1-8de8-ca4c9a085711
4f47f912-0bac-49ba-a71c-6cab5fb91342	9bab6f59-48e9-46a0-8fc2-bd6957371e04
e08cb2e2-e46b-48c3-990e-c40d54ea5928	ee0101c9-5d60-42de-a5ae-7ffa470c3097
a335c766-502a-426b-8b17-9741ad485c33	5ba5b6f2-c864-4f72-8e50-a294cfef84f7
421dc004-1b59-4073-8904-4f2448747246	12e0e2df-93d7-41b9-a47e-1836ed478730
db944688-d8a4-444c-8713-9caee4810c9c	506e4b8d-eca2-411f-aacf-c1589355d397
77416801-1a8c-4385-bbf5-76247f163d9d	4206082b-0e80-4d57-8f24-3142127f050f
2bd5c3fa-86f2-4b4b-a26a-4dff26bcbcad	7027f0d0-a7f1-4e1f-9455-da49670bd0e1
b717515f-cec3-4451-8e98-e8da31ab69f4	5d483791-a898-463a-8904-2eb7719f88ba
aca63525-12f5-479b-9fd3-7010629424b7	44428a20-802d-4dc1-bad4-2fcd0d7fe9b8
63827739-c523-4ad9-99b6-107da15162ce	03c77eec-548b-437c-b685-dfa841901ba6
edb7a28e-3dd1-450c-85e2-c8ade4f76ba5	7158bada-5f27-4aaf-8cb6-9b16e7da3d45
e95a6d90-f225-40ce-a9cc-b9b90f2b12e9	a62ac691-5290-4faf-a34f-953b871ec909
e749cb03-cce9-4145-956e-9baded8ffbac	23f54245-ea4d-454a-be13-56dc76f02ce0
c3e34ccb-c0c1-4bd7-ba32-fac1a20d5e7a	f8b5d1de-8022-45f5-82d5-7d86f738ef09
4984e933-5435-44b1-a5c9-c74ea8d29d69	d384eb8b-6d4f-46fb-80ec-c6d485c6a0c8
31a56cb9-a6b2-41b6-811f-58060f52198b	4bf45664-2114-4bc5-a03b-c2c5ca84b576
ffba9cb0-6528-4960-962e-50e7a037e1d5	0b6cf921-4af9-42fe-9081-d3937f555e69
59f80de0-420a-4bf5-a8f1-e6de502c8ab1	aa1b0914-64c4-46f7-8a7c-1ae2259b455f
f7d245a7-7183-42cd-bdcc-d53a65072e04	0e2d1d97-c52c-4c6d-b2af-c50e5d99161d
5a45c86f-82d7-41e6-ad97-c929e8f88295	a2ac41d4-48a8-4633-9dc6-7a27f20839a4
beb5dbf5-0747-4b2d-9b7c-c5e3c4902c17	3be847ad-9e11-4737-8cc4-ef42d578adb0
7404a9ba-f07a-4bc8-ab01-009beeefbb7d	0c6d44ef-4335-426c-95da-2d745fb52a4b
e0a9b937-5f09-4d18-82a5-d3681ce37c0c	410cc73d-b13c-450f-85cf-ab567b606003
8e26d5c0-46bf-4240-869e-ea005e165423	4b02671f-318e-4907-91c4-2402c3b5a3cd
f4a61749-a104-40db-a884-68057cd5809e	63399437-4817-4312-80ef-7abd90cea75a
693dd975-9bd0-44cc-8d88-710aebf63f45	2bafc5ab-0043-43ac-9bb3-c4665123a18d
8e398805-4757-4324-8c6f-17975ca25b61	79de1d7a-ff33-43df-9013-946671ece8d1
e42c822f-44b4-4675-8ee2-484cc3ab00ec	d13dca44-7771-4481-8190-b11e32e224c6
4739034a-1386-4de5-be65-428143213fb2	370a0979-e87c-4520-891b-accabff98ec2
c00ea7e0-f143-4b6b-a642-3f58dcdc5f50	d0e303f1-495e-48df-b665-945c402fea16
1f574fba-9660-410f-9cdd-026195f0d71a	f1aeb6b2-5c40-456b-9e5e-47a8682412cf
464ea9fd-910c-45c8-8047-c9852d7b32fd	b7100431-0049-432f-b6f2-6b4eac186d52
d6ef6040-0de6-4e37-959f-352dfeeb2d47	5366e955-09aa-47a9-baa9-4a3868c9ade1
b7c867a4-574a-4330-87da-eeaaffff6f80	750480c4-8623-4a3d-b440-82c047289e27
f80a21fe-e356-421b-91bd-e9cb6898ca35	c4eaa83c-4dfa-44d8-ae94-eecf694712eb
d2fd7980-8711-4524-916f-f8f0b6ed1cfa	dcda8b76-dd24-4df0-9c64-001140682038
7fdde1e6-5314-4059-8639-2adfe18d793f	3372d964-29b5-44f9-8136-2f42a95bdf7d
7f03ce3f-e562-428f-a6cb-f4f04d88ea55	fb367384-cdc2-47c5-bc4a-960f2ba1e392
07ba8d01-45a2-46ac-baed-665de5c91a83	810c82c6-15a1-4233-91c0-d3fa0383d1bc
47cbe5a4-b5d3-43ec-900c-bad6218325d6	8462c1dc-d6b4-4962-828f-8e6824218052
74ea9772-01cd-4fbf-9511-593233c656a6	1567151a-068f-42b3-93bd-9a94f13fc01c
ea42533b-3ce2-4eee-8015-680ec8387d7e	598fcc5e-0472-40bc-a6b3-9240e2f9c177
2fdde6a6-37ed-48be-8997-d68cb83bed1f	d296d8a6-1209-45d9-a6e0-df739bec2c43
d157165f-e5b2-4f0e-97d8-3850907a5c2f	90f61c76-ccbc-4c98-8d7c-7d0084faf1b0
7cabbe24-81c0-4887-9f1b-6e79d591f1ec	9081f8d5-2273-4335-9190-4953139dc92d
2cc86cd9-d99c-42b8-9e48-86164970dac3	adee31a1-9b97-4aa0-813b-67b8373c4e9c
01b80a03-a67f-4f32-ba4f-5422897739f4	4d6f3090-77be-4c00-972c-01abc5cc40c8
e30bfe66-c6f0-49cd-b6ef-264118d456f2	0e23ea05-672b-441f-9e49-fdbac55a4bc3
1ab2c8a0-652f-4207-818a-3debe08b2577	fddf9f94-f0ce-47b6-8c9b-2bfd10721a05
ce228d9a-d83e-4e9f-8fe7-1e222f1bae74	f4022be1-e984-4c11-94ad-07997be85189
c40e3038-e2b8-46d7-9393-e57ffd6a2d2d	aa565323-f0d5-4f05-970a-383cd971d6cb
6caafd77-69c0-4bbb-8935-e7f6b05c0d43	be1d0170-3f4f-43a1-b56a-61dbf67f46ff
8d0d7534-4d25-4f96-9ca0-ce085c27a28d	f1b6f1cc-aefa-4703-b280-b4bddd0d750b
0502daa1-496f-4cb6-8b8b-bc924322f7c7	51918868-5a1d-49bf-86bf-b8bbf17ad40a
007c8848-751f-4f52-b647-98b0a93ce8e3	de0a81fa-d03a-40f6-bca3-e357ed193f76
5a02b259-7478-40bc-ba19-1b706e58febe	33f133eb-9f35-442d-8749-2711fbf8bfc7
86b6fad8-3c53-465f-8758-2009d6df01e9	b8e6f17a-74eb-4848-8e33-59265a01b73a
d817904d-424a-4d23-bf32-8ff58e772509	6f07d945-4084-4d64-8480-ce37e2e0dbbc
c60cd048-5bad-479d-a090-a52523d6d6fd	d40cd9d5-45b2-4965-8201-6571b5a223ee
510924c1-b89d-43ec-98b5-b25fa31c8a29	24e0f321-3d8c-4a3c-ba87-bfd624e9a3e5
ec0644b8-cee9-4fcf-a161-543c6feca8c1	996b7a80-255c-4b78-a89f-0cbcec3c2758
6c95d01f-7ec1-488f-a6b2-0c39784aced7	f1acb4c5-f85b-4431-a983-0d098da05e49
c39f3691-0d99-4e86-b166-8210a868dba3	3ff1098a-0794-4134-911e-688eb7d9ab49
55ff6fe2-f624-4a9a-ae62-7c44532a4986	e004eb1c-42e4-4072-9d81-39257a65ec6a
8134fea2-0042-45fc-8003-9400551b656b	ce0d7a20-ce0c-4ee8-a92d-346216aefb55
fc109a62-4c9a-4874-8b27-1933f877b455	76434c3e-e83c-4163-87e5-b299903dd3ee
94848281-aa67-4809-a5c7-c440a303f652	d8ddd4c3-d906-462e-95c6-eb48fcfe41ea
d97cc64b-c1a3-4709-97ba-ee022c6b8058	5e424801-a9d1-4232-bc97-96993aa653f4
e8e28486-f7cf-4bf0-877f-d64b624ada74	8d6ac384-27cf-492e-83d6-9d96e50acae7
183950be-1edf-4186-bd91-88f93c61ea1d	5f41a442-93f5-4e30-98de-1c63cf8c1df2
84756d8a-de9f-4f71-9a48-ecbf770c8e84	7d37cfa4-c3ab-48c3-b88e-eef308805555
3ab32f7d-1886-49b4-8260-b851865a40d2	1c653c4e-f3e2-4e0f-9103-d5eee3c19220
21c689be-c68f-4356-98bd-a249ad6261af	704dbd2f-7312-474b-ba0c-f8fe32956a03
fda077d3-9d1d-4d44-904a-acca6a609bc3	e1421a47-87cb-404e-9d72-3127ab678cf8
2a5dab87-0645-4733-a60d-7ec17da56183	3f2ee1d8-e272-469c-9c9b-5e7d3b58f2bb
aaa2c60e-0b55-45d1-bc5f-32ccace56498	0b26c284-cb9c-4c74-978e-b63d9b96c7e5
a06f89f6-f873-4707-869a-45c3be08c199	371644ba-5285-446d-a22b-3ece7d27bd88
48cfbbc5-6133-4020-9cbd-ad6f1d5cb6f7	d19da773-eb8a-4f0b-86d9-5920abec4ebf
b0e52f9b-ab16-4521-a756-3115d4200023	e413d76c-5721-4a6e-b5b3-8f09b0164f05
a7d19687-6417-4345-98b8-69a59859159f	dc765b01-7a15-4a98-9442-057ccd61a5b4
277d5160-268d-4c8d-acf9-45048fdc730b	7a09687e-9124-4a05-b789-1993d30b3c3c
8c49a860-c892-49a3-b3b7-d0014cb0528f	86c73d96-c0e9-4101-bdcc-f31ecc0d2c24
b6f8a2df-6c1a-4162-8a27-942751f1da39	005f3d07-dbeb-4f16-949f-749f02ed6885
db635cdb-62cc-477e-8b1e-6922db32cdae	c044493a-8be7-42e0-af3d-7d1d53eda231
f03d70a9-0c18-445d-b2fe-3e5a53806851	c727bd22-930d-4442-9471-d4529ced66dd
04eabc46-08a4-42d2-999d-8c789f482b4c	8c0a17d3-4f39-4904-9f85-546346eb9e3e
5414ee50-d7b5-43bc-820c-e7667fc0583a	994e9649-98ae-4c22-98d1-b65531699d17
3304d76a-8a64-4be9-a29c-3f3861a6b676	75b7dad2-5598-40e9-88b0-64cd589d66a8
d58d12f8-a181-4226-a67a-86934ced0d7e	c5c885ec-9852-4ec7-9086-14e40d6ed05f
1c43e692-4c6e-4923-b81e-4440e639e0be	71587846-7fa2-47a5-9b28-b5dc251310eb
fab9a817-f019-479b-8175-91131f749f30	022710d0-4057-4aa2-9d67-315088dc14da
46a7de58-0003-439e-9f39-1d276511e1e5	d5833bf6-e56b-456a-b934-aed38dd1a318
f3fccaff-f64b-4a3e-bdd7-e0dafa78ac6b	11b174ce-c7bb-4bdd-be0f-4f5460cc2e60
da6a2437-9ff7-43fd-bcae-c7342be5d037	713c3347-eceb-48dd-aba3-0d50b722f1d5
cf84a95c-a0a9-47b6-b71e-a1023e0c142b	44ca36ec-ed61-4383-b326-5e1d0fd6062d
eeba0f5d-7c2d-4b19-8b9f-e8d6389ac3e5	2ed931fe-4dd1-4351-9da6-d511cebe5089
a1fe3c43-c293-4a57-b092-ba85326cf6d8	55723c32-3b4a-43a5-957a-f746da28c2e7
d3d7ee70-d403-4f74-b56b-baae8cb327e5	db71c530-dcd3-497c-b766-8bb8ec611d03
e45fc919-299c-47aa-b033-4b43100f52ba	8b9ad9f6-6045-40d2-bc52-c1a414c6b5db
5faa9bc9-ebc1-401d-96cd-460e90fbdcb7	b2f7514c-5655-49f6-b88b-72e609b5642e
af09be71-f034-4374-a236-f38d48eb80ac	141289fc-40be-4878-9be0-73fca78dfcd3
77c8f246-153e-48c0-981f-866cfcdce6fe	43e8bf5a-5d8c-4df8-bdfe-d7846a9d2753
debcea7d-61cd-4dce-a77f-e250830f7fec	aeafae21-a0cf-4497-8c0b-3d71bbe39dd6
fc66303d-82fd-40ae-b34f-a0d0fa233ffe	7cc3a935-1d99-4ab0-9ddd-21e84eae0365
8f6cf58c-ef3b-4429-a7dd-f71fa6672ecd	572000ad-c971-4e2d-9c0b-8ddd2677cadd
aaed393e-dc77-47ce-80f8-797c1c723cc0	b4694eb3-b95d-4f3f-ab67-ca681e356cc4
15e7900c-e8ce-451a-bca2-01c63c6e4ab8	370f37bf-9146-4b18-a780-6a7116a9667f
1b0816eb-153a-4559-8a4b-e28905f07d8e	7ae604cd-9fd7-41b3-891e-f8a66d205c6a
8c11147f-27d9-4e3e-bf10-82084d497466	c85d55ff-43a7-4325-958f-32bb3add6f9e
e8b34818-bc4f-4539-aaeb-0b26ab37603d	b46f08e9-7c7a-4c29-a24b-7b6f305a9428
699f3e9b-d940-4228-9e61-90f63f5a203c	770d21b3-aefb-457f-86b4-7a7f13bfaf55
2fd6695b-9c3d-4d8e-8236-068cedc8b463	93a7b065-aede-4249-b2d5-2007f0976dcb
a6781602-0e41-4294-8c1e-d33d5df0ac1b	f95453d9-0e3e-4765-a3df-44be02798e3c
bc2df95b-ac0a-4cf2-a295-f919c96393e9	bd57e270-9f85-43f2-ac03-13d544c04b18
3c2ddda4-40a9-41be-b2fb-7e540e4766f2	aa0b32ef-97b3-4ab3-99c6-68f7edd09b81
860e470b-2db9-4539-8199-bd3248a75da7	cd8f64e7-57b8-4a6f-9769-242643ab025e
93e375b7-d5e5-49a5-8d6e-948244a0d2ce	420438a9-1f1a-47e1-aa06-72fccb0f67b9
344d6760-9523-4edc-98a6-ee431be9e86c	e0055ccf-61fe-4cd0-b9d0-a9895cea8db2
c9f436b2-22fc-4adc-b9f8-fd1d2c7aad88	c744764b-a2b5-48bb-8d71-4cd1619aaa5d
08616440-8d45-48df-a542-cf8a13fa22e6	680b0894-94f0-44eb-a3c3-9f8f362a45dc
39b41b67-4b4c-42b1-8401-3e5999505f3d	9f0f5ebd-4c2b-4423-bc26-9f8b68fccc95
7d14bd0d-af58-4e6b-ba64-b7bee5075365	1c3c3e43-c385-4ef9-a686-2f163da14ba1
2845fac2-cc0b-4908-8795-e2c9b6daf830	f86fed2e-b2e8-45d4-88bf-980cd6fb50b1
6bc8418d-76e4-4737-adf6-c033f2fc8c47	1083ee85-9233-48b1-b699-d15ad783fd39
fd1e812d-ce49-4197-bdba-72ae13ee4220	6c6b17e4-298b-4ce7-91f8-c0d369914e8f
b4c87a54-49c9-4398-abe7-326f8f13fa52	333a5cc4-741b-445c-93f9-9fde6f64b88f
d6ae9b82-000a-42d0-b8d6-352cb71172b5	9b515dc4-12dd-40c6-8048-2d9a04be807f
4dd7bfd2-2518-4c2b-9d30-89c09e44e469	9a343f15-7a3e-4637-8e96-286cada00e87
183144f2-1e77-42ae-acfb-1a3b218f6e4c	02082ce5-0cad-4975-8835-34c009be2b39
5ad4d13e-2709-4cab-99ed-7d7a0a50f388	20a0a808-5fa4-4a3d-8f91-6a249b63ac64
d38d0ef7-2d1d-4283-a54f-15d74742d1d5	995c0d30-c6ab-4036-b442-171c91884830
54e035b4-ab2d-4009-9ae8-31321857433f	971380b3-fa85-4467-9405-f6b5ebfc27b0
0e7bdce6-5f49-4059-a496-1f13aff97edf	f7738b01-0283-4de3-8658-ffc359d7b84d
60b10c1e-0ad8-4949-b7d8-c45aa581c08e	5e1d0f3e-94fb-4c57-904a-37a65e9a85e9
5f1fdb9b-9a4b-44c5-b024-146c70b27977	440d0973-1f48-4351-b9a3-4ca31cdad1de
70b7e402-46bb-4945-b915-16d1d9da3ced	05ec6989-2a48-4a65-9d7c-4311087ac526
817470d7-8083-488e-8673-0d3a4405fa30	72c33104-59b8-49cc-8fdb-29fb776ebc6f
c831fb0d-aea5-466e-8a0f-b009e8a9b3a0	a8bbe133-d3fe-4deb-a267-5ab1a04f1245
63abdefb-8fba-4499-abdf-49751d5766f8	227e965a-089f-421d-9703-43657d4f6df1
d0edf9a3-aedb-477c-9faf-0af64eff9ae5	5c4b4d98-0a49-4055-9030-5fbcc0c003cb
5d819ed0-5aef-497f-a231-f17a79c2fb2c	f689cb39-3b5b-42eb-8589-1388ea135e11
cd3b0e53-6545-4367-ac7e-9fa905e5857e	72c58a17-78b4-4a4e-a54e-e4a3e2fdfc5f
f6bf158e-b54e-4da7-bb33-40cf80f479dd	f2efd74c-363c-419e-b42c-a4b29f28e084
8d90c119-b5a6-4b61-9936-5f7facd4664f	1113e40e-a07c-4d8d-832c-d24cf898e69a
c377210d-e21e-484a-86ba-cc16e6a0be07	52a73f11-5c54-48c3-934b-a788cd9d9da3
f9be43ce-98f0-4d7b-b8d7-dbf34f373909	01e47724-d1b1-42d7-8385-60004b10cfce
93f2c13c-bcab-4fae-bc85-36ec440af169	96e0791f-e3eb-4e68-9365-b4cf5b0b5bdb
70c3e30e-b3e0-4915-9c05-5bb2955f3557	66933e28-0a89-470a-994e-51ab5bcc1994
b9f2be3e-48e5-4459-ba77-1a4d595f5ef8	4aa461cb-5d3b-4c1f-9aba-313a891b48a0
ef562bf8-a935-40ed-9222-375e6ff11af5	011cbceb-0eac-4c1c-ade7-991f05689cda
b4f92100-f422-45dc-a68f-4992ce0c5eb4	92c38338-3e68-44fe-8606-04fa8aa219af
97161929-a160-4b1a-b018-06eb81176354	355b83a3-808d-4810-af50-461145a3b834
cd5d9b0d-ac16-4ce7-bb52-4a7b2dca8e08	f7d90a6f-4f7a-42b3-96dc-7c2e868ebab7
b9aea596-cf5b-4581-8207-2e8d4bdf660b	0fe22d3d-542c-4b3c-b5ef-6fa24378e1ab
63aad0a3-081e-4c25-832f-e274da0f729e	0c9f9622-9018-40a9-8155-f40c1e9eff5e
19584685-cc2b-4ebd-8615-a3bf152710c1	cf9b557c-4dca-41ea-b318-7f8d398d30ad
66408c34-a129-440f-bd9d-44c2e2da32c1	e6fbe419-11e3-4a4f-980e-1f2319805ead
8536eddb-956f-4956-9689-514d0a14ac3a	492b32c3-4f80-4ac0-857d-b4d74e2c954e
daa9b73e-e331-4d8a-9c01-6836068ace64	dc3fac1c-3b65-4c45-8ba0-1ba2e36a5e36
a685ad29-835e-4807-b842-bf82ce6bfc31	a8182bb9-a304-4916-9657-c80e7270d859
16963564-05fe-405d-bc8b-5588aa351a6a	030d676a-c9ab-4f05-937a-d8dadec864f3
8f5cd534-e59e-421b-a659-5585d3f25bb9	083ea7e8-fd87-4cdd-b7b9-e0c62f69e805
eabc2538-6d31-48f1-9363-e667c8b29bc6	ab484311-5bd8-4c2c-8387-cb89d95b387e
104c0969-712d-4dcd-8d27-49bb4d7209db	24e220c4-d5de-4f93-b320-91bc01a35385
e71f1f62-ce68-463b-aed4-2e21ef9b32fe	5607cbb4-ca8b-4111-9c71-41e073af981f
46cd3ff8-39e0-4ba2-8364-64aa0d665cb9	bd16faf9-8ed4-424c-a988-876a05d98fbf
39a77faf-06e7-4037-a945-2bdc243f99d6	ae0ffa34-c78e-42fd-b99b-ec600df03cc3
7c1ae6f7-b32b-4094-b060-b09ef63fe9e6	9d005594-e639-4cc8-aad7-a2ba0c58c6e8
408cfc81-647f-42c4-9685-a9b40286c0e3	ff8a7aac-33d5-4f5e-a0bf-5b3291cd0d0d
1c3a2284-9e1b-413e-893c-2b4bf4b19633	23d50ecd-cc50-4740-b12d-9a4d55971303
93f34958-50ff-410c-9086-d623607f9a8a	e88c1fef-b24d-42a2-9280-e632cd60a11f
4be9352e-ff45-49a4-b4ae-c1abc6270c7c	c502c14c-ee11-46ff-80a2-8c79837d878b
37ad8cfe-bfe8-4f08-9833-447b16ca83ed	b80a536c-3c70-4039-a71e-b9575a884ae6
9292941a-2ba2-400b-a5ba-41acb83ca485	274944b0-d236-4901-bf4f-4ffd6cc39262
39609046-bb06-4f4b-a41f-124c5a9733fe	d3774591-bddf-4909-b641-93746e7f5ad0
83130fcb-284a-4dd6-babf-2f5ea6365766	6d6978b1-23ab-4288-9589-603b0104675e
2833c886-02fd-4463-b765-1e2a4c58c46b	cc8da2b4-8403-4853-99d2-f631e7b655ce
11ac577f-aeb5-4bd3-acc3-9115ad40bca5	5cb9500c-bec4-4ddc-b202-eb930c9af4fa
3fc80262-1c95-405c-a0eb-825eb2224733	d379662c-ecf3-469c-94b7-251bae7429fb
3bc8f3cd-f0df-4104-8e75-230a69254a96	016ddae5-61ed-4f77-9d7f-3ef4974843d8
302de87b-3a9c-40c2-b362-fc6a3745584a	fa71b590-4272-4d41-ad7d-d99e54e0a0b1
20b0e9c1-dbc5-4357-8963-d1f3dcd470f3	c97a7361-2365-4d03-8f73-e390978668ba
f1bc9f98-0907-4df3-9aa6-51d370faae99	8be0178d-1c76-4e72-961c-3dcd6ad01f42
0a851b03-e402-4350-b129-c7413ebe46e5	ecb12c83-dd2b-4932-8565-a662870fb9ce
1337bbaa-6b29-4bfe-ace5-f654f6d37acd	efb320a3-8f3d-4650-9d47-570005d73154
0563a4bc-12eb-4cdd-b230-f24c0174092b	9cf783bc-dce9-4f32-af71-d12744144a64
22e58427-48be-4f72-a464-bd2bbc35c865	b566d1e9-76b9-4bf2-918c-b29a05d3e300
9107f335-1995-4f91-a722-86c3ef617511	f2ef9ffe-3fb7-4ee9-8df9-fc28a3a9240e
cf3c904d-812e-43d7-829a-797d4bfb0ca5	6100cb2c-2eeb-433b-bd42-86c296b4bf63
ebf16492-6e0d-4c8f-8622-3a939812bf80	d9e32c0a-a694-404f-a64d-ea566667a52e
0baaf89c-5bee-4199-bb13-3b6540bbfbdc	a9ba13ef-0963-4098-81e0-d9059bfbef89
9faeb9ba-1c56-4921-8802-7b2e58bd5be3	790e2c69-8513-4309-8c8b-a6a8ebd47bf6
f8445923-b774-4524-a3cf-ce00639ebd0a	7f2bd6aa-2d6a-4434-8a3c-6412fd886f76
c65fb885-d2a0-4f4d-9777-afb7e4c5c5cc	ac1f76f9-d22b-4b0e-b6f5-cdd630480fcb
39433a16-9b0a-4a40-885b-3bf0a39cbcea	2b6ec7e6-43b2-4b0e-872d-02c378c3ed67
5706a209-fe2c-4688-8605-9670b78f1510	604c62f6-a6c1-425f-b92b-c9e932d64852
94ebece6-c223-43b9-8007-7c3d1220437e	6646a56e-1ddc-4980-9a71-4547d63ca7de
abc94c45-7b89-4666-ad13-cff04cf69ebb	5079c484-574c-449b-a0e7-dec5580dcc28
72915af4-def2-42d9-9fb7-2ecf786059ac	568389cc-9076-4ebc-9155-d2d3586458f5
3761ba63-37a6-4177-9643-e34c792ec466	f52a2fdf-f72d-4b53-bce7-a82de9e3d843
df1227c4-2646-42a4-80e4-0c6d44b0a178	f36f1d85-569d-40f7-8209-3721d5161924
d1249f40-3d3e-4188-a2a5-6619faf65f54	696e7cbb-43b2-42e3-9362-12ad9ef838c6
bb6957b2-6654-4f05-a6bc-2a005d11cf51	f880bc88-b0ab-4bce-bb57-fbc0f4326057
c43f9bb0-bf3e-4b1e-95d6-9c8945ee5e8a	4dbdd9d3-f6cf-463a-bc23-29bea7a8a151
1ac6720d-fbde-4a72-95cb-8ed41ab17ca8	cd159d5c-a3cf-464e-803b-538e04fac6c8
133bb837-b636-459a-8723-5b2602ac3988	5fb08257-153e-4a5b-99c9-8484be419895
007beef0-ac36-47df-b9cd-b9aa3d9b8a5d	6c1d09a7-1516-454a-a4f2-f126db660169
40a2644c-aac1-4149-8e06-f97f19b8b213	314e961a-506a-48cd-8bbf-657baa07b1f2
3ef39973-b775-422f-9f13-1439d828629d	48a71620-63d2-45c2-b371-18ff5a718149
8697c50f-7191-44a2-b07a-b2bb08dea9c2	6d0f91fe-4d20-45e4-9a8f-eb31a0cd13cc
ee5279c8-b806-46bf-a187-9514e18cdae6	f1a0164b-de8e-43f2-8f64-38e37d003469
373f07ae-de64-46af-bd3c-b8001bb3d941	f3edf2ab-2f4a-4643-95bb-d6a22505b4e8
369c8251-06a3-44bc-827d-3b37252c47e7	d747bac0-e5fa-46ce-9b33-29ef93615770
358d475a-5fad-4110-bd1d-e7f79244eee7	61ba4061-8279-4fca-8fb0-6b3a4809386d
742a97be-ae1e-45c8-b768-329e2aec0e57	f53574da-a209-4544-965a-ebe12b3bfb0c
600d35d3-6082-40db-9c04-5779e83c0f05	267ddfff-83b9-43e4-b2b4-11f043048fc0
c7243bfe-53bd-4334-9a90-a837be0ab337	e3bf036b-2a7f-403f-b6b2-893fb7d3e512
977d0712-bbe8-43a7-9f30-3070484da99f	e51da251-6c2e-40b6-b67d-7c90c98088aa
9c9fb39b-17ae-4b01-9379-c8561044d70a	6838dc12-4a34-4da4-944c-9b5aa333e617
90f758d3-da0c-4de5-9d35-8133669c3a8c	efb8a439-14ac-4231-aa2c-f58c6770cc3f
907275b2-ba2d-49c7-9af8-2a95b6a08185	a7628156-d41e-47bb-8b87-8ccfbe65207c
3fd285e7-7057-4f4f-a804-7e81ee3259b2	a9714f20-a89e-4fe6-ae88-d6c92aeb7eb0
8bd0b812-0ecc-4d1c-9479-f17f5504a848	2a26aeec-4b08-4de5-9d6f-223e9516318c
a6c96988-7ec3-47ad-9ddd-7238a2b403cd	c263e42c-5db2-4696-9092-b17ea4a29cf3
364a955a-0308-4059-8653-8e64f72ff6cb	bfed119b-b249-47f3-a7ad-b886bc6b9c5f
1b54876c-a525-4a6c-8a6a-c6be08b5dc48	8edd53a9-fa3e-4d11-b188-1e71e9cf4eb4
ef60f66e-2464-455b-93fa-d2d7f084d526	d4ccd7a0-f00b-4722-a83d-e8708c72bf9e
192414d8-cefc-41c4-ae44-82c56713702e	d5e83c01-17c4-4a27-a180-2e696da604c3
2dc91fb2-9f92-430a-bab2-3193a27d6fa3	2fb96010-5254-4bab-b72b-49076391f679
9823aeed-c37a-41e3-a5ed-c99aa6d3cef5	f6d9197a-5e32-49c1-9a8d-83a106081a3b
a94bd11d-c199-4e56-af98-d29c309506ff	9004dab1-f631-4237-9581-3aa85f9f7150
45e051b6-d88d-4133-ba60-3536167e57c7	836c4882-2d2c-491c-bca8-2ab26b0e5f68
31c2d828-94b4-495b-8c39-2d34cdc99772	7ea96d97-6cd0-469e-8a92-9ea520cb6608
79ce3820-ac44-4ec9-940b-16eb44a5142b	6e3a4f4b-803c-48dd-9809-13ebdd9274f7
4f1cd949-ba5a-4c56-a6d6-627380090baf	b66ea677-ff9d-428d-b010-42710cc3118a
61554e53-922f-4b39-a23c-b551e3c85b43	32b755bb-3847-42b2-96e6-cfa07350b017
bea62cfc-d8c9-40cc-b495-adbc1473bf2d	1a81956c-c27c-4512-bc93-e601d518820c
e45adb2e-50ae-4387-9a69-9984b4c05704	1088c76f-3904-4bc2-9a52-98c145dab535
657eaff0-25f4-49d7-9b2c-2fd1470b56d2	1f05689b-2898-4684-86d7-fc7dc208ee47
8f445aeb-37a5-4f88-a6fe-2c886f884e81	e931736e-527f-457e-ab6b-0a5beba1e851
2f985012-6e43-4178-bc98-8a4aa86a7d90	c7a05108-11d3-4d74-ae00-a54562f24187
8d41d0ef-2449-443e-96fb-d3ce9af68e7c	9ec4c6e1-a31f-458e-9ea6-dfe06283ab57
bc5f9828-ef7d-4144-a993-b57f32bfad56	380fdc25-70bd-493a-bb35-875f4fc09677
4f051c70-0176-4883-89dd-d2cda7347512	a9b47581-0d06-492d-8162-fa2e360ac70f
7e0d9751-5e6a-4e0c-af93-c9d593e2ec66	3b63d01b-6035-4f91-b6c5-fa27c571b3ce
c379963a-53b1-4449-9896-3936a7701f71	e69f6a04-3bea-4db5-bf97-fc5b5068ac5f
3b1ac347-53da-48dd-98de-c2c2f9c05b70	9c51ad44-1889-43f7-9fa2-c07246b52075
dd505649-0b60-47c4-966a-c7d873c70d15	fbc5ea6d-fc92-457c-8a4a-9cf8f706d478
65519f1e-e813-462d-bf45-9d6142bd922e	db6da5ac-563f-41da-86e4-b0bfcdae21d8
e069894a-1a5a-4cc8-814b-6edb00e141fd	603bd6a4-c282-49d1-87d2-7613d9923cbc
de9ad68f-59b8-4c1b-875d-f0e9f0fd0c49	2ddccf1b-ec9f-49bb-9726-825cad8cdd70
3bca8baa-a8a9-4f3a-ae41-a386416a4bf2	8ee7988f-9bd6-4378-9a4d-13e532006836
3ae8f909-0d44-4f87-8804-0114e9cb5a93	72f0d8a0-cdef-49cd-b185-dc2803f02798
ef285a10-3f7d-4372-aff6-badc13cf5c64	6e7c198e-3287-430f-9ce7-5950ce43832b
0c0795e6-c96a-45f9-befe-4ca04ea824bc	fa491335-ab8b-4c4c-96ff-f54ac427085c
c637b60f-a1d0-4628-83a3-068b956bab4d	006ea15c-78a8-4649-8edb-e610611d3891
d77ddc44-5a04-4e3c-b743-79aa622fe627	6a78de6c-8abc-4b0d-afff-c6c731b6fd45
e86fea9c-4191-4430-9e26-e7fe440119da	3f7b75fc-71d5-4ae8-a1c8-0acad4815747
30b88693-0317-42f0-8d27-c5e008703013	7bba72ae-b73d-4190-b5e4-3b33a1679c8d
45ca2f7a-7303-45bd-aa4d-c9281ee679f8	46744135-73b7-481f-8230-2cd0e2003be1
319374c1-6384-49db-bff9-286bb641e0e0	c6c5f9e7-2039-415b-88e8-1f721df977fc
5f1985db-cd60-4633-a1cd-4ad494b87c01	4c86359a-4ecb-4566-a48c-9848edaa2630
31f600f4-dfe3-47a5-a878-0c8c6e190eed	3b35ea6e-2574-4381-9a84-e8267f8effe3
b462ff3f-1158-4f01-944a-38db32415b0f	2f108133-4592-46b1-91cf-9c6a23a4f9f8
e5904c27-ffb1-4141-84e0-b3f526003691	2c3de357-9462-40a8-b77d-a8988928fbfd
315f034b-310b-42f6-81da-00261fe50755	0d537c15-0829-49aa-9938-0a39492f2395
e910012b-7e8c-41df-8acd-392c73425c69	d4def1b5-6675-4f58-8d87-c2fbb7df3860
3ef5a52b-1704-429c-b147-2ecebd2e404a	cb65d77e-6968-4638-849b-0b531a67390f
74752920-bbae-4734-a478-978aaab7b770	6f1720b6-cea8-4b3c-b053-2cc279b8f625
180515a6-615b-4372-9eae-c28d59470ff4	8606fa5f-2eae-47d6-b960-4d24adc1753e
61873487-cfdb-418f-ac57-238a8e0b8cde	3f0820d9-caca-429d-b954-fcf5fc89ff08
1e76b8d1-c1c5-4f4b-addd-5b2d6ed48c38	b9edfb95-01bb-496a-8bd7-2369f68b4162
422f0999-b8e1-4e38-8dd4-e131a3009a9f	15ab0f37-f916-4519-b2f8-504d9cfb6cde
0121bea8-954f-49bc-88ca-d6eab1f5a0e1	7e1d845d-73a5-4884-991d-98829d0fe771
72168b30-641d-48c0-b2d6-56f464560dbf	82c0c67a-20b5-40d5-aae1-9bf8af2219e1
0ebb59d2-b6cf-48f3-acbf-137462a6cff8	a0050f81-0045-421d-a2c8-a5a22f578640
0fa658dc-4d25-4b4f-8938-17988fc497c3	4eae1409-9e95-4c1b-95c0-27d0427fb317
7d1a1de9-4610-404c-bda5-8053c6f06f0c	9932165c-7d0c-4668-ba83-20e0a94b501a
8292ee5b-1fce-4d2f-af36-25c13ea0621e	3264c248-d81f-418b-bcf3-0568a45f0839
f3e08c7f-d7c5-4fda-b113-11c062ad7419	3b7f7fa4-ffb0-453b-b379-6c4315cdf892
5c086fcc-ad6d-4c4f-a703-1696e1589470	2e36b2e7-1a77-4d22-807d-0338b852a8a6
21cbd763-e3c9-44cf-8f30-1d8e90882981	c8a3255b-75fc-41ea-8fab-3107ec7e88bd
134501c6-4ef0-4982-bb77-ac6fb328e676	1d26f5c3-414e-44e9-943b-42eb1f94219b
c55db88e-955f-475d-86a1-0ec4b7689f64	361d1c75-f74b-4248-ac5d-f14ffa916d75
c6d83a07-131d-4e0b-aee7-420e86b5d30b	12ad26b3-7a82-4c39-8436-c73ff06f1c28
1c5097c4-26da-4c0d-a78d-010897b2c326	665de268-5dd7-40a5-830f-b84450002809
d9482967-e22c-42df-8257-2ea2c3cf5ea0	59d21184-8388-4922-be58-714cf9155339
c489eeb1-3214-42a2-9958-563f9ddf41a0	c86c32d5-1608-43d9-a522-3093fffe5e14
e3d0dd93-0c7d-458f-897f-d74e041dcda5	bfd8ef70-f9fe-4a05-af82-131e7ea8d51f
06987a3c-8eaf-4836-89f1-6a0a13673bc3	0e393992-de5c-4b38-a302-3225913145d3
5ac2cef1-b816-491e-8eab-9747725a7073	86c53a6a-d93f-422f-b3f3-4f153efd0aba
f8ee5ea9-e60c-4c9a-bc80-fa930385d73d	77474a31-3719-4be8-b9f8-b5b1bcb2521c
02c11387-d587-45f6-b1b1-16c625320e29	1acc20ff-bd8c-46d6-b9e2-67f96cb91bb1
fb006c12-a5d4-4272-95d1-8c2ff7ed61eb	86ee1c96-99f6-4353-acad-52b398b88c70
c63dde78-6b51-49e8-9645-29888987599e	5e12c8e0-53d0-4f77-bc65-2645c8676f41
e1b31549-0b71-47ce-b3e0-9517c62f74fa	3362c11e-40d2-4bd7-978c-91f936450987
46ed42c1-9dd2-4f3c-849c-0785dc75d440	2953e7cf-70f5-4b46-ae5a-77c183f6676b
fae23047-e124-426e-9c2b-6b8245ea8083	46b1ec06-8a36-4ecf-9be4-751be1bc56d8
52dc2255-4d9c-42a3-9805-da6266dbebc2	f96bfe78-1c76-4c19-83af-2a3563b62e3b
92df5e1e-8f9e-435f-abd1-01970e74cb43	57824bc2-3dce-4fc6-b0b9-a2606b540e8e
7cbb5555-3352-43a1-8d6e-7acea72ef5fd	8789cdd0-e6c3-4789-b566-915b14b49e0b
acf2637c-3455-4b3c-b530-be2a07e902ac	707b208f-2f9f-4ebe-933a-415691a62130
a72c6fd2-e237-459c-af51-dc8f3de34133	b412d6ec-d7b8-4413-8c4b-1716e97d8340
12af7f28-6ce2-470a-8c17-7d83f3490220	bace6e5e-9a1b-4eb1-87e2-e436799aea84
655f1fa8-7178-4c20-aebd-09a2fe4407b2	db77751c-c78c-4976-ac1c-1482d2ae0939
72812987-137b-404e-9745-127adea6f507	a3a4b183-90b3-4136-90fa-ae2b7a65378e
050c4236-c1b5-4917-ae22-8d912118ad3c	3bdef565-49f7-4c71-b774-25a74c550d2f
6a07050e-d311-41fa-85c0-604fc5a486fa	59381c63-93ec-4f3a-a3fa-e144c82cb1d3
f425da16-957e-4a35-bf5c-392efb7125a0	35f27826-1d95-4e88-afd4-6d32049f3e37
4979dd92-33aa-41a7-b71c-ba24c2eec132	be880243-8083-41c2-8832-c9592e24741d
fdcd4a97-d013-4454-bf8b-09977aea3399	54ebe5d1-db35-4713-987f-ec3160d742c0
d1c58f5d-5ff0-43fd-b4c5-de96b3262d29	526c17dc-90da-4753-836b-cf301901685e
097fb4d9-c944-45f7-9518-7946ba0c63dc	b59d89de-d296-4709-9dad-c1fe94f49e3b
4abb5f21-3f3e-4dc4-a847-d54b5d229a18	eb32ed9d-e69f-479b-926b-d413ff941f86
1c89ab4a-0983-4260-b92e-4b3377c79849	4ab95c8c-dd15-4048-adc0-2de14ae3120a
c275d67e-2355-46aa-bed2-704f804b445e	a6c02e53-185f-4716-a5a7-4a81c9e0d097
61f10df7-b02f-4a36-accb-d46f85ff58c9	fcb996b5-8df7-4a7a-804a-f9b0d9fbc41a
0eafcd97-5bec-443c-b008-0a39a9880f16	96dde7e8-844d-43a1-8a59-fb6c911be28e
2dada46e-5c14-4639-aec4-3fe027e41a84	bf1c1f78-dbfe-486f-82bf-39fd2a66c432
9e2f259f-7dfc-459d-b8fb-9be53f6d042d	613ea3ac-25c3-488b-ae9a-2dda765b4372
a7598659-e1c7-4aca-8a79-a3a87eb014cb	657d1b7e-a518-44e0-89c4-b3db80e4eb27
ad0428a8-f2b5-4373-8007-1a3efa51ecc7	18be315d-001b-49d7-99c3-cebbc28e720d
8c5ceb69-80a6-490c-841f-93aa1dda8c73	a64f796c-3669-4746-9240-b7a87d18a059
5f189e62-d0a2-4dc5-8ed5-2b71bae244ad	59a6b346-1bb3-43bf-baa4-3fabacf04c57
a9095f3c-86a0-4362-816b-e3e11f3d35f3	8f1d0449-0ad7-4979-a2f3-91b4b6a71f18
e0564fac-18e1-4540-8a44-7e9562075245	e7622a04-ba2f-4d1b-af83-86ea619323de
5f9dc20c-f6fe-4ec1-bd12-46ec0ddb51d2	6f1e8ef9-eb45-4034-a664-acca07cecb72
2ae2864a-db76-427d-adcf-5c7a5479308f	fc8a9e21-641f-428f-bf1a-21375bcb41b0
505c634d-6009-4bc6-a31a-b20f0dafd2ce	a0c53619-39ac-43b4-aa76-7e8f3f7c431f
132c957e-716e-4c3f-bcfc-9940d805e86a	c7b4d8a0-f495-4c64-b1eb-d6b64b08d817
973bb63e-5933-4df4-ae39-5188c725ccae	80a544a5-50bf-4520-ace6-aca978e5bcf5
d133e115-7ede-4f8b-b2fa-b0f98b3b7624	c4ca29b7-706f-46a9-8587-9bb3a3fe35b2
4800002a-8fec-4821-af8f-8ebe03c41abc	0a6f8ed1-430e-40d2-b0af-a16ce7e1bfd8
52b13344-d34c-47ed-95b5-18cafc15988b	0e2ca6a3-00f1-4ebf-b70c-e3f19267fcd3
a0bfbf30-e879-4df5-87f1-21f9fed87001	88e6ef59-a0c1-464e-9dea-1757678e6c2e
6a005a48-8354-46cb-9e61-363800cc05bc	ff9f80f6-aadc-4574-add7-7918d8025d05
e06535a4-4348-48f0-a05f-3442482c4778	6839a04c-905b-4fa9-a2d7-c2f7daf6c5d6
cb9b9e54-2a38-4bbb-bddf-f13cf3dd83ad	bf05b253-d5b8-46da-ac62-ce006f6d9af1
499d1ba0-740f-4934-b00d-81b615302f38	5e5f2a4c-72b3-4653-b211-c339d0817d9a
db39a246-3859-4bde-b184-f153c62f8c1f	3a320268-6aa2-4efe-8ab5-b5a0ace52109
5ef60ab3-4221-474f-9df8-298576e36a32	93e6b3ff-3dcb-4bd9-a627-d932345a704f
c9d364ea-6f87-4881-92e6-589d9ec49c74	369979a3-ba3a-4f33-857e-79b9bda97955
c6299577-63cd-4bde-8cc2-e11dabcf7f47	e307e0bd-dfd8-45c8-b576-992c240dc4ff
041fef6a-528c-4a95-912b-9c5ce07f458c	af17d9d9-c4fc-43ad-b410-3cbdb5c933a3
6020d2ad-692e-4199-a8b1-4db23507b25f	f4f3b1bc-4767-494e-9b4f-e9118414194f
d2892633-719a-4476-93df-aa1daddfff1e	2cb637ba-9f0c-4adb-ad2f-60f98a2dbf5d
a7f3bcb9-a677-41c8-b0de-07e63bfafa5b	038e2ae2-91cc-48ae-b741-9a5e140b574e
137a927d-958c-465c-a97d-d573e85d552e	ec49847e-c2d0-49d7-80ab-a51f558bd3b6
9ea74362-0f6c-4425-816f-326cd128b0d8	bdd3b690-64bc-4d05-af40-1b5dc312ccff
a5c18fe8-e73a-46c8-bad6-c17e6808db8d	b3ece710-707b-44fa-9230-9fe54bbfd420
4ce42898-198a-4ccd-ae20-0601809e5c90	28f4a213-7d17-46b7-bb9d-0840bbdb9ce9
112d70aa-7039-4916-8b8f-2d3cdda89f2b	7ccf95e2-9d5b-4093-8d76-6f6846df2eb6
7518a5fc-1f40-49d5-a6b3-a0b16cdbd807	791004c0-420c-4f52-a5a5-1e338e63520f
4e6bd669-02d3-46e8-99ff-a0d6b37f1528	bb24c1a8-f425-4df7-860b-5c727d4dda2d
9133a1e4-a2ca-4d78-b5dc-c987027aee4c	179cfde4-1308-409e-a552-622c772bf50b
0cf7204e-7fa9-4b65-a630-a7032c627614	b184a0c7-e3e7-40a7-93cb-d8ae999b800f
8f41a05c-6cb4-41ba-9de5-f88dc71852dc	802f8aa3-31e7-4ef7-b197-e14210e48ca5
05cccb76-cad7-45a5-bacc-fad052084262	6ed21a6c-bdf3-4cdc-bef9-44783847fe4c
73ab1e1d-cc55-4e91-a0e8-4c186887c478	72fc16d7-1f09-4282-9632-88117940ece5
a1bf195a-5b0d-4b20-8f84-48b2e837515c	c757cb11-f1c2-44e6-ad75-487bf3d9c08f
b235040a-46b6-42b3-b134-962b1f8813d5	5a93744b-5a72-4c55-b559-1ee35a843814
87c2b3b1-92ff-4518-a713-c200552daa78	d1cc01ad-951b-424a-9860-2f400d3e0282
0cad2ae1-d717-42c0-8e6e-cdbe9331d079	13d68ddb-70fb-4f6c-a262-8d10e4f9650a
ddd7c636-522d-4ed5-b7d4-3ae58fee8943	b1d7189e-3d37-4bca-a7fa-4e75db6dee4c
36ab75c0-61a6-4e71-9efe-5ea88a443cd7	2c9f7167-8bb6-4fd1-a49b-f9d1c2434885
2616c856-42cf-403c-b9ce-5c8c810553e0	2581730b-15c7-4bd6-9fd4-b35109c44438
9d956fc6-0453-4282-a5e8-c282548ed169	a31551c7-d844-47f6-aac6-800f2a6d9209
c6f620b7-9775-4922-9f1b-ecf319b16b59	ecdd0767-3732-44cd-b420-363df9802217
24e56140-46dc-4412-82b8-120442d08fb8	159c1ce7-bbae-496b-942d-1b01b6787079
80f7f6f3-d8bc-4f79-9d41-66897e4c7831	670b06ea-dc02-4059-bf55-874587b66500
e3849b21-9451-46ac-95af-baf2c5dbf38e	30db9f32-7f00-44ff-920e-ed521678f5e9
e07845cd-5335-47c3-9219-6b7e063ef032	e3a98e0c-363b-4aff-9762-463d1f11c203
b00d4d41-01d6-40b7-b4b1-2906845c7f15	7a5237c2-949d-40be-adbb-e7e2add4836c
89626f1c-a0ef-414f-9367-d17a0e09bedc	81291ffe-4d6d-4381-8b11-8cd2029d8461
abcc745c-ac01-40b7-afbc-d5c369d879d7	e3fad177-845e-4c1b-b51e-5f2c495a6e42
191d584e-babe-4881-b5bc-6d48e05140a5	826e1e93-a6e4-4028-aaf3-18f458578f33
a9ca5a4d-6dd9-47a9-b6e1-111628ea2a1e	30d255f9-ca0c-44d7-8d95-b0fbc67601b7
1cfc49b5-0e24-4509-98bd-ef0f9a4c1275	bf1ea39d-4f1d-4bce-a75e-4287b20a38ea
5b463e65-8ddf-457a-b6a2-e05ac0e4f729	12f5bb15-9729-4c98-b1a3-1f7740f90758
2527f14e-d99d-4178-9fed-7bfcc1be4d77	670379ba-451a-4b91-8058-ec6baf86f5e5
932c4f7c-c1b5-4233-a3f2-e3278019e720	62290c76-5749-460b-af7f-bcfc9b451c35
f3e79b4b-c05a-48dd-b5d0-1b406d4bf51d	10f48ded-cf5a-4636-9a24-e9f053184645
8ea0eb3d-b4b8-442f-a379-cc9ca75b63da	87f8c748-ef89-4de7-b2d5-d720456c4f36
972a001d-54d7-403d-a8a7-2d7ada7a3df9	84289b03-b4b0-4660-b0b7-d409ef74a84f
6f7cd9e7-9edf-4a0c-9633-886aae6126b4	ed3ae575-f009-4e9b-b737-9c156da36a7c
d1900dbb-4c5c-4ab0-b0d4-149844922e06	265ed9ec-50be-41fa-b62e-24eeb72d1d46
6e729e5a-e268-4e5f-8b1a-6b5d6c8b7982	2dc913c7-1947-4f22-92fe-d553f351c8ea
1dac7f2d-d6a4-4906-88b6-1764d4aff0fc	3538e258-9771-4680-a977-30a44d3a9d2b
f28a2c38-f853-4234-ada8-59a644191b0b	1bde8798-6ef5-458c-a5fe-b16cebc67e44
90f13dae-0aa4-4cda-8d4a-4ad03bf7f540	6074fc13-82d3-4cbc-8dbd-9c6804d32119
d0cf01d5-e30f-48c6-ac4a-c5a7dc5d14b5	37d404cf-dd9d-4ea5-93a2-ac47c2ede057
ede1115c-f522-4089-9c7a-0ff9e18d274e	e6d553cf-a725-4e9d-8ced-a466be3cb9ba
5dd28286-cca6-4b2b-9fb5-a1143d3d3999	9671c8a5-3485-41e7-99bf-ab90a7396c6a
086a1412-840e-4e05-9a0b-27a05d305a92	804ea3df-7a60-444e-bcd9-17c2df956333
cb6a4ca0-80f9-4b5e-940b-4fb68ba3c414	69d4f742-33c8-43c3-ba2f-11e11b3b7ea1
2f72fc10-ba42-43ad-984e-93929899c38f	c1a41f33-cdaf-400a-a249-32a6dab05358
39e673ab-ba2b-46cf-b6a2-f1924c8c5f40	42aad6b7-0546-46e7-9f17-3dea32123e6c
61feb6c3-de2e-4bdc-8181-78f897daa02e	8650ba1b-dab4-47e7-8507-1d88043abb65
7fcb555f-e554-4422-8d68-08139f1a4b2d	47c80437-4826-4dba-ad82-81715b250c78
9c82607b-f4a5-4bfc-a4c6-958d376cf2d5	0f0577c6-d554-404d-9ab3-f170de2e0bae
a4b19338-d649-41b1-afce-d283cf9238d8	d88c9779-2394-46a6-97ff-18d2d7beda71
2d267160-d20e-4f01-823b-efbebd8f07ec	83b51310-b096-4ab8-b433-9924b342c882
f46d7e26-6142-421d-b171-668cdf1f2ef8	4f543644-46c2-4b21-b787-095f7554f49f
286685d8-3fd3-49ff-b7f8-35af37700192	a0836922-aed7-42fe-a2cc-d008d40b8e6b
8c1a266a-2f9f-4e43-812c-2d5f01b2aafb	afb8f42a-9a5d-4e08-a50b-1a626fa317f7
55438f54-fceb-4cfa-a10c-ed75ea71c7b4	a3491d26-0506-4c57-b11a-fcbc71f18e2f
6f411a61-2b71-439d-bf9a-a1e43da402e2	955e9a6d-fe63-4f77-b86f-ec99028ae249
87c59924-799a-46da-b379-397b634a7098	2f2731d3-e3ee-4d99-846c-21fcda194097
434b9fa7-8972-47a1-88c9-e93d8bb1d726	3a31f91b-d960-4fb5-9f2b-df3f3b1062f6
e12412fd-76ed-49a0-9c19-f7bd56669fca	007be339-e292-4889-bbd7-6a1936370928
cfb8a5a0-54cd-445e-83f2-997b74a904aa	f32ef6d6-8e18-4cfc-8860-1241d5d14a00
66a8e57e-0466-4447-865f-782a1cdf7f91	124e9a57-a51f-44c3-8a86-bacc5a976023
72deba98-4084-4634-8c32-ae8a6b0f1b88	65774756-b38a-4b3a-b4f0-1e51bff4978a
18f18090-32a1-4921-8c59-6201d1c2d67b	d313c6f9-600d-4f89-a566-2c8ee28eece0
4ba71d69-8ebe-45bc-85f8-2e55402b2550	057ff885-d92a-48d2-82a7-333f3c949a72
a39de20b-679d-464f-8344-a03900b366cd	c80b1c2e-5b7a-4967-b0c3-4521a14a7a05
ffd976b0-8f73-47f6-b351-854332c77569	5cbc036e-9759-4afb-b0ea-98068ee85878
af153c0e-2fb8-4db3-af05-b2b27970ac65	9342f57f-1814-40c2-82ff-6feac3280791
0374674a-622c-4a0b-9bc6-51c94f735770	8abcf98b-76d2-48ec-b057-1e4f01d3a242
0e8774f3-5759-4afc-8f58-f6dba329f120	b83ee16c-0809-49a4-9b86-5a5bb6e65618
8ff3c7ef-4ff7-4249-a5ee-b280987cc1b2	d92a9c09-fb98-4a6c-b082-dd25801eb0ee
215793cb-24f6-4c30-bf66-7f87e060886d	d46eb44b-c0a6-4939-b499-39bbca0abc7e
e158d682-5ec3-4320-a4c2-1b96b7040971	8e66b15e-aed7-48df-9b65-92072ed90216
dbfbbc96-7da8-49c9-8ebe-c3b1b619daa7	9dfcfd20-8c79-4d83-b93d-25c76d9771ae
f2f7e0ef-c8c3-4b28-884e-efe538a3eafd	e46104be-e18c-4e86-82e7-a15ca2e42206
ebe04759-43f3-4941-819a-80ec91521edf	05ca9fbc-2f4d-4ba1-a9ba-59c33cc1505e
ac3afea2-5ae5-4c7b-8a19-cd24438c92b0	5821f34c-23bb-4582-8c23-91746f2bce35
d1f7da7b-8d58-4baf-acf9-76fd1468bdab	90995f0e-c1cd-49c9-946a-459a07b7f053
05bb627e-4231-40c6-b8cb-3795ef6a58dc	8c1fba7f-c2b6-4ead-847a-d77924368ef5
fb70d526-cb55-486b-8324-e9a0f8c53db6	7c7ae981-4cbd-4c36-8d5d-aa5b484c6d33
c99f31d8-d24e-41d1-b150-862b5c855e87	0b0c9d52-a318-41d9-820e-cafd4469fec4
611a2839-ddb6-44a4-89a5-cd56af39712b	9635d9e3-6d4a-446e-b792-35b378213634
65629c1f-b4d1-4038-96de-4e7f4bc48aca	82858045-9121-46bd-841d-e563f8a76134
acc41193-1bc3-4628-8bc9-2f588aa24032	438589ba-cfbb-48fc-bed4-c56c1665ac9e
bde8edfd-09cf-4021-8426-5f9b51917702	b2a2cfda-174b-4409-9da9-1bd846f4ef68
cc6000d0-ce53-44e4-91e2-1981d07f44df	ee591558-dfa9-4985-8711-a47c3377cdb7
0b4fafaf-4263-4b66-bda7-e8d2a5fad84b	8459d713-189d-4843-9e3a-a67b751e5cdc
f8c189b4-2e59-4add-9cc7-aa4465f002ae	09cc84d4-4447-49fa-aff5-475fa1999430
79678be2-485a-4ae1-b60d-b058ecfef122	91755f63-8480-4ad9-bed7-1e33dab6ea21
6a29618c-bec4-484a-897c-22ba75a90653	a8c7d7e1-ed7a-4f88-b1cb-773a90032f19
b27ee23b-dfcc-43b9-9fbc-f4e11c621053	a28935d9-5ab0-4eff-bd97-190e5a543ac9
5a0d2702-0943-445e-a497-e5e4246a26a5	c1c3bbe4-bc94-4315-8fbb-d69d73c38566
b4442fe7-4817-4917-91e0-fbb7d22c980b	4576502a-71f8-4b54-9ff7-c22efdb2fac5
577d98a2-381e-4f5b-9752-994ce0ebb59f	2dbbfd30-742b-4010-8670-da08184bedea
b6d4c26a-c449-444d-93e8-8889147703e2	63ac4102-d0ad-4ebf-9e9c-ce5f052987af
f98fbf23-d357-45dc-8499-59a655b21310	ce4a396c-a503-4583-aea0-78d2fe11809a
5c3b109a-da92-40f2-87aa-8cc7a380b2ef	5beaadea-0913-4da8-bc21-5d96b3805b10
57017771-c9f9-4a7c-8970-e54176ff1bbe	2631dcd1-ada5-4afc-aa17-ab0b1855758b
ad0f10ee-2ae1-4b2a-bc49-15cf9dbfd798	32100fae-a62a-41ca-bcf5-a7e6e43d3e7f
4187110d-1d2e-488c-81d9-bb54ac028a15	242cf5d4-f973-4cd8-9f9f-b99dbe11cc8f
032d652d-2c94-47f0-ad66-15f49909c675	98e8bcfb-ae44-4cf3-abfc-ef6e082e1b3b
08ee6ea0-aaf2-45d1-8b76-e7478fdbeef7	73e4027f-8ad2-486f-b6e5-1f4517d75797
bf8315c0-cdd5-4200-b890-b27d3320a406	d6de0918-da0f-4a0a-a959-d804cdba53f9
ae5d52c6-e1bc-4d70-a451-f934f1ffb53a	214c4f8d-f024-4999-8a5d-cfc08d198546
06437b2b-97a7-47ce-bbed-8344099d59e2	6cf80125-08a7-43bb-b951-731b9f579932
76b0035b-303d-4dc8-8f2a-589bdca71c9c	5ad95e14-6428-4cb1-95e5-a58f49a1bedd
1dc540e9-212e-493b-9448-31374323942e	c8ca19f5-746d-4108-b0be-16a41343eaa8
b7c7d82d-2635-4ae4-a5fd-6e8cd4fb9ec8	2136bd75-82ef-4418-b905-3fbb7e5f77ef
b0599b21-bc45-4b2a-a3aa-f220e47e3c7d	00da13ee-3a63-483d-a08e-6101672eb2c1
6340ace3-85b6-49f1-890f-6d8c405c2a52	a964b82c-1986-4646-bd10-e9c60a40a0bc
6151dfc8-ec9d-47b0-8374-8fc330f1532c	e7627541-3812-431d-8dd2-506738fc81de
dfa9336c-d6e8-4cb0-9801-17fcf4deb1f2	14c773a6-8f95-4fbe-9b30-4f525428ceb9
b4ca84c2-32f9-4023-a0d7-71b31bca6c43	42f9efe3-bffd-480a-81ae-ed94abc86430
0c8ff85b-28a6-4a0e-9e93-67c47d18432b	037c4b27-29eb-4f0e-a4ab-2a6eefcafc52
1c040383-60ca-4895-9a0b-da96623e3e97	fffa8e2b-cd75-4452-929f-5e83b9372751
1f63de3f-ce51-472d-b6bf-af26ece9529c	b61afc06-16c0-4613-b61e-976e0811a27d
81b451d3-107f-46e2-9e6a-3d3bf5063bb3	9bbdcd7d-ec74-4445-a8df-8b98314c91f5
ff9c6c9a-1443-4eb9-a968-85552152a6fb	a1479f9c-5480-46b7-b14f-56d5f29112c9
6cb9b69c-580a-4a9e-b798-80219261936a	89174677-e8d0-4e70-9066-913f3bcf8f82
37c51a03-9b5f-45ec-9fe0-966682831fee	fa67e722-88ef-4fc8-a240-8b950781c86a
b2ba12a4-0ede-4fda-9e52-2ee97050882d	8f3a8fdf-1c3f-4286-824a-db00154473d6
d065dd2e-63ef-4c66-9a45-ab29c738cd4e	b546ab32-fe17-4f7f-8193-0a15aef09287
fd0ba0f7-a5f6-4a02-832e-69aff8d7a647	d83c1a64-b415-454e-b280-9c70d74f7d5e
ac7df57d-82db-48df-8efc-c53e381c7038	79bac132-c930-4cd4-a586-a74f37642542
bd00de24-efaa-4b8d-be5d-cb3523bd0307	9e0aa64a-7587-4b39-afe4-0a291ffd4b83
9f32286e-15da-4aa8-be54-3be1a87de474	46a0dcb5-92de-408f-a848-0f59c1f5280a
728e5074-848b-40e1-9636-56ae03d44660	51d963c7-5d22-4b68-8708-84c11afe3f59
bd5fe37f-c9a4-41e8-a6a4-17b69184186a	9356e617-9392-4e77-87fc-6c227c2ed29f
dc48483d-a5ef-4179-a312-8b28b5b73c55	d14d03a3-2058-4095-b6b6-ddee8ec5202b
d56b3d44-1fae-4c99-8e0a-27a1e9f41e85	f3b488ff-bddd-4a5c-b8e4-983190a5cb6a
60b73910-9239-43df-91c2-5d28b77143f1	357dffe4-5f32-4c81-b670-3a06a8ea9999
e3510046-2a4e-4b8d-a43a-1111ad883507	fc97e1be-8fb3-4583-a280-bea2b1ae2ce9
2a1bba19-8c9a-41e8-9106-6e094d2245aa	e3a5adfe-10ef-4e3d-9d86-d69b446d779c
89d58c17-f2ea-4fd2-ac6a-e758bb9883a0	943f2e99-95bd-47b8-b1af-e3b94cabf0f2
12de145f-f64a-401b-b010-eef761ff92cd	dc3d5ee2-16c3-4b2c-bdbb-02974e4221ea
cb808723-2aef-44c3-a1ba-ccabc0777f83	6896e2a2-dc4d-46c6-8cf9-71b24f432011
abd83080-b21f-499e-88ea-139824a6699f	753e0903-5fed-4a9d-bfa7-381498c73c1d
8c55da9e-4b8e-4842-95dd-2e3cd046cfb8	2cdf348e-a959-4058-99f4-b807d8a961d1
05965eef-49ca-4179-8189-4704e6dd95c2	38538471-53ce-4962-a5ba-695e9864d1ae
0aff9af5-8bbc-4759-b051-d5798c2c022d	e11cbaa6-7ec2-4270-9344-383ca641cd19
01c2aa4e-19a5-40e3-a23c-ce3486545838	52e4a684-a588-4ebb-bc7f-12bb08aad290
e963c1f6-537b-4a42-9ae0-4bd058b209a9	75297e15-9612-4f26-ab33-1b3873c5b9a0
51667e4c-d019-45e7-8d0b-872b1ec1092a	382aa5e3-bc1a-4abb-ad44-85b5c77af157
0680ca88-93da-4528-85b4-48661ee90db2	450b3ec7-4619-40e6-b609-ed692129491d
470ff012-5118-4eb3-8ca2-d0ddbee16a93	7585abd0-bc26-4256-9af5-97869b106163
f8d0d5ca-1f60-4160-a11d-b9b86608d0a2	f8baba57-18c8-4219-a21d-4dbcbb2bf8cc
4ef90332-fd3e-482d-9a03-a29e48ed3ded	fb943802-658b-4139-8539-c4a58f22129b
aae9c394-f2ea-4989-a66d-5feee45dbc46	b7f435d6-8e00-444b-982b-ac1dba3587eb
631f0445-0cb5-425e-9c64-9d1dd466a38c	1dfe9d47-7d0d-4ec8-84f4-1e6f760db8c4
be4154af-7f7d-468d-a81a-629a3d9d3bc6	bea27aac-5c36-47fe-9f7f-aa7539d7bdbf
e47e1294-9cfa-41db-a31e-951afef0b0fb	5bf064b2-4b95-45b5-b99f-c1463e88a774
3c0f0934-4061-410c-92f8-eca6e26044f3	d0fb4bc1-db94-40ba-9ec9-9d8c4f5bc957
0475fee3-5bba-457a-b42b-b80a0f2e617e	7d367a77-b55f-4f8d-ac25-9f721872271b
78bd30f5-fcc1-4c34-8c26-15ee0b4aad6a	09f5d743-1c14-43c3-8bca-c06083bd66db
fce928c9-f169-4950-9c65-25770b1e6320	d11eaefd-bed7-4402-91ed-8653f1867576
6d6e465c-3506-453f-b49a-62387dc0e30d	fde237df-19ee-49f3-8d4a-d8c43ac74565
3b8419b8-7396-4fa9-91ad-074ac04dfc0e	3bdd6fb6-6548-4daa-b41a-47884c0462c6
41c9c933-63ee-472d-8775-8a6d42b6b7d8	bcea2830-e657-4086-9ac4-3de01a5195e2
fa4f188f-195a-4859-bce6-9b31b1d6a1b0	4a09131d-e347-4a06-b424-077f79663d75
6ba4ad3b-b0f2-4cfd-8754-f645d2c50cec	d9b3acaf-ab5c-45c3-a9fd-a75179c8a0f9
bb7fb9a2-dedc-4a6a-8b8a-2f7c6960fc2c	86bd6ab3-31b5-493e-9d37-2896a63daae9
105bcc94-ee5d-4d98-a76a-c4a8bf31527e	90354440-2ced-4ec8-b424-d38d2cedb772
e23c4765-4232-4f35-bef8-3ba5475c0b20	2e27d421-1599-49c0-aab2-ed4bf1a7d2c3
4eafb1be-ff42-445d-bdf7-99384930422b	e8ac4367-fc24-497a-bd78-bb9b45ce25ae
fe5b76f5-619b-4bb1-a8ee-fc9897aa78f0	c0704ac1-9c1c-4c61-a17f-a6b24a237afa
a280f30f-f839-4341-aa67-683987228a8a	3534ef9c-dc72-4cd8-b306-7444a4293b17
47c7d24f-2729-4c30-afe7-24e37870e524	e254b9cf-573c-45ed-8201-c5f3e1e637c4
b792946c-2542-4e5c-aa74-09fd33e21655	145bb26e-e7a2-4105-8505-cf53acd1079a
5aa282f6-74c2-4c20-ab47-0e996e841976	f730a0c3-8764-4ba2-8eaa-66e37a9b4919
d9529e77-43f2-456f-a97b-7efe40b7a3d1	318d3f21-96cf-43ac-86e6-4cf3c2368342
d394deb2-3a96-4185-bc06-7ab4bb8726d3	28ac38ab-3708-4fe3-b6fe-131b78662431
0c30f5a0-bb24-4639-a048-cb177a8d2009	3c312d3f-e853-4040-a25e-6a0499126a9a
fcef8f4f-d5c2-4170-a91c-e61bffdefcb0	518e2912-6552-44f4-b74b-357c2aaae96b
40f18a6b-c844-4915-bf19-a209d76c1186	ce282da1-0112-42a4-9fa0-1a7f5667a4e9
5bdf6d89-c886-46ac-9533-cd88e8675b18	669fa797-65f2-4ffa-91b0-9ac815a0f1c4
0418a013-5e0d-4fd3-84f9-88026d29816e	49a0b509-957b-4a15-82b2-cc5d91c99c93
c25a84c8-56ef-4628-89d8-9542349c0bdc	923b17de-5bff-4962-9649-92515576efd4
a9d5da47-9989-45b2-b2ae-2575d33373d8	35d9625a-b0cd-409b-8aa9-7f2c7f1e76b7
a3a2af11-b5f6-4259-b07f-c01d35bc067f	710531bf-f900-40c6-a915-a7e46dfb7509
71e48752-0e65-4ff0-b65b-fd2a8a3e7d04	8342af25-ea14-422c-afde-f948d3aedc65
69529107-1dd7-49a6-8680-ce42ce68a145	a428c662-4fb1-4355-8f49-fb249eda426b
403e4794-e900-4779-950a-e40e6c3b6c86	f6aa5890-95ef-4488-870f-9151039ad5cb
dc594448-427a-43ac-b63b-50d7cd41107d	41555639-be36-428d-9efa-00575e1c7d89
267bbbbd-54c3-4437-b925-aa1781ff8878	a0a13b83-f1f0-4577-ab3a-4d582ff5fb47
0210c4ea-b52d-4b71-a43b-bea1df9931c0	eee9c23b-b536-4ee3-8a7e-d931e2db555e
85edb8f1-63c8-43dd-aeb2-6022776401c0	3e43bbc5-8ee6-47d9-8bba-ce0aacaf5f5e
6ee77a96-5cd8-43dd-a3c8-687891d05ecd	c20bd5e1-e16e-4eba-af2c-c3e7cb78128f
26713bbf-a075-4be3-8cbc-d4ccb20848e0	ca17c39a-6f67-454e-816d-a0f9947898a6
bd6c05ee-47fd-44ec-bd9d-b9c2b3b86e72	d731822d-f6c1-47c6-af57-e1bb7da1ef6c
b5a2870f-2fa9-4086-9e6e-72f6d7450009	85d60c9b-8de2-4cbe-828c-08a71b412677
2431db25-792e-4843-beb2-7e3a82b8e7c2	740e43c7-0a1b-40d4-84fe-3783e41b9cc9
1487cab1-8382-4351-bc58-5284d0cceefe	1590b109-f409-46e4-9a67-029daac43615
6d009593-23b8-4a15-bb25-7f0f9f3550d2	0065a991-5825-4115-ad61-a72f477e6204
032354d3-b292-43b6-b837-679483243a15	abc293d8-826b-42a5-b1b3-f08f9433936e
67009f76-4233-442d-8543-b333bc5fc145	6ea4182c-976e-4a9a-a619-b0bbd7e6bb5a
f1785acb-741f-4411-be1f-d921593bd8d6	3f59610b-5942-4432-b4a9-6db56479a926
0b02682f-91c6-4b3c-bd87-2091181907be	f9be996c-587a-4987-bb26-9d22c68bf67a
79896dba-6c0b-41ba-ad33-5dea21a6b3cf	51db0dab-2bf8-4e9c-8f98-67a1846e6181
f4ed86b4-7ba1-4541-8bb0-61e83404306c	7e4f2dc6-399d-4a53-a353-7311e0eda98e
13afa9b0-65af-4482-a25f-a11643f643c6	3b67e3ef-a186-432c-a7e0-fc354c8a0a80
ee968854-b139-4c42-b2d7-f83c39923ea6	439ebf2b-a781-4635-aa3a-a75c14e22df0
17828de7-6d82-414e-981f-dc23490cbcbd	8ba19814-bb51-48bc-924e-e73e395561f3
44a090da-ab50-4b35-8390-8ae05082a249	ad05bc9d-fe5d-48ea-9b44-277fb5ce3399
64b3f4bc-85e7-4ad0-ade7-f3a767bb6436	3929f37f-a3d9-446f-bac2-0bd5bd72b6a8
9d0b58fb-933d-4603-a015-ffbe7344a8fa	43438066-4a22-4ebb-bc92-dc9b423ef284
3345047d-230d-447d-a330-4db7e2b7dd52	deeff459-b2cc-45bc-8b3d-5aa2bc68c639
d55943f3-5e9c-4391-9cc4-631c9ff4bc1a	dd9f37c5-7921-491c-b9eb-bc729e932e58
efd3d702-da38-4995-b1b2-73fd298b2ded	f4e81dcf-fa31-4294-bc9d-54fecdc1f07c
1337d946-c0cc-4a12-b2e5-5c00da8329d7	1e7e98c2-ccfe-44fb-81fb-270d5e6c9824
c9c0b9f9-2816-4887-aaf3-55c8a4582d85	1c6e5961-5a36-4c26-a789-58fbd81de38f
9d79c08f-0222-46d1-8b65-6c7ad89ef7aa	d87c484a-d513-4b94-893c-85147f663274
48e28e8a-d09a-443f-b878-3e45c04af63d	fa2ea6a7-4f9c-47a5-8df3-43fa176857a5
cf71d91f-e7c3-4301-b1cc-f8dc49ae4ddb	41c2247a-27ea-48dc-9f5a-e98138b96fc7
9eefb357-a400-46f5-9a4b-9e1bb9e00588	6d2d3a61-c4d6-4351-8b24-65c45f4a399c
03a87c60-2688-4be6-8f11-ce109e96955b	e3bfe3bb-d92e-4c5a-ab7a-9ed37503201a
4551dda4-3898-4579-a02e-ab841334b8ab	574074af-391d-4d53-8f72-5cb30ad4bcba
466df9a7-a216-422a-aa65-2a6eda9d5b2d	e1fac762-2d4a-44bb-b4ae-064bfcd7e282
c2a0bca8-d78f-4855-b8fd-276cb95fc4b5	3eb93305-9139-4c1e-904b-18d320456a09
565fe97d-3193-420e-86c6-37b3ccd779a7	7549acbd-b783-4a07-aedd-c6a36d7b0300
2ff48dc2-01db-4b8d-80b3-12c9895e4f4b	d3af814d-5cc5-48e5-b006-5104a885612e
458f2945-ad2b-40b3-8822-f7518e6cf40d	8e186b7c-377d-448b-ad43-67b190dcbf44
288ff482-56eb-49bb-a05f-f31cbab7ba8a	cbeeb898-e125-4065-ab10-c383d61423a8
d250c8da-57f6-4f0b-89bb-a5567d7ef97a	0dfd0e40-07a8-4242-a8b8-4305604ab505
f27e8b08-ddce-49d2-b265-7a9ec63454a6	86b55f7d-c99d-48f1-a7d4-872e31052770
3e73bed1-9457-45af-a88b-6437267878e5	ade2574b-1245-40f1-8161-7dd24fa1e6cd
720627b5-5f15-4256-9794-5c9fda5e2696	bb377b85-150b-40c7-a028-e932e89a7244
7e5261e5-1ebe-478e-bd31-9717361d783a	54aca7b7-13a5-4bea-8d70-f4c1f0b47846
65f0d4e4-ecd6-4bf5-a303-1c5fa7957a3a	417ae751-5445-4d7a-b08d-aa1e50488bf2
578f0431-efcb-4621-9e08-43e0ec5b2717	109aa82c-5234-47e1-874a-d150ee69c8c8
33ea07ee-f1f9-44bd-8f4a-af7687c414a2	f8368062-a219-4a9d-bd4d-fd9b1f369e50
da52a3fe-887f-45e6-b9b1-7b50a43c8516	3c7e7f97-7ef0-4082-bcb9-47fe9489da40
46d11974-719f-4df1-91dc-24a4a77c298e	024f1811-837a-4549-b737-6b34f4a6a2c5
be0bc130-e499-48f1-98c8-fc13ba869ab9	798f865a-d171-4242-b1d6-c3ef40c4ab72
f099fda1-3a90-4fc9-b27b-b3a14a6e7163	8603799f-b741-4ca0-a47f-6c97b9098a70
ef7ec3d4-a43e-4dfc-a9ac-bd3f016b5055	9d9c565d-4168-4a13-91ef-73cc69e780d3
e680e850-343c-49f1-81f3-4483a4a829e5	d6c79051-31fd-4cb0-a342-6b2fb9db97af
a6b95f9a-7674-4d1c-8cac-bb34ca475716	508c417f-65f7-4850-bc0f-4107a21b4dfa
0e1e4625-49be-46d0-bde9-38dc2c27af10	de53084a-93a5-4569-87be-4cf7cb249aee
155cf5ab-54c1-478e-b6d1-85c67b9d0318	99369cdf-1512-436b-a683-d134ab77b8e6
594fa926-6f59-4a13-bd4e-4eaa850940a6	6135752b-bd88-42c0-82a5-56aed62231f8
5b44a955-33cf-48b6-9760-64beaf208481	e946389a-0658-4fd7-8379-15499b4dc786
32acf501-2fbb-49ee-9c44-3d8af6fb03d9	77a37545-43e0-495f-8e20-7da4069d612c
cd4c5039-f047-4216-8564-27782407182e	c8414fd4-7ad3-4c10-a02f-f1d15b80af02
d84b5ab1-9bd5-455a-96bc-6a71b69b9aae	d2eccac4-0df9-48bf-822b-c61c7aa8778c
60f720ee-f3b1-4791-986d-3905906f8f4e	78821ed3-d4af-4dbe-aea8-34f7b0286c8a
e55df284-ab90-40d6-9e15-b1f28afdffcb	26ca7b3f-8dea-48bf-8a63-ad7dbb52b5ea
07d4e7f1-f622-47b2-8d99-61af70e13e46	d810b921-2b33-41b5-a7dc-5d818bdd6ba1
20fcf1ed-9022-4577-a5d4-4fb387cf8b3d	6bc530a2-95e4-472d-a229-ab825af001d3
b90cef78-a277-4c21-afa3-9314b6292978	3742bd0e-d9f8-44f2-9f03-e8fcd209aba3
f8c0e76f-0d6e-43bc-a4c6-34931d82dbfa	7f0acecb-96c0-443a-aff8-a6722eced96b
20787137-3ee9-42d2-9be3-3167f549690c	7b0c8027-7e7f-4351-9545-12c56f2c5a28
b129c8a1-7845-4d47-8350-a5653a861053	034c4a60-1b05-4e22-ada3-b34a7905fab1
afb36125-caa9-4648-95ca-713f1c4547dc	cf22e93c-f98f-4601-b579-0a01fa2f0b94
c022dae8-afea-463d-afc1-0da399634589	e4819b42-9848-4da5-b71c-662d3202cec4
f60f3e65-86f1-4527-b56a-7c980fd5c40c	009fcd1e-f88e-49a3-b117-9c50998e9766
4000596c-f6f7-4073-b61b-af4b462f47a7	e7e4b602-d928-4c03-b59b-7f116b59cc89
3d1bf497-bde8-4d17-9109-8ffddf9cf8e2	516a7f22-e581-4a8b-9e1d-8c48365c468e
d44c5494-6bd5-4e28-ad55-596fff0a5d0f	bae4ed56-388c-42a3-8c9b-0647b5c521fc
1a5456f9-3143-4a8a-ae49-5e8a908882cc	864e69e1-6912-493e-9813-63ec3edf2d07
3e1a01d2-d8be-44b7-b75d-798e9111ae8d	5f256efe-2982-48a8-9b44-ba45373b4431
fdaadc34-d752-4c6f-9164-47e21d54f882	519f0488-ccb4-43be-9210-d4fc5d7eb117
7ce1c063-cf06-48b4-a2e1-c05f9d9c753f	1525b97b-4f76-4d53-adc1-4e03cec8154f
55d6fe7b-f7fe-4dcd-8cad-6f865327a18d	41751775-bc36-4a1d-879e-2c09e31e395b
d0c5cbaf-479d-474c-9d78-09334a95af7f	6ad9c288-ef76-43bf-8ae2-073f1ef4ff63
93f95214-bc36-49b0-8336-06e6724236de	ec4b2a55-5463-48a2-bc39-8db53384d946
b775baac-4ac4-4ded-9cc2-fd4afe52924f	4e0bb8de-e695-40ef-a4a2-48b6a0cfab50
e9b47676-a4a4-481d-81bf-a76cc253fb63	a60b9d15-bc6a-4589-b88b-9415e824dd77
86f4e129-d4af-494b-8e75-ea306094157b	8629aefa-705d-4a5f-a403-ca5c45908f80
4c5aa4a0-aafb-437e-9f2a-85039a8e4e8b	de6e2c6e-9f17-49e9-9e93-cc0c219284a5
95349f2b-fdca-4890-a061-e1319ada333e	6d68ee3f-bbec-4a23-b942-cff226a957d0
8c7aca06-f513-4952-a784-cdee83411146	f086d504-9348-43a9-876a-ee1ae726407c
ec7cf786-8753-46a6-9eaf-63f91c960e7a	d471b763-3ea4-4972-b600-d2d073c78e5e
913cca1b-7f95-4c7c-88cc-0c695f59d7ca	8f52b830-070a-41ab-b4f3-92bf4071aa55
dbd2a201-3b72-4a5f-9a40-619695ce9479	d48a09d6-bad2-491a-8008-61033a24c0c6
390e8f15-9afe-43c9-880a-5777299e2b7d	b6ae6107-3864-4f4a-a536-3685367de424
cf5c491e-6c98-4c6f-b42b-c9d5be5437a5	d669ecd4-49bb-4df9-b324-149f5a5cef18
09aeca4e-6913-43c0-90c2-5573371a9fc2	5af77398-e86e-48a7-bc29-7561af797dff
2bff481a-5109-4002-b734-875d99f954f2	1bb6cc94-ffd7-4713-820c-fb4a4a731d35
29db9f95-323f-42b2-ae47-8f076c5cae45	6cbb2965-d38c-43a5-9367-c8feb36c8900
f43160ae-c1ea-4151-8e1c-c7a888250234	745a64f1-5a91-405f-848e-4883462fc865
5f85cfe4-a67b-43a7-88ee-c93618408900	bbb97c1b-c833-478b-9148-8da103bf01df
458c178f-eba7-4658-8f99-c2be532d80a8	44a2d755-4591-4539-b150-73de92be0908
dced6d8e-41f3-4258-9509-17a698c6adc2	3b63f90c-3d3f-4108-ba19-19a6969a7390
ba3621e8-8446-4904-9755-65fc2624b34d	10ccccdd-4a9c-4a9c-9cc6-da5397499452
1fd6614d-9bf8-4bf1-9c9c-6d520d21abab	b3d86128-349d-4a0e-8090-e6965aa20775
ac0afa47-06b5-42c1-a15c-8296a84ea722	ffc261ad-c4db-456e-be5c-31dfa09e1ceb
3fc6c8ed-de3e-4205-b1c9-88c0cb1a9214	10b4e48d-e040-4728-aa64-a3f422e812b1
e56c0177-65e3-48f4-b1df-b3b0aa0b80a9	0addae00-fd1f-42e6-a000-bfa778edaf0f
7352cdfc-7d27-4130-9dd9-d654075d8ba3	083fd3cf-58db-4c38-a386-f170cb275f2b
05c37c4f-a71b-4b21-a364-cc43df33cfa8	115f9476-1b09-4185-a9f9-c07b7aece94f
ea6f9d1e-d5ab-419e-9513-fd135d06e955	9e99cd71-ca9f-42f6-a3ae-b02e978d5b55
debcd6a7-bf3d-43ba-b859-d4a0f9324736	8f645da9-a236-4f4c-85e5-698ac6ffc0e8
4f1b565c-45f6-4d64-829e-76685fc4fbb6	9f697a3e-3337-4d99-87d7-068c43d47e44
8c749fc4-a755-41d6-ac87-010f30eab784	773de6cd-45be-476f-a030-40d9db08d739
1cdf05a1-b163-4639-924a-3732c950fc5c	3e8fc13f-2df1-4df9-8f40-95109a1723bd
3b0e1963-c633-4b22-af7a-fb3e155e9daa	d4ac295b-9ebe-446f-8d05-b3ab0a9c3bad
48175563-3072-4f9d-a201-919fa681c4cd	ea1164dd-d620-4319-b6cf-411b12a15b07
3b1fce63-61b7-4dd7-a921-a78aa3360058	1a16bdb9-8e8f-4a80-a0b5-8acff931f270
f02f7abd-57fb-4ac7-80e6-0f8826645e5d	efc5eed0-79fb-4e05-9791-6111a56450a4
6a59c06f-8e04-4ddd-b256-14eb7c975608	c8336610-1a12-4749-832d-bd373d4201bc
5cb1349a-8e49-4105-a8c7-d0080f0be98f	5e903a7f-d8f2-4e30-9cb8-e94bc14df26f
02ef85a6-2856-4be5-987e-ca7e65f9bc7d	3864a376-da8b-43fc-8413-a7f63e423641
016cc2ca-db11-44af-b846-18e9275a4c4b	b7863dbf-cb8b-4404-a8ae-590bcd02e10a
48664717-6df7-4d26-8496-bb0e247a507b	9b5cc310-af37-47c6-9a76-7aa6e6f743d6
b092868f-0245-44b1-8d6c-090244819910	9529771e-00c2-405b-9f6e-9d3e487cb510
38128f48-b7fc-441c-83ff-bbc8cd266022	6e7125c6-2c5c-4dc2-bbe6-d32792115312
d16744b2-6faa-443c-b6ad-80596e99977c	801bbc05-67fd-4fcc-a4b1-a425654a4daa
885b4855-f103-4a53-946c-c55766e141db	f75849a6-dd98-4169-9bde-00a35e75172d
03f19ff9-153e-4f39-b380-689d9ee21243	d1eb6111-964e-42bc-aa24-4f57905c2627
ffd764a1-8684-4a8e-899b-a0507efa332b	0009cf7a-c9a8-4551-80f6-71d58af6ab72
5a970ff2-d5a3-42ca-a554-dae8dbc35242	3d03b1d7-2915-4430-9bff-892e26cdb610
b384faf7-9921-4415-967d-6e8fc6efcd5c	2489fd03-0abd-4a6b-ad91-6862fd843194
9403131b-76f9-4270-a812-1beeb35bb210	722b6217-3158-459d-8de2-f9dd87fb36a3
489fb5fd-0bf0-4a01-a25d-0c3039aa5c1b	dc9429aa-614a-4d96-87c0-2100443ab4b5
47cdaa12-ac54-4634-9d3c-3f23c16aee72	239985fc-346b-4e13-a6b8-fcbafe54e6b3
4595f1bd-1be5-421f-b4a5-219b30a9bf48	082ce22c-88a2-4e6c-83e4-e938ecf4fb8a
4d29a33f-1b92-4445-9d94-bd20ccc67045	c88d8dff-c708-4e1b-a6da-39506c845289
a7e828e6-78a9-4d55-9b9e-df6456fed4a9	2b6770fa-c613-4b16-add5-becb19622227
b04f6c60-41a0-4041-91a6-e53ab84be3e7	024f032e-8f30-4537-b839-6b4ecf337447
bdfa8bc7-2711-4ebc-8db6-f15a4f2e3310	efa8b182-0541-42b2-a414-77dd068607f2
6499fcda-f2ca-4cf4-b449-a41d02834d50	85fea8b7-d228-454f-9e36-65176e151807
02595d4a-d11b-40bb-b65d-5863aa849119	34352081-0070-422f-b188-b951e0a677a0
072ed517-bb72-4674-829b-d0abd13c6f2a	5686d348-2aff-463a-9ed2-801cfdf5e168
80d27bc2-ce8c-4a2e-8a30-63ddd944e47a	1027a6b1-1490-4f8a-a86d-07275e169cf7
0f37d6b1-b6e6-425f-b30b-a7c7e445b039	e80c4745-af15-4bd1-92ec-e52cc56aa37a
95c4a547-e0ec-4ce3-9261-dc02acef4682	22bfab4b-6592-49f6-8e7a-defd77367df5
bcc6d5a7-663e-47b2-9db1-80d4c712b8c4	4d5b38e0-94c5-48c5-88ee-74d8f85be754
fc1956a9-7a6d-4070-884f-bdefab5b858e	703c90ed-ba07-434a-9574-3b208a8fbc80
2d6b5a17-1040-4683-a24f-03b49c197793	143340ad-bfac-4194-8405-9cbc12f9d9e0
52ec5aa5-8fea-46cf-a304-b523537cf49c	39583d37-322b-4f68-9d00-a2dff977716c
62a65092-4215-4363-a5c4-b26c7278c673	3961c160-8695-460f-a818-bfe082f0d065
3ab31e5d-d2c9-46f1-8853-40e0f68d6b47	09691def-19e9-4dd8-9898-4c02240d6bb6
54b341b4-d7d0-4dac-8cfa-b3b196450a00	be241883-8f27-47ad-aa98-663e8cc147a2
07dc3ef7-a05f-4039-9cae-0d7198e6721e	6bfbe906-f827-473e-a7cf-d8ef1021ea67
7b3fec72-0c8a-483f-8181-4c0a5d324105	9a462c94-0421-446a-a410-cef622f907ae
c635711d-71d6-4095-9725-e3cd86e775a4	6bbf1050-acac-417e-a237-eabb63cf51bf
8e7e1a15-b9f8-4b63-a671-39afbbea7245	9c092b90-8b56-4ed9-b45f-6da1ed996a6c
e24cbb2c-b15e-4f36-8bad-138b0b16989c	983dfbd6-d04a-4d0d-adcb-581ca919ed51
edb81dbc-e928-4feb-a7d9-54133f27f9c6	bee58509-d250-4835-8a95-abbc1306fc95
9c1cadae-555d-43c8-a29b-f5cddf20784a	0a6c4a44-8fa1-4d4a-916e-e382b73343ed

## Sheet: h
Supplementary Data 1h. TCGA BRCA Tumor/Normal Whole-Genome UUIDs
TCGA BRCA Tumor WGS UUIDs	TCGA BRCA Normal WGS UUIDs
691cdac4-3120-4377-9655-25391398d92e	311ec0ec-d4a4-4d45-b6d8-f2c1dca1b611
dc310a34-1cc4-41bd-8279-3e1997f7864b	dd5ea83d-2654-41cd-bc4e-675bb7e668a0
a0194549-6c93-4c7b-af3d-2c97f8c0879a	f385d668-76a0-4bcc-a221-4612288f8e42
85249aad-7e95-469a-bbe1-24b665040441	8e314d61-376b-4d8c-9c9d-8561b2fddfb1
bcaded8b-e416-42be-978f-b2eae85194fc	2980bd39-5e30-4e15-8ed1-b5e0b0d680db
81503ba7-fd40-45ea-9e77-9bd0275efad7	d36cd7cd-08de-4106-964f-dda6b23bac30
bc29a8d7-54b5-4012-b6fc-4ba09c637628	285f164e-24f4-4bb5-8cf7-ae27f2b97d54
2cfe323e-a7c1-4d7c-8b49-dbb4df3ce0ed	b32e0cea-678c-47f5-8c03-c9c99955025c
64b55792-4810-49ec-bfd3-13c041d9049d	4544b1d3-bd47-4921-a049-7f4702b75f31
5511ff03-895e-4800-a230-44ce0aaf71e6	fdb7b8a7-7c0e-4738-8766-d58163b3d29b
6c7c954f-ed03-4053-91ae-9832111c6922	0c6de04c-ff05-4a5f-beb2-23af602ed90b
bd267985-8d5e-41d0-b511-354642d1a6c0	385801ff-b732-4515-8c7d-ca2a71ee83e1
fa7f0b9f-2d7f-476e-a876-30474d87e46a	b981b3f4-b454-47c5-9660-ac6ca9cdf105
58ce7cc4-e64c-43f5-b4f9-c12677f4f106	c35f6994-5e39-4905-bba2-d00d89ad0d0c
b6c859ea-87f2-4276-9343-2d5365373f7b	12e80eb4-6cc5-4ee8-8cf6-f8676ea4abd5
1e2a4eee-1dc9-4195-8359-da95953d897e	5d1896e5-fd9b-48ab-854b-3b597a81bbc4
a3efd151-d3c6-49da-9692-f0436e849d87	1f6de218-f294-4555-9a6c-04c6c4ed81ef
39191fee-e58e-4c66-87c7-7de3fff1d4dc	67e257c8-c564-4ec5-a116-ec6bfe215e71
76966014-9acd-4643-9d5a-b55836f5b4e9	6e729e43-e906-4767-812d-b31d537664f9
0a1fe8b4-3496-4319-b239-b8104cab499f	2f580b69-5432-466f-b403-02d306088600
9627201d-6cd4-41c9-8249-36f69a7005ed	471f9500-1daa-45bd-8743-e8044f2a7f93
022b1379-c033-4e17-9365-a7e366e1a6b6	269387d9-06f5-47df-a57e-39235645fa38
95fde0b0-601e-4181-95a6-b3034014b1ac	d990ac48-dd92-48eb-ad07-29f27b7249a2
f0fcbe5d-335f-4c5e-ab71-77ab26c4972d	0f1dc162-b5e1-4157-946f-672268786f91
bd595e18-dd12-432c-b72a-0bb9788a0817	c551843b-2222-497b-bb53-5a9142539367
d857a214-e446-4335-a73a-3ec0aacfe711	9a8c7c5b-d323-4293-8106-01b3bb7461ba
e4ccbda6-c7b3-4bf4-be67-ffe4bf4b1b60	aeb582ed-4374-4de6-aa73-6b57508ccb2e
912289ca-9b8c-4b62-8bc6-b280f47a5513	b82de11e-f66f-40c5-b4c6-912bc612162e
e9558238-abeb-45c3-9ca4-15b43d0ed6e2	3c565cf9-03ab-4113-a717-92fbf7af4260
a5bb0916-d7f4-4840-94eb-205dd369972e	4d594f8a-70ed-47ad-9383-0692b946b998
5f506c75-5657-4a22-9dbf-e6f6d75c18b9	47b69615-c0af-4e29-89af-9b2f3560efb5
6f5ac8e1-96f0-4baf-b7ab-77802f444485	4a7bb94c-f872-4385-9c45-cf43684c905e
23c18105-3eaf-4de5-81f2-90593277fb81	dd416c92-2136-4685-b7c8-234944159dde
8b279d12-923e-4fd2-9286-433d9ffd0415	8c9b6dac-99cc-4375-a754-08d88cefa6fa
f064cc30-9b22-47d5-9727-02f40a25e100	f3168c30-697b-430f-8483-7ab3e4b23ecf
c065719a-770e-4f87-b592-6c2035cd056a	e667d676-68ff-4d4d-b81c-e89739663d08
9700bf2c-e700-4a7a-ae0d-154fce501550	93367159-5797-4a9e-b658-a74750a347e8
f4b566dc-ebec-4681-b427-b36b8c227378	bac6cc92-1965-4b1f-93f5-868fe97b6e18
46f30746-20e5-4159-bb2d-6393c536f2fe	a9cfaf7f-7d15-4701-873f-b6284c9ecf65
02bdc978-abd0-41a0-8c0d-9b57790430ba	064feb9b-d754-4110-8854-747c3512957b
29555bb4-dc7e-4fd7-8c5f-ef28f0f3a539	17ba4146-78ba-4615-9b09-62c835bd6808
cebba3c0-3dbf-46c1-ad6f-190fad4bc451	03e8aa4f-c18e-422d-ac34-c8c0a66f6fae
15c6fc97-de2a-472c-9f20-3bca01462f66	7ff82d5b-8ad1-4da2-b6bf-f1c746609638
bf9e4936-6222-42eb-aecd-2f15c6811b1a	8cfe9d6a-b412-47e8-8eee-e84b02f76c0a
08182412-3255-4dc5-b767-03161d9fc148	98fd4b50-d684-4c8b-8400-a4f88e9eaec6
07a937e2-44cb-4c60-8975-a03006f9639a	4b4f9b02-0d1f-42e1-90da-4e805ae9fa7b
339f255c-553d-45af-87d7-dc160fd390e2	e95f539f-ed8d-47b6-be7c-9a13e89e89a6
a67f66e5-5e6f-4ca0-9464-6ddc103e8bc6	e30809d1-0292-436a-bb39-a9fa4222336a
8244953d-ebe8-4a88-a547-00185b4cb18a	22a130c7-fa78-4777-acde-baa79c8dcbe7
56b35675-497a-4e88-b6da-ef3b6ded2154	0e7b8948-9007-450a-ac99-435372419b17
353a27de-f667-4bf7-9d49-32b4f75bd452	4140ef27-e23a-4e5b-8cc0-02d97d44b74a
b2dded26-d31c-4274-9d74-57317f2b183e	3b61a905-aa50-4c9f-b9db-280fd9f49daa
c4c060a7-3b4c-4665-944f-e3ab9fcf9c48	e0343678-1b0a-4cee-8c3c-296921443eea
29d28f0c-1c26-407a-92f9-b27c0c0601b3	34c7b276-0b4c-4c32-94e7-d2adff9bedd7
0d5b5b1d-5338-4e96-a0d7-f1521fa95cdc	38c6b56f-3b06-46ea-be92-9acba8cf0a75
d5115b50-b8bd-4ac4-9c94-4e344963f9b1	aa1232dd-5839-4b48-9b9d-b309c160d8e8
ef8914fd-cb87-4380-86e2-2633ba876665	f8cc7a38-7725-4ef4-98a5-427cb116d9c3
3b85b93f-b9f3-46da-8faa-63bae9903889	1861ba24-9870-49cc-aa21-0228250d45a5
35b97fc7-79ee-43ab-939f-c83e5a87d68e	3c879c6c-ea75-459f-8b88-44667106c64d
86778b7c-298d-491b-9296-34ad2973f53d	26a0f7a0-4361-4886-9260-0d142b76129e
f8c314db-e175-4ded-a0f6-2733cdd2a67b	a2936dfc-a9b7-442c-ac4a-ec501778d1b4
4e4fd519-4e5b-41f0-be68-f9ecc833e4bd	45840782-3434-45f4-be3b-b0d2ea92ec0b
3a171f98-25de-4210-8c43-08b76ad3d692	6efc9350-f8a4-4c38-a60a-8e21fbe4d30c
8aae02db-d7ce-4cd1-9922-2d354f3518ec	dd5f934e-937a-4c21-b0cf-76b71d8028e2
89eaae39-e648-4e4e-b170-717609baa18e	003a4eb9-c647-4a9f-aebb-b29dff6d5645
0124c228-3b8b-4240-a9a3-1e601015e2c1	0d3bf79d-f45b-4064-837c-63f1b059186c
97c4edeb-05f8-45f2-a2b4-f4ff29471227	741527d2-6828-4b68-858e-96a03431a429
2dde803b-eb4c-4219-a756-3fe25fad0a8a	778ebd16-9794-48bd-a2b0-79afcb5fea74
e8e9e34b-c40e-4073-a712-f27dc35753a9	272b1a5b-c7fc-4aca-8f78-1d9b1012277f
5f5460e6-84e1-40a1-b96a-d8b8f378d280	c0f8b6f4-32f6-486d-8a12-a666b9af1103
0d9f2c17-dfac-41d9-a258-003c1e480518	86568564-8463-4588-b43c-b4e205cf3cb6
c8e7bbdb-6d87-445f-bf43-dbf88805b1ed	83ec6937-850a-4be7-9212-4dd20780b670
6f7d23f9-ae54-4e1f-8a84-6f6679aff09b	7b3754e5-07c9-462a-8a2b-a10874da7565
e46e9b2f-1eb0-49c6-84fd-ebb4db64c4d8	49d40d69-bd53-4b70-b66a-a387ac81f5db
6bc668cc-8e40-4708-9220-df135fc108d9	703cf898-fc2e-435d-9565-63614c8ed614
58b5d864-f885-48cb-88b7-031637a468c4	e2b7e9f3-e2db-4e89-b5e9-9cdc203499d9
efb02c7f-55b1-42de-9b20-b1f6df91cf0b	22199b3d-c92b-4d22-a17c-665a358923c2
758a7eb7-eb38-48b7-8896-d1502c76f4a0	8d55f01b-8dfe-4460-a1cc-9aa300b3cfd5
2ba861be-44cf-4d68-80f1-186b34c48cda	4639f9ce-56a7-4eb7-b17e-09a55a44bee3
4d8f5e7c-d7fc-4469-839f-3ea547bf871c	37cc3f26-7a81-47e8-b66d-4a7a0085c8b2
7622635e-10f4-4cff-a44e-3d63af2034a2	f669b2f8-01e3-40f7-9be0-769fd40d018e
0bc05048-9e45-4a8b-aa79-25b7d5b0c17e	2479421e-859f-4fe3-b32f-20d919e82726
43fabc8a-85f6-424b-95ae-a622ef6c1c15	5a44dfa6-58b1-40db-b37f-fa8f16c97c94
bf0b577b-9362-47f5-a2d9-c177f4f63faf	8962335a-b408-4e29-a2aa-2534f7939bcd
