# Supplementary material for: Characterization of Nigerian breast cancer reveals prevalent homologous recombination deficiency and aggressive molecular features
Source: Nat Commun. 2018 Oct 16;9:4181. doi: 10.1038/s41467-018-06616-0 (PMC6191428; doi:10.1038/s41467-018-06616-0)
Supplement: Supplementary file 5 — Supplementary Data 2 [file 41467_2018_6616_MOESM5_ESM.xlsx]

## Sheet: a
Supplementary Data 2a. Coverage information WES
ID	TISSUE	BAIT_SET	TOTAL_READS	PF_READS	PF_UNIQUE_READS	PCT_PF_READS	PCT_PF_UQ_READS	PF_UQ_READS_ALIGNED	PCT_PF_UQ_READS_ALIGNED	PF_UQ_BASES_ALIGNED	ON_BAIT_BASES	NEAR_BAIT_BASES	OFF_BAIT_BASES	ON_TARGET_BASES	PCT_SELECTED_BASES	PCT_OFF_BAIT	ON_BAIT_VS_SELECTED	MEAN_BAIT_COVERAGE	MEAN_TARGET_COVERAGE	PCT_USABLE_BASES_ON_BAIT	PCT_USABLE_BASES_ON_TARGET	FOLD_ENRICHMENT	ZERO_CVG_TARGETS_PCT	FOLD_80_BASE_PENALTY	PCT_TARGET_BASES_2X	PCT_TARGET_BASES_10X	PCT_TARGET_BASES_20X	PCT_TARGET_BASES_30X	PCT_TARGET_BASES_40X	PCT_TARGET_BASES_50X	PCT_TARGET_BASES_100X	HS_LIBRARY_SIZE	HS_PENALTY_10X	HS_PENALTY_20X	HS_PENALTY_30X	HS_PENALTY_40X	HS_PENALTY_50X	HS_PENALTY_100X	AT_DROPOUT	GC_DROPOUT		Purity	Ploidy		Power detect somatic mutations
																																													Mono-clonal	Sub-clonal 50%	Sub-clonal 20%
L000009	Normal	refSeq_hg19_exons	67252914	67252914	65752445	1	0.977689	65252461	0.992396	6494780163	3072804009	2331943853	1090032301	3072804009	0.832168	0.167832	0.568538	91.7898	94.1734	0.456903	0.456903	43.751	0.028126	2.04725	0.964768	0.944751	0.911414	0.868526	0.817757	0.759538	0.407833	613732468	4.34827	4.36763	4.39345	4.41604	4.44121	4.55738	1.21697	2.59944		NA	NA		NA	NA	NA
L000009	Tumor	refSeq_hg19_exons	114110236	114110236	109198641	1	0.956957	108401019	0.992696	10770023937	5241624142	3943146442	1585253353	5241624142	0.852809	0.147191	0.570686	156.576	160.629	0.459347	0.459347	45.0056	0.027538	2.05934	0.966945	0.955333	0.939891	0.920075	0.896116	0.869442	0.70105	539740929	4.25949	4.2759	4.30325	4.33334	4.35796	4.48925	1.04146	4.00898		0.42	1.93591		1	0.999982	0.91573
L000028	Normal	refSeq_hg19_exons	43187830	43187830	40559202	1	0.939135	40309792	0.993851	4018569145	1956517727	1488359807	573691611	1956517727	0.85724	0.14276	0.56795	35.8611	58.4932	0.453025	0.453025	27.6255	0.018413	2.24974	0.961547	0.924839	0.848143	0.74411	0.62774	0.512105	0.129265	144654121	4.7986	5.00531	5.23754	5.48764	5.79082	8.54697	3.96165	3.44434		NA	NA		NA	NA	NA
L000028	Tumor	refSeq_hg19_exons	155762644	155762644	99676830	1	0.639928	98263832	0.985824	9762549459	4458825443	3328388194	1975335822	4458825443	0.797662	0.202338	0.572583	133.193	136.482	0.286258	0.286258	42.2352	0.026898	2.35314	0.965753	0.949324	0.925248	0.893909	0.857298	0.816503	0.58003	62529635	5.4653	5.82361	6.2715	6.80896	7.51663	-1	2.51188	2.4968		0.54	1.87217		1	0.999998	0.951139
L000029	Normal	refSeq_hg19_exons	50091718	50091718	45771014	1	0.913744	45499325	0.994064	4536540602	2236700997	1671495294	628344311	2236700997	0.861493	0.138507	0.57231	40.9966	66.8169	0.446521	0.446521	27.9757	0.018356	2.15538	0.960989	0.929203	0.869618	0.789875	0.69703	0.59804	0.190218	116214150	4.57463	4.81461	5.08423	5.40125	5.78345	10.761	0.65192	6.69813		NA	NA		NA	NA	NA
L000029	Tumor	refSeq_hg19_exons	140850630	140850630	106623219	1	0.756995	105863696	0.992877	10548417248	5225276680	3813557944	1509582624	5225276680	0.85689	0.14311	0.578092	95.7743	155.66	0.37098	0.37098	28.1073	0.016535	2.51064	0.966293	0.952161	0.931168	0.903847	0.870968	0.833466	0.617761	101335065	5.39511	5.7706	6.25456	6.84699	7.64302	-1	7.47712	1.46933		0.68	1.9692		1	1	0.995188
L000030	Normal	refSeq_hg19_exons	57201168	57201168	48009603	1	0.839312	47519214	0.989786	4709654169	2293981519	1717219883	698452767	2293981519	0.851698	0.148302	0.571894	68.5251	70.52	0.401038	0.401038	45.0421	0.031737	3.71158	0.95958	0.894393	0.775613	0.663658	0.576008	0.507753	0.266488	63184772	8.37491	9.35069	10.773	13.0223	17.759	-1	22.9587	0.840665		NA	NA		NA	NA	NA
L000030	Tumor	refSeq_hg19_exons	181680178	181680178	136102936	1	0.749135	134960178	0.991604	13434913035	6574569569	4761952235	2098391231	6574569569	0.843811	0.156189	0.579946	120.506	195.788	0.361876	0.361876	27.7671	0.016177	2.27661	0.967009	0.955911	0.942572	0.925942	0.905877	0.88291	0.734599	123407028	4.87013	5.11201	5.39152	5.72477	6.11178	10.9881	2.01428	3.8749		0.49	3.20999		1	1.00004	0.947075
L000031	Normal	refSeq_hg19_exons	30746964	30746964	29709877	1	0.96627	29539873	0.994278	2936812823	1515951243	1028617444	392244136	1515951243	0.866439	0.133561	0.59576	27.7859	45.3568	0.493041	0.493041	29.2891	0.019071	2.06167	0.957375	0.901471	0.801142	0.674481	0.531101	0.388155	0.034103	191529965	4.09571	4.2099	4.32226	4.44913	4.58615	5.5257	1.18136	3.18521		NA	NA		NA	NA	NA
L000031	Tumor	refSeq_hg19_exons	99648184	99648184	90945231	1	0.912663	90014253	0.989763	8947010403	4562403668	3173206050	1211400685	4562403668	0.864603	0.135397	0.589792	83.6245	136.075	0.457851	0.457851	28.9343	0.017062	2.23074	0.965613	0.950605	0.928393	0.900001	0.866493	0.828358	0.589532	228714574	4.47968	4.58484	4.70168	4.83021	4.96342	5.83276	1.39994	3.00769		0.57	3.7137		1	0.999358	0.772536
L000032	Normal	refSeq_hg19_exons	34444958	34444958	32351663	1	0.939228	32061326	0.991026	3189761750	1538838271	1140842021	510081458	1538838271	0.840088	0.159912	0.574262	28.2054	46.0169	0.446753	0.446753	27.3736	0.018553	2.09168	0.960517	0.914185	0.812725	0.676708	0.528003	0.387418	0.039288	111257125	4.54211	4.779	5.05032	5.37427	5.74843	10.9965	1.75992	2.38444		NA	NA		NA	NA	NA
L000032	Tumor	refSeq_hg19_exons	139279236	139279236	124736134	1	0.895583	121524289	0.974251	11897628987	5880396045	4265850465	1751382477	5880396045	0.852796	0.147204	0.579564	107.782	175.179	0.422202	0.422202	28.0443	0.016399	2.33571	0.967618	0.956161	0.939991	0.919334	0.894465	0.866225	0.690865	274358757	4.82422	4.92993	5.04738	5.16483	5.29168	6.08097	6.42177	1.34238		0.63	3.94469		1	0.99998	0.913825
L000040	Normal	refSeq_hg19_exons	38151746	38151746	31376994	1	0.822426	31150695	0.992788	3103245293	1549021075	1121830070	432394148	1549021075	0.860664	0.139336	0.579973	28.3921	46.3397	0.406016	0.406016	28.323	0.019004	2.10635	0.959108	0.909441	0.80794	0.6758	0.532891	0.395587	0.041304	38930766	4.87338	5.90726	8.00223	-1	-1	-1	3.88488	1.37489		NA	NA		NA	NA	NA
L000040	Tumor	refSeq_hg19_exons	166971094	166971094	135317696	1	0.810426	134348807	0.99284	13382167839	6658791058	4784159381	1939217400	6658791058	0.855089	0.144911	0.581912	122.049	198.403	0.398799	0.398799	28.2336	0.016396	2.30701	0.967086	0.956768	0.944216	0.927966	0.908186	0.885147	0.73583	160124244	4.80132	4.98672	5.18942	5.40942	5.66007	7.76024	4.01541	1.65644		0.58	2.53879		1	1	0.998047
L000042	Normal	refSeq_hg19_exons	60701708	60701708	53372280	1	0.879255	53009164	0.993197	5279610585	2664459468	1876352010	738799107	2664459468	0.860066	0.139934	0.58678	48.837	79.6351	0.438943	0.438943	28.6355	0.018225	2.1523	0.961897	0.936665	0.891241	0.830729	0.758716	0.680012	0.293137	96465912	4.49914	4.77926	5.10966	5.51188	6.0204	-1	2.56333	3.05101		NA	NA		NA	NA	NA
L000042	Tumor	refSeq_hg19_exons	168302444	168302444	118234493	1	0.702512	117316228	0.992234	11676524339	5804981486	4165247721	1706295132	5804981486	0.85387	0.14613	0.582231	106.4	173.034	0.344914	0.344914	28.2088	0.016605	2.50774	0.966258	0.953358	0.935314	0.912051	0.883617	0.85144	0.660421	93825103	5.39095	5.80926	6.33714	7.01939	7.95462	-1	7.69614	1.502		0.75	2.02712		1	1	0.99913
L000050	Normal	refSeq_hg19_exons	62714182	62714182	58334093	1	0.930158	57871933	0.992077	5739247523	2907394099	1950998813	880854611	2907394099	0.846521	0.153479	0.598427	53.2897	86.7618	0.463594	0.463594	28.744	0.017471	2.16905	0.964054	0.938888	0.897902	0.846245	0.784012	0.714106	0.349509	176718092	4.41002	4.54261	4.68993	4.85198	5.03318	6.30602	5.23121	1.61194		NA	NA		NA	NA	NA
L000050	Tumor	refSeq_hg19_exons	206124574	206124574	168264517	1	0.816324	166896308	0.991869	16571661905	8039981113	5905651537	2626029255	8039981113	0.841535	0.158465	0.576523	147.365	239.235	0.390054	0.390054	27.5288	0.015329	1.99362	0.96962	0.961164	0.95276	0.942825	0.931089	0.917693	0.82867	198837827	4.20972	4.31947	4.43532	4.55727	4.69629	5.59626	2.69078	1.93721		0.63	2.12499		1	1	0.999739
L000052	Normal	refSeq_hg19_exons	75360334	75360334	69548183	1	0.922875	69042202	0.992725	6861757237	3436020971	2388719996	1037016270	3436020971	0.84887	0.15113	0.589901	62.979	102.457	0.455946	0.455946	28.4131	0.016892	2.00897	0.965746	0.947754	0.918803	0.881726	0.837192	0.785409	0.460956	191472659	4.1146	4.22117	4.33663	4.46097	4.59952	5.5054	3.2883	1.7628		NA	NA		NA	NA	NA
L000052	Tumor	refSeq_hg19_exons	160251688	160251688	135208962	1	0.843729	134222512	0.992704	13344035863	6604507443	4702753464	2036774956	6604507443	0.847364	0.152636	0.584094	121.054	196.625	0.412133	0.412133	28.0835	0.015856	2.20927	0.968334	0.958207	0.945821	0.930306	0.911889	0.890741	0.746224	188279733	4.58981	4.73197	4.87886	5.04471	5.22382	6.49752	3.8361	1.54537		0.62	2.99832		1	1	0.994263
L000054	Normal	refSeq_hg19_exons	68144048	68144048	62331809	1	0.914707	61886393	0.992854	6154076230	3043277824	2174723148	936075258	3043277824	0.847893	0.152107	0.583227	55.7804	90.8072	0.446595	0.446595	28.0593	0.017214	2.01794	0.964543	0.944307	0.909955	0.865599	0.813438	0.753214	0.388243	154646832	4.21245	4.35117	4.51201	4.68291	4.87712	6.32469	1.04213	4.2061		NA	NA		NA	NA	NA
L000054	Tumor	refSeq_hg19_exons	214638354	214638354	174187214	1	0.811538	172673640	0.991311	17157559844	8161908018	6194007469	2801644357	8161908018	0.836711	0.163289	0.56854	149.6	242.698	0.380263	0.380263	26.9919	0.015138	2.11042	0.970048	0.96145	0.952848	0.942822	0.930717	0.916648	0.819288	199275715	4.55723	4.68116	4.81146	4.96718	5.12925	6.21228	2.12543	2.3787		0.7	3.56573		1	1	0.992664
L000059	Normal	refSeq_hg19_exons	80328944	80328944	74360403	1	0.925699	73800665	0.992473	7317906663	3643744078	2532992562	1141170023	3643744078	0.844058	0.155942	0.589914	108.845	111.78	0.453603	0.453603	46.0446	0.028828	2.28122	0.964301	0.941739	0.909208	0.870425	0.825653	0.776486	0.502173	210974512	4.65682	4.72608	4.81073	4.88769	4.97542	5.48333	6.39986	1.60928		NA	NA		NA	NA	NA
L000059	Tumor	refSeq_hg19_exons	297358390	297358390	233371293	1	0.784815	230726985	0.988669	22926818153	10973906983	8148226097	3804685073	10973906983	0.834051	0.165949	0.573885	201.141	326.132	0.369046	0.369046	27.1591	0.014702	1.9072	0.970471	0.963136	0.95753	0.951694	0.945256	0.937789	0.886824	236064213	4.06528	4.14434	4.23217	4.32879	4.42366	5.035	1.44306	2.85063		0.24	1.50858		1	0.999996	0.925946
L000060	Normal	refSeq_hg19_exons	50917312	50917312	47646610	1	0.935764	47329699	0.993349	4707116890	2374916777	1634963998	697236115	2374916777	0.851876	0.148124	0.592266	43.5299	70.9054	0.466426	0.466426	28.628	0.017638	2.08545	0.963351	0.933783	0.882191	0.814469	0.731761	0.639704	0.219294	157060438	4.26169	4.41489	4.5681	4.74835	4.94301	6.4138	4.11459	1.63405		NA	NA		NA	NA	NA
L000060	Tumor	refSeq_hg19_exons	206487240	206487240	168527284	1	0.816163	167123191	0.991668	16574628775	8305431085	5682876939	2586320751	8305431085	0.843959	0.156041	0.593741	152.231	247.06	0.402225	0.402225	28.4326	0.015456	2.18637	0.968926	0.96041	0.950994	0.939617	0.926768	0.912356	0.815044	199368722	4.47903	4.598	4.73832	4.87255	5.03361	6.08786	6.46543	1.20077		0.45	3.79993		1	1	0.925108
L000063	Normal	refSeq_hg19_exons	64222080	64222080	60158103	1	0.93672	59711837	0.992582	5927641895	2966841297	2050978056	909822542	2966841297	0.846512	0.153488	0.591261	54.3794	88.5442	0.461966	0.461966	28.3995	0.01738	2.10819	0.964419	0.940343	0.901295	0.851666	0.792067	0.72472	0.363896	201657635	4.31915	4.43244	4.55328	4.68168	4.82669	5.76928	4.26229	2.18914		NA	NA		NA	NA	NA
L000063	Tumor	refSeq_hg19_exons	266259908	266259908	196912508	1	0.73955	195246799	0.991541	19403671855	9502755150	6788585117	3112331588	9502755150	0.839601	0.160399	0.583301	174.176	282.531	0.356898	0.356898	27.7884	0.015011	1.96202	0.969887	0.96233	0.955199	0.946872	0.93755	0.92753	0.862561	169277960	4.11969	4.24436	4.371	4.51744	4.68128	5.8021	4.48844	1.83076		0.37	2.00158		1	1	0.984523
L000064	Normal	refSeq_hg19_exons	67931222	67931222	62161652	1	0.915067	61647485	0.991729	6104376792	3132379989	2015223801	956773002	3132379989	0.843264	0.156736	0.608512	57.4135	93.4902	0.461111	0.461111	29.1159	0.017398	2.39718	0.963813	0.9363	0.893623	0.838337	0.775166	0.708244	0.390252	154772414	4.83902	5.03028	5.24146	5.48453	5.75469	8.05939	9.26918	1.2469		NA	NA		NA	NA	NA
L000064	Tumor	refSeq_hg19_exons	315410862	315410862	239205877	1	0.758395	237142653	0.991375	23461478172	11820553253	8002416330	3638508589	11820553253	0.844916	0.155084	0.596306	216.659	351.435	0.374767	0.374767	28.5878	0.015054	2.15604	0.969891	0.962657	0.956502	0.949866	0.942174	0.933671	0.878856	222717172	4.38009	4.48465	4.59619	4.7147	4.84715	5.67253	5.16056	1.12314		0.49	3.00206		1	1	0.998398
L000065	Normal	refSeq_hg19_exons	69517872	69517872	64766829	1	0.931657	64345385	0.993493	6389003804	3240641161	2199551867	948810776	3240641161	0.851493	0.148507	0.595685	59.3978	96.7414	0.466159	0.466159	28.7803	0.017314	2.05833	0.964272	0.943345	0.908941	0.866912	0.818791	0.764221	0.429782	202270405	4.15782	4.26223	4.37687	4.49561	4.62581	5.48073	1.56345	3.6162		NA	NA		NA	NA	NA
L000065	Tumor	refSeq_hg19_exons	219594424	219594424	192983522	1	0.878818	191006742	0.989757	18985225628	8978422516	6653650878	3353152234	8978422516	0.823381	0.176619	0.574359	164.566	266.633	0.408864	0.408864	26.8338	0.014469	2.06692	0.970118	0.961285	0.954106	0.945989	0.936293	0.924776	0.845566	326435857	4.437	4.505	4.58597	4.66045	4.73623	5.20258	1.80499	1.57218		0.62	3.5182		1	1	0.992233
L000066	Normal	refSeq_hg19_exons	67834678	67834678	63425704	1	0.935004	62723008	0.988921	6239318021	3170291835	2137681267	931344919	3170291835	0.85073	0.14927	0.59727	58.1084	94.5989	0.467356	0.467356	28.831	0.017186	2.14998	0.964456	0.940835	0.904483	0.858628	0.803501	0.741124	0.403068	210973209	4.33282	4.44003	4.55518	4.69019	4.81885	5.70513	5.73302	1.76712		NA	NA		NA	NA	NA
L000066	Tumor	refSeq_hg19_exons	210510218	210510218	166698180	1	0.791877	164826072	0.988769	16356214384	7924633400	5755120392	2676460592	7924633400	0.836364	0.163636	0.579296	145.251	235.774	0.376449	0.376449	27.4912	0.01525	2.06819	0.969591	0.960799	0.951864	0.940964	0.928508	0.914428	0.817478	173537653	4.39633	4.52685	4.68222	4.8438	5.02279	6.30554	4.19954	1.74988		0.41	3.63926		1	1	0.892145
L000073	Normal	refSeq_hg19_exons	46097344	46097344	44023301	1	0.955007	43252623	0.982494	4304284005	2088945517	1495444736	719893752	2088945517	0.832749	0.167251	0.58279	38.2884	62.4196	0.45316	0.45316	27.5375	0.018153	2.22927	0.960709	0.922844	0.854416	0.765903	0.665408	0.56014	0.15707	208531523	4.71521	4.84342	4.98497	5.13187	5.29052	6.39306	0.753912	4.45939		NA	NA		NA	NA	NA
L000073	Tumor	refSeq_hg19_exons	175771250	175771250	147968396	1	0.841824	145666939	0.984446	14488922360	7193406310	4964229691	2331286359	7193406310	0.839099	0.160901	0.591678	131.848	214.045	0.409248	0.409248	28.1706	0.015635	2.35214	0.967551	0.956453	0.943737	0.928461	0.910301	0.889471	0.754496	198486750	4.87432	5.02134	5.17867	5.35406	5.53977	6.87685	2.64258	2.35934		0.57	3.96291		1	1.00001	0.943081
L000076	Normal	refSeq_hg19_exons	41174314	41174314	39001874	1	0.947238	38382968	0.984131	3819762195	1925190393	1318884874	575686928	1925190393	0.849287	0.150713	0.593448	35.2869	57.5586	0.467571	0.467571	28.598	0.018283	2.21379	0.96006	0.919737	0.840871	0.737017	0.621663	0.506376	0.122498	159780056	4.539	4.70399	4.88094	5.07702	5.29796	7.0196	3.39762	1.42438		NA	NA		NA	NA	NA
L000076	Tumor	refSeq_hg19_exons	184463902	184463902	166576278	1	0.903029	163879501	0.983811	16281579552	8509516156	5096856857	2675206539	8509516156	0.835691	0.164309	0.625407	155.971	253.016	0.461311	0.461311	29.6556	0.015641	5.75036	0.966293	0.932756	0.881332	0.834522	0.796768	0.765412	0.646771	367314607	11.4035	11.8384	12.327	12.8693	13.4911	18.62	21.0995	0.640228		0.53	3.14699		1	1	0.98555
L000077	Normal	refSeq_hg19_exons	64017432	64017432	59330846	1	0.926792	58308724	0.982773	5797965551	2838726664	1934795428	1024443459	2838726664	0.82331	0.17669	0.594682	52.0311	84.687	0.44343	0.44343	27.7809	0.01725	2.17146	0.963333	0.938889	0.89768	0.842281	0.775358	0.700344	0.32481	165316957	4.57913	4.72426	4.89545	5.08152	5.29141	6.82761	3.17742	1.35816		NA	NA		NA	NA	NA
L000077	Tumor	refSeq_hg19_exons	367133604	367133604	294627959	1	0.802509	288370251	0.978761	28558907428	14482361993	8215778887	5860766548	14482361993	0.794783	0.205217	0.638042	265.448	429.124	0.394471	0.394471	28.7737	0.013342	2.78652	0.968643	0.953624	0.942696	0.932338	0.921684	0.910856	0.853271	301533021	5.61219	5.72467	5.85323	5.98178	6.12962	7.01664	2.67687	5.98189		0.41	3.66928		1	1	0.996902
L000082	Normal	refSeq_hg19_exons	41307650	41307650	38876790	1	0.941152	38361155	0.986737	3814934637	1999750801	1338844506	476339330	1999750801	0.875138	0.124862	0.59898	36.6535	59.8074	0.484111	0.484111	29.7431	0.018701	2.30028	0.95959	0.919168	0.84307	0.745681	0.638006	0.528878	0.139925	147438325	4.55709	4.73748	4.93711	5.17041	5.43161	7.70594	3.34131	1.39913		NA	NA		NA	NA	NA
L000082	Tumor	refSeq_hg19_exons	183096942	183096942	150336591	1	0.821076	147831065	0.983334	14594544544	7892078724	4863186896	1839278924	7892078724	0.873975	0.126025	0.618731	144.654	235.084	0.431033	0.431033	30.6831	0.016147	5.34282	0.967023	0.949802	0.916248	0.868269	0.809876	0.747675	0.495248	190585798	10.5652	11.3616	12.4023	13.7191	15.5286	-1	30.0043	6.1477		0.31	2.14749		1	1	0.884318
L000083	Normal	refSeq_hg19_exons	44664060	44664060	42024851	1	0.94091	41455762	0.986458	4125327840	2141869864	1457188647	526269329	2141869864	0.87243	0.12757	0.595119	39.2584	64.0512	0.479551	0.479551	29.46	0.01851	2.20866	0.960083	0.923638	0.856926	0.770468	0.671506	0.568178	0.169497	158903388	4.39851	4.55458	4.72365	4.92134	5.12735	6.81291	2.35648	1.93332		NA	NA		NA	NA	NA
L000083	Tumor	refSeq_hg19_exons	119704838	119704838	110714639	1	0.924897	109363396	0.987795	10888825570	5764384304	3741141816	1383299450	5764384304	0.872962	0.127038	0.606425	105.656	172.009	0.48155	0.48155	30.0379	0.017338	2.86682	0.964902	0.945317	0.917453	0.886491	0.852933	0.817403	0.631447	333867513	5.52895	5.63393	5.75991	5.88589	6.02026	6.85171	10.3466	1.29845		0.5	2.34538		1	0.999998	0.958742
L000086	Normal	refSeq_hg19_exons	57192122	57192122	52673005	1	0.920984	51995123	0.98713	5166331828	2717432464	1763412858	685486506	2717432464	0.867317	0.132683	0.606455	49.8079	81.1692	0.475141	0.475141	29.8452	0.017938	2.2547	0.961852	0.934732	0.887742	0.825255	0.750876	0.669422	0.295236	146243568	4.44468	4.61482	4.81499	5.02517	5.27938	7.37716	6.47597	0.849238		NA	NA		NA	NA	NA
L000086	Tumor	refSeq_hg19_exons	97221102	97221102	91801926	1	0.944259	90237880	0.982963	8959864201	4341907154	2664847229	1953109818	4341907154	0.782016	0.217984	0.619675	79.583	129.252	0.446601	0.446601	27.4965	0.017047	4.45695	0.961601	0.904786	0.836978	0.780531	0.730179	0.683439	0.482641	326427750	9.49515	9.8	10.1387	10.5283	10.9517	14.1222	17.2528	0.911495		0.5	4.30586		1	0.993448	0.593512
L000101	Normal	refSeq_hg19_exons	34952908	34952908	32906353	1	0.941448	32531872	0.98862	3236693928	1728768555	1105646887	402278486	1728768555	0.875713	0.124287	0.609921	31.6867	51.7449	0.494599	0.494599	30.3063	0.019886	2.58725	0.956021	0.888865	0.776879	0.657899	0.541709	0.433798	0.102316	124693963	5.08189	5.36381	5.68251	6.06249	6.53564	14.0863	8.15773	1.13216		NA	NA		NA	NA	NA
L000101	Tumor	refSeq_hg19_exons	88602462	88602462	83054045	1	0.937379	81837989	0.985358	8141203459	4106832912	2851654838	1182715709	4106832912	0.854725	0.145275	0.59019	75.2743	122.458	0.463512	0.463512	28.6231	0.016986	2.44917	0.965212	0.947165	0.919667	0.88189	0.834493	0.780508	0.498864	290975486	4.95564	5.05628	5.16208	5.28079	5.40775	6.16335	5.93905	1.83417		0.46	1.76347		1	0.999889	0.854776
L000118	Normal	refSeq_hg19_exons	35871028	35871028	34063368	1	0.949607	33566287	0.985407	3337403359	1693015197	1149953145	494435017	1693015197	0.85185	0.14815	0.59551	31.0313	50.6121	0.471973	0.471973	28.7839	0.018653	2.20053	0.958516	0.908455	0.813649	0.693193	0.562458	0.436169	0.076191	145057016	4.4973	4.67252	4.86652	5.0918	5.33711	7.46981	1.97355	1.33495		NA	NA		NA	NA	NA
L000118	Tumor	refSeq_hg19_exons	159410024	159410024	129083228	1	0.809756	126443292	0.979549	12231804633	6227117497	3842944132	2161743004	6227117497	0.823269	0.176731	0.618379	114.137	185.564	0.390635	0.390635	28.8865	0.01639	3.19939	0.966576	0.953112	0.930658	0.89954	0.861873	0.818282	0.560075	141315158	6.62532	7.03348	7.51421	8.09471	8.82396	-1	15.2743	10.3972		0.42	1.35014		1	1	1.00187
L000126	Normal	refSeq_hg19_exons	50813934	50813934	47719131	1	0.939095	46917922	0.98321	4667605652	2252309874	1606545000	808750778	2252309874	0.826731	0.173269	0.583673	41.2827	67.2442	0.443247	0.443247	27.3799	0.017795	2.16917	0.961969	0.929998	0.87071	0.792458	0.700467	0.601812	0.191336	162853248	4.64391	4.80326	4.98031	5.17506	5.3946	7.08012	0.974081	2.2703		NA	NA		NA	NA	NA
L000126	Tumor	refSeq_hg19_exons	113700720	113700720	104937199	1	0.922925	103462397	0.985946	10283470509	5361390807	3359139563	1562940139	5361390807	0.848014	0.151986	0.614801	98.2692	159.787	0.471535	0.471535	29.5825	0.01665	2.80328	0.96528	0.947942	0.923475	0.89185	0.854049	0.811751	0.586502	294407573	5.49381	5.62312	5.75575	5.8917	6.04488	6.9998	11.1844	1.09352		0.82	3.14081		1	1	0.980654
L000148	Normal	refSeq_hg19_exons	68069330	68069330	66529006	1	0.977371	66012721	0.99224	6565580935	3197268492	2341919758	1026392685	3197268492	0.843671	0.156329	0.577209	95.5078	98.0132	0.469708	0.469708	45.0323	0.028641	2.08539	0.964239	0.944017	0.909957	0.867677	0.81953	0.765125	0.435258	622810436	4.30268	4.32226	4.34835	4.37119	4.38881	4.50625	1.31273	3.78736		NA	NA		NA	NA	NA
L000148	Tumor	refSeq_hg19_exons	169974726	169974726	160266254	1	0.942883	159011564	0.992171	15824724901	7272721664	5946781215	2605222022	7272721664	0.83537	0.16463	0.550151	217.248	222.341	0.427871	0.427871	42.499	0.025509	2.22341	0.969465	0.959966	0.950028	0.937855	0.922829	0.9051	0.783993	576316462	4.87058	4.8951	4.92778	4.95638	4.98334	5.15003	1.30968	3.23436		0.61	2.99433		1	1	0.992243
L000151	Normal	refSeq_hg19_exons	94005928	94005928	91433977	1	0.972641	90711710	0.992101	9017951243	4433553099	3151537241	1432860903	4433553099	0.84111	0.15889	0.584509	132.438	135.806	0.471625	0.471625	45.4634	0.02745	2.19041	0.965662	0.947703	0.923681	0.895933	0.86446	0.82964	0.615763	702872156	4.47268	4.4997	4.51772	4.54024	4.55916	4.66727	3.8175	1.81528		NA	NA		NA	NA	NA
L000151	Tumor	refSeq_hg19_exons	131777870	131777870	124716243	1	0.946413	123827950	0.992877	12307703943	6136606972	4471250921	1699846050	6136606972	0.861888	0.138112	0.578496	183.311	187.99	0.465678	0.465678	46.1072	0.027548	2.06583	0.966819	0.955505	0.942364	0.926051	0.906724	0.885532	0.755179	504889051	4.17044	4.18941	4.22101	4.24629	4.27284	4.40936	1.56131	3.07348		0.33	2.1658		1	1.00062	0.861973
L000153	Normal	refSeq_hg19_exons	64789482	64789482	63430103	1	0.979019	62942516	0.992313	6265081520	3078409145	2290057894	896614481	3078409145	0.856887	0.143113	0.573424	91.9573	94.4483	0.47514	0.47514	45.4378	0.029114	2.05322	0.963582	0.943058	0.908714	0.865187	0.814661	0.756872	0.410189	660821722	4.20103	4.21967	4.2352	4.25694	4.28117	4.38553	1.20158	3.74711		NA	NA		NA	NA	NA
L000153	Tumor	refSeq_hg19_exons	104479702	104479702	100113697	1	0.958212	99372364	0.992595	9869011956	4870217509	3582925412	1415869035	4870217509	0.856534	0.143466	0.576143	145.482	149.243	0.46614	0.46614	45.6344	0.027684	2.19476	0.966642	0.953747	0.934969	0.910589	0.881748	0.849439	0.641905	508765776	4.47929	4.50183	4.53438	4.56192	4.59648	4.75273	2.25295	1.2885		0.51	2.99926		1	0.999896	0.861036
L000158	Normal	refSeq_hg19_exons	106124108	106124108	101694032	1	0.958256	101025151	0.993423	10050485407	5105055972	3522181322	1423248113	5105055972	0.85839	0.14161	0.591737	152.497	156.542	0.481046	0.481046	46.9712	0.028605	2.14441	0.964859	0.949053	0.928414	0.904864	0.87929	0.851872	0.681129	523704532	4.24627	4.26921	4.2947	4.32274	4.34568	4.4925	2.60316	2.23394		NA	NA		NA	NA	NA
L000158	Tumor	refSeq_hg19_exons	166711922	166711922	156791056	1	0.940491	155726996	0.993214	15493492555	7368450844	5869728101	2255313610	7368450844	0.854435	0.145565	0.556606	220.108	225.619	0.441987	0.441987	43.9789	0.026617	2.0699	0.968432	0.959566	0.950427	0.939449	0.926044	0.910302	0.804427	561049132	4.38039	4.40444	4.42448	4.45253	4.47898	4.61364	1.8908	1.78952		0.5	2.39609		1	1	0.990442
L000160	Normal	refSeq_hg19_exons	153725186	153725186	144439321	1	0.939594	143322866	0.99227	14260865359	6855461522	5212491518	2192912319	6855461522	0.846229	0.153771	0.568072	204.784	209.778	0.445956	0.445956	44.4538	0.026388	2.03668	0.968721	0.959513	0.948402	0.93518	0.920048	0.902837	0.790628	502144495	4.26049	4.28818	4.31588	4.33804	4.37349	4.5153	2.58077	1.76968		NA	NA		NA	NA	NA
L000160	Tumor	refSeq_hg19_exons	162880920	162880920	154706117	1	0.949811	153552810	0.992545	15260599571	7465579541	5516821822	2278198208	7465579541	0.850714	0.149286	0.575054	223.009	228.401	0.458346	0.458346	45.2387	0.026206	2.05766	0.968352	0.959098	0.949247	0.937373	0.923302	0.907341	0.808216	652716284	4.22667	4.24425	4.2677	4.28528	4.3099	4.41304	2.46545	1.61063		0.27	1.83761		1	1	0.815804
L000168	Normal	refSeq_hg19_exons	61776168	61776168	60539862	1	0.979987	60126205	0.993167	5986436495	2971721074	2188718883	825996538	2971721074	0.862022	0.137978	0.575866	88.7703	91.2094	0.481047	0.481047	45.9047	0.029531	2.07294	0.963598	0.94183	0.904742	0.85842	0.804382	0.743017	0.385197	664607202	4.19716	4.21495	4.23571	4.25053	4.27367	4.38042	1.39819	3.57607		NA	NA		NA	NA	NA
L000168	Tumor	refSeq_hg19_exons	155291896	155291896	147472518	1	0.949647	146401249	0.992736	14543484171	7131882670	5142653585	2268947916	7131882670	0.843989	0.156011	0.581031	213.041	218.293	0.459257	0.459257	45.3475	0.026477	2.18293	0.967651	0.957221	0.945485	0.931243	0.914445	0.895854	0.783289	611786396	4.4747	4.50264	4.52127	4.54735	4.56746	4.70158	1.4307	2.85049		0.32	3.6183		1	1.00002	0.732635
L000177	Normal	refSeq_hg19_exons	63208378	63208378	61710794	1	0.976307	61298679	0.993322	6099260916	3046097091	2230124498	823039327	3046097091	0.865059	0.134941	0.577325	90.9921	93.5028	0.481914	0.481914	46.1832	0.029536	2.07784	0.962698	0.941103	0.906358	0.862425	0.811449	0.753182	0.401846	566447289	4.17906	4.20637	4.22457	4.25188	4.27554	4.39933	1.45072	2.37742		NA	NA		NA	NA	NA
L000177	Tumor	refSeq_hg19_exons	91588586	91588586	88127524	1	0.962211	87518841	0.993093	8710644929	4167993262	3303436034	1239215633	4167993262	0.857735	0.142265	0.557858	124.505	127.779	0.455078	0.455078	44.2481	0.02809	2.02824	0.966216	0.952143	0.932035	0.905129	0.872808	0.835783	0.594051	499320513	4.26138	4.28778	4.31857	4.34716	4.37488	4.52268	1.14153	4.0024		0.27	1.96705		0.999989	0.978072	0.464534
L000182	Normal	refSeq_hg19_exons	81564640	81564640	79500615	1	0.974695	78872332	0.992097	7841247362	3928323863	2761565667	1151357832	3928323863	0.853166	0.146834	0.587203	117.346	120.516	0.481621	0.481621	46.3276	0.028761	2.23177	0.964159	0.9433	0.913933	0.880292	0.8422	0.800104	0.548924	675569077	4.47575	4.49919	4.52263	4.54021	4.56013	4.68202	3.98704	2.46255		NA	NA		NA	NA	NA
L000182	Tumor	refSeq_hg19_exons	140677038	140677038	133561472	1	0.949419	132695107	0.993513	13207885229	6426228176	4958041861	1823615192	6426228176	0.86193	0.13807	0.564483	191.962	196.634	0.456807	0.456807	44.9926	0.026159	2.16081	0.968361	0.957357	0.944503	0.928997	0.910461	0.889585	0.753639	570746042	4.46671	4.49208	4.51744	4.54788	4.57426	4.71223	1.47867	3.17859		0.51	1.80055		1	1	1.00079
L000186	Normal	refSeq_hg19_exons	103364250	103364250	92368410	1	0.89362	91637269	0.992085	9099566778	4593418349	3180579342	1325569087	4593418349	0.854326	0.145674	0.59087	137.213	140.779	0.444391	0.444391	46.6802	0.028142	2.42723	0.966113	0.947374	0.921832	0.891372	0.854963	0.814556	0.589371	183254601	4.90161	4.99861	5.10057	5.21497	5.32539	6.04162	11.5526	0.762051		NA	NA		NA	NA	NA
L000186	Tumor	refSeq_hg19_exons	161752266	161752266	152951568	1	0.945592	151802385	0.992487	15096990481	7331223677	5570910262	2194856542	7331223677	0.854616	0.145384	0.568218	218.996	224.488	0.453238	0.453238	44.9059	0.02695	2.15854	0.967834	0.958292	0.94759	0.934956	0.919851	0.902543	0.793024	603378456	4.46978	4.49306	4.51635	4.53963	4.56291	4.70261	0.965781	4.76848		0.72	1.86321		1	1	1.00002
N010815	Normal	refSeq_hg19_exons	58915698	58915698	50884054	1	0.863676	50447374	0.991418	5018959731	2392139533	1904928626	721891572	2392139533	0.856167	0.143833	0.556691	43.8456	71.4385	0.406028	0.406028	27.044	0.017732	1.9844	0.964007	0.939169	0.892851	0.829815	0.753099	0.665483	0.223436	79623456	4.43808	4.77305	5.19175	5.73607	6.46461	-1	0.770828	7.31359		NA	NA		NA	NA	NA
N010815	Tumor	refSeq_hg19_exons	130037762	130037762	116169660	1	0.893353	115440762	0.993726	11447624229	6081401551	3828245786	1537976892	6081401551	0.865651	0.134349	0.613685	111.466	181.323	0.467664	0.467664	30.143	0.016774	2.18462	0.965964	0.953057	0.936021	0.915797	0.89356	0.869966	0.726545	238646956	4.20093	4.29288	4.38483	4.48828	4.60551	5.29514	2.81724	1.64971		0.3	2.062		1	1.00226	0.801074
N010816	Normal	refSeq_hg19_exons	56556770	56556770	50601089	1	0.894696	50255255	0.993165	5012741762	2435961904	1867457475	709322383	2435961904	0.858496	0.141504	0.566053	44.6488	72.7705	0.430711	0.430711	27.5736	0.018144	2.20517	0.962704	0.934684	0.880353	0.807475	0.723086	0.632805	0.23971	104388167	4.78219	5.07348	5.41836	5.82684	6.35319	-1	2.46069	6.13446		NA	NA		NA	NA	NA
N010816	Tumor	refSeq_hg19_exons	173837314	173837314	131861154	1	0.758532	130817436	0.992085	13031257310	6443014773	4686182402	1902060135	6443014773	0.854039	0.145961	0.578929	118.094	191.993	0.370635	0.370635	28.0544	0.016435	2.34138	0.966815	0.955442	0.940617	0.92205	0.899898	0.874899	0.721115	124969488	4.96395	5.21124	5.50489	5.84491	6.25294	11.6191	5.11766	2.96528		0.71	1.96596		1	1	1.00112
N010818	Normal	refSeq_hg19_exons	36176454	36176454	33520438	1	0.926582	33262424	0.992303	3311928408	1649728936	1185429441	476770031	1649728936	0.856045	0.143955	0.581882	30.238	49.3443	0.456023	0.456023	28.2637	0.018895	2.24292	0.959344	0.910794	0.808317	0.67659	0.539794	0.414327	0.072314	97991278	4.76298	5.07006	5.44538	5.88894	6.46216	-1	5.38323	1.76991		NA	NA		NA	NA	NA
N010818	Tumor	refSeq_hg19_exons	144025124	144025124	118369099	1	0.821864	117218287	0.990278	11644920338	5792980471	3930202812	1921737055	5792980471	0.834972	0.165028	0.595791	106.18	172.497	0.40222	0.40222	28.2269	0.016059	2.6538	0.967045	0.953282	0.933154	0.906622	0.875294	0.840356	0.647534	143843796	5.57811	5.84552	6.16385	6.52039	6.94824	11.899	11.717	1.26539		0.33	1.94272		1	0.999759	0.828182
N010819	Normal	refSeq_hg19_exons	48141764	48141764	44786520	1	0.930305	44518477	0.994015	4438961528	2178689314	1627197161	633075053	2178689314	0.857382	0.142618	0.572453	39.9333	65.1108	0.452557	0.452557	27.8491	0.018331	2.17036	0.961288	0.929466	0.866856	0.782542	0.684842	0.582573	0.176468	138372333	4.59603	4.79258	5.00906	5.25403	5.53774	8.17658	1.918	5.085		NA	NA		NA	NA	NA
N010819	Tumor	refSeq_hg19_exons	269167340	269167340	197725886	1	0.734583	195001482	0.986221	19383202880	9064715771	6429918511	3888568598	9064715771	0.799385	0.200615	0.585023	166.148	269.039	0.336769	0.336769	26.5354	0.014114	2.33947	0.969661	0.9594	0.950019	0.939208	0.926354	0.911748	0.818289	157607333	5.1902	5.38161	5.6089	5.86013	6.15442	8.54702	5.00645	1.3883		0.49	3.13505		1	1	0.983975
N010820	Normal	refSeq_hg19_exons	48805786	48805786	42761927	1	0.876165	42435033	0.992355	4231185651	2045262169	1523880853	662042629	2045262169	0.843533	0.156467	0.57304	37.4877	61.1099	0.419061	0.419061	27.4274	0.01835	2.35038	0.961827	0.920979	0.843147	0.745889	0.640069	0.533682	0.15389	74441513	5.26767	5.78713	6.47399	7.46675	9.05286	-1	3.2135	5.85074		NA	NA		NA	NA	NA
N010820	Tumor	refSeq_hg19_exons	84376126	84376126	69753340	1	0.826695	69235225	0.992572	6885732513	3450403994	2450699066	984629453	3450403994	0.857004	0.142996	0.584705	63.2426	102.921	0.408931	0.408931	28.4327	0.017159	2.57304	0.965009	0.944425	0.90632	0.851831	0.786207	0.715394	0.396664	89861408	5.51439	5.97791	6.571	7.36844	8.52872	-1	11.4102	0.896819		0.3	1.89713		0.999964	0.96293	0.396889
N010822	Normal	refSeq_hg19_exons	44135602	44135602	40389533	1	0.915124	40095959	0.992731	3992902659	1988647693	1442595865	561659101	1988647693	0.859336	0.140664	0.579571	36.45	59.4456	0.450577	0.450577	28.2597	0.018462	2.28637	0.961505	0.923473	0.844366	0.739226	0.623242	0.510463	0.142514	103088573	4.85136	5.14827	5.5129	5.94524	6.49844	-1	7.64632	1.43049		NA	NA		NA	NA	NA
N010822	Tumor	refSeq_hg19_exons	200825952	200825952	138049383	1	0.687408	136751801	0.990601	13620106976	6668411219	4876721457	2074974300	6668411219	0.847654	0.152346	0.577595	122.226	198.606	0.332049	0.332049	27.7805	0.016117	2.20674	0.967812	0.957899	0.946133	0.931244	0.912986	0.891442	0.748509	103784446	4.7547	5.03133	5.36448	5.78092	6.2735	-1	3.67751	2.4812		0.41	2.33736		1	1.00002	0.952551
N010823	Normal	refSeq_hg19_exons	43340974	43340974	39824162	1	0.918857	39569890	0.993615	3938889026	1941915170	1426411548	570562308	1941915170	0.855146	0.144854	0.576522	35.5934	58.0263	0.448055	0.448055	27.974	0.018368	2.14912	0.960865	0.924964	0.850803	0.748635	0.631972	0.514299	0.123006	105453153	4.58255	4.8437	5.15093	5.51961	5.95588	15.7627	3.64749	2.4748		NA	NA		NA	NA	NA
N010823	Tumor	refSeq_hg19_exons	187856806	187856806	144971450	1	0.771713	143252003	0.988139	14237617987	6813124269	4737151752	2687341966	6813124269	0.811251	0.188749	0.589867	124.878	202.525	0.362676	0.362676	27.1523	0.01552	2.6648	0.967272	0.947825	0.922106	0.897531	0.873233	0.849196	0.719958	135660296	5.83904	6.15496	6.51523	6.93646	7.44194	14.931	9.15889	1.51069		0.22	1.90634		1	1.00017	0.579566
N010825	Normal	refSeq_hg19_exons	57371560	57371560	55128000	1	0.960894	54761931	0.99336	5436899391	2832567782	1858223050	746108559	2832567782	0.862769	0.137231	0.603857	51.9183	84.5617	0.493723	0.493723	29.5615	0.017662	2.28545	0.963336	0.934413	0.888058	0.828826	0.760282	0.686481	0.331641	302478172	4.46635	4.54735	4.62835	4.71948	4.8106	5.37761	7.13027	1.50987		NA	NA		NA	NA	NA
N010825	Tumor	refSeq_hg19_exons	155830590	155830590	139399032	1	0.894555	138558210	0.993968	13771819806	7044834407	4948936110	1778049289	7044834407	0.870892	0.129108	0.587374	129.125	209.908	0.452083	0.452083	29.0253	0.016344	2.09908	0.967527	0.957665	0.946393	0.9328	0.916775	0.89841	0.780314	292857858	4.17455	4.25044	4.32864	4.40223	4.49606	4.99283	1.94422	1.946		0.44	1.91497		1	1	0.987154
N010827	Normal	refSeq_hg19_exons	33802398	33802398	33060979	1	0.978066	32838284	0.993264	3262427713	1662036363	1150182988	450208362	1662036363	0.862002	0.137998	0.591005	30.4635	49.7042	0.491692	0.491692	28.9066	0.018734	2.07101	0.959132	0.91175	0.823675	0.711687	0.581909	0.446968	0.055586	323305549	4.12705	4.19267	4.26028	4.32987	4.40503	4.82498	1.26426	2.75392		NA	NA		NA	NA	NA
N010827	Tumor	refSeq_hg19_exons	139753572	139753572	127250981	1	0.910538	126505105	0.994139	12567633032	6548972730	4363534610	1655125692	6548972730	0.868303	0.131697	0.600135	120.036	195.175	0.468609	0.468609	29.5677	0.016508	2.14478	0.966981	0.955999	0.941809	0.92466	0.905405	0.884553	0.754095	311800769	4.18154	4.24958	4.32174	4.39803	4.47845	4.94361	2.71671	2.18811		0.27	2.04945		1	1.00136	0.731777
N010828	Normal	refSeq_hg19_exons	42052928	42052928	38308868	1	0.910968	38023398	0.992548	3788528625	1870450305	1355844495	562233825	1870450305	0.851596	0.148404	0.579752	34.2836	55.8973	0.444785	0.444785	28.0139	0.018392	2.14989	0.960987	0.922555	0.842101	0.732862	0.610149	0.489315	0.109693	92064307	4.61056	4.92358	5.28629	5.7434	6.33963	-1	4.36056	1.80906		NA	NA		NA	NA	NA
N010828	Tumor	refSeq_hg19_exons	137469204	137469204	81107366	1	0.590004	80261724	0.989574	7979159089	3961343017	2787830687	1229985385	3961343017	0.84585	0.15415	0.586937	72.6076	118.114	0.288162	0.288162	28.1698	0.016741	2.5677	0.965185	0.946701	0.914732	0.869918	0.816551	0.758045	0.470863	49012479	5.93088	7.11052	9.36441	20.8771	-1	-1	8.99824	0.975133		0.79	3.51053		1	0.999868	0.84682
N010829	Normal	refSeq_hg19_exons	43387578	43387578	37593914	1	0.866467	37258602	0.991081	3708999023	1792661386	1296830959	619506678	1792661386	0.832972	0.167028	0.580245	32.8578	53.5447	0.413174	0.413174	27.4245	0.018247	2.23103	0.961142	0.916844	0.82513	0.707068	0.580558	0.459333	0.098611	60306882	5.07619	5.67427	6.54326	7.94389	10.9312	-1	3.36407	3.53354		NA	NA		NA	NA	NA
N010829	Tumor	refSeq_hg19_exons	200532884	200532884	127494504	1	0.635779	126261608	0.99033	12562300801	6169212341	4423453041	1969635419	6169212341	0.843211	0.156789	0.582404	113.076	183.56	0.307641	0.307641	27.865	0.015768	2.35334	0.968039	0.956634	0.942074	0.923241	0.899827	0.872613	0.701833	84256715	5.1368	5.56355	6.08811	6.79937	7.80936	-1	6.84685	1.41848		0.37	1.8361		1	1.00013	0.952478
N010830	Normal	refSeq_hg19_exons	39649112	39649112	38230085	1	0.96421	37935188	0.992286	3769402035	1929068287	1313929026	526404722	1929068287	0.860348	0.139652	0.594841	35.358	57.678	0.486535	0.486535	29.0384	0.018404	2.05993	0.959948	0.919648	0.847939	0.759615	0.655728	0.541239	0.108286	232397853	4.11053	4.20134	4.29447	4.39692	4.50868	5.17925	1.08208	3.42824		NA	NA		NA	NA	NA
N010830	Tumor	refSeq_hg19_exons	89032698	89032698	83293220	1	0.935535	82783794	0.993884	8230273738	4322634779	2797535163	1110103796	4322634779	0.865119	0.134881	0.607097	79.2298	129.001	0.485511	0.485511	29.8011	0.017168	2.48079	0.96506	0.945274	0.916333	0.880979	0.839309	0.792798	0.540013	279908653	4.81793	4.92823	5.03328	5.14883	5.26858	6.03754	8.71553	1.28141		0.53	2.09866		1	0.999979	0.908001
N010831	Normal	refSeq_hg19_exons	48190324	48190324	45356902	1	0.941204	44753820	0.986704	4455330997	2302401705	1594129946	558799346	2302401705	0.874577	0.125423	0.590885	42.2008	68.8424	0.477773	0.477773	29.3224	0.018383	2.15132	0.961155	0.929271	0.871319	0.794645	0.705389	0.609653	0.20497	173050977	4.29089	4.42571	4.57457	4.73748	4.91612	6.21038	1.95328	1.82386		NA	NA		NA	NA	NA
N010831	Tumor	refSeq_hg19_exons	145689678	145689678	129115858	1	0.886239	127004944	0.983651	12629876248	6611404289	4472736519	1545735440	6611404289	0.877613	0.122387	0.596474	121.181	197.201	0.4538	0.4538	29.7025	0.016911	2.32002	0.965645	0.953698	0.938782	0.921283	0.900969	0.877978	0.731268	258422610	4.52216	4.62382	4.72971	4.83983	4.96182	5.72423	1.75643	2.0555		0.58	3.09438		1	1	0.985409
N010834	Normal	refSeq_hg19_exons	35349500	35349500	34119540	1	0.965206	33885580	0.993143	3373045666	1643706202	1243402919	485936545	1643706202	0.855935	0.144065	0.569326	30.1276	49.153	0.464987	0.464987	27.6503	0.018462	2.04804	0.961061	0.915679	0.826364	0.708395	0.572939	0.437172	0.052187	207885675	4.30657	4.41909	4.53161	4.65664	4.79666	5.69684	1.27436	4.7449		NA	NA		NA	NA	NA
N010834	Tumor	refSeq_hg19_exons	149771910	149771910	136996449	1	0.914701	136043822	0.993046	13504500049	7075078293	4638400958	1791020798	7075078293	0.867376	0.132624	0.604012	129.679	210.889	0.47239	0.47239	29.727	0.016477	2.34322	0.96706	0.955329	0.940579	0.923322	0.904373	0.883495	0.751727	351979849	4.5387	4.61804	4.69297	4.7635	4.85342	5.32947	5.52023	1.75645		0.54	3.08446		1	1	0.97655
N010835	Normal	refSeq_hg19_exons	43696624	43696624	40413635	1	0.924869	40166089	0.993875	4004644494	1945499800	1487851692	571293002	1945499800	0.857342	0.142658	0.566647	35.6591	58.1578	0.445229	0.445229	27.5654	0.018501	2.23684	0.961588	0.923887	0.845766	0.742253	0.62768	0.513546	0.127543	115873555	4.82966	5.09334	5.39839	5.76031	6.20082	13.3234	3.37652	4.60661		NA	NA		NA	NA	NA
N010835	Tumor	refSeq_hg19_exons	147633264	147633264	110290387	1	0.747056	109367150	0.991629	10874432740	5272855633	3855472234	1746104873	5272855633	0.83943	0.16057	0.577637	96.6464	157.064	0.357159	0.357159	27.5129	0.016299	2.41636	0.966563	0.953336	0.935061	0.910128	0.879071	0.84282	0.629989	98458038	5.29603	5.67599	6.13456	6.71105	7.48669	-1	5.74187	1.74405		0.83	4.43398		1	0.999959	0.893086
N010836	Normal	refSeq_hg19_exons	27851714	27851714	27091367	1	0.9727	26921882	0.993744	2678705507	1347315382	969586319	361803806	1347315382	0.864933	0.135067	0.581516	24.695	40.312	0.483746	0.483746	28.5392	0.019037	2.12168	0.958171	0.896651	0.775496	0.619258	0.452921	0.304153	0.017589	212535216	4.31854	4.4269	4.54839	4.67317	4.81109	5.7095	1.60178	2.66237		NA	NA		NA	NA	NA
N010836	Tumor	refSeq_hg19_exons	103803832	103803832	85119694	1	0.820005	84508902	0.992824	8382182810	4420081918	2809250276	1152850616	4420081918	0.862464	0.137536	0.611409	81.0159	131.811	0.425811	0.425811	29.9206	0.016844	2.12598	0.965728	0.950284	0.926905	0.898618	0.866407	0.830442	0.602684	104368734	4.2314	4.4528	4.71417	5.02475	5.38822	10.9823	6.40335	0.828832		0.16	1.64424		0.996067	0.801073	0.177068
N010837	Normal	refSeq_hg19_exons	76061260	76061260	67421455	1	0.88641	66894747	0.992188	6662374749	3122312710	2509857620	1030204419	3122312710	0.84537	0.15463	0.554371	57.229	93.164	0.4105	0.4105	26.5916	0.017386	2.07031	0.964037	0.944595	0.912623	0.867659	0.811471	0.746509	0.391861	128115356	4.60103	4.81644	5.0453	5.32802	5.63767	8.86875	0.573893	6.56926		NA	NA		NA	NA	NA
N010837	Tumor	refSeq_hg19_exons	180736826	180736826	153485213	1	0.849219	149324890	0.972894	14648576472	6776498843	5642966727	2229110902	6776498843	0.847827	0.152173	0.545635	202.425	207.479	0.374937	0.374937	42.7787	0.026997	2.25521	0.967764	0.957868	0.946417	0.932299	0.915093	0.894662	0.756842	230607375	4.95037	5.03124	5.11626	5.19921	5.28879	5.81632	1.49959	5.72123		0.52	1.85832		1	1	0.999113
N010842	Normal	refSeq_hg19_exons	49923980	49923980	46338785	1	0.928187	46066328	0.99412	4593189751	2240251394	1699050720	653887637	2240251394	0.85764	0.14236	0.568692	41.0617	66.9508	0.448733	0.448733	27.6745	0.018241	2.1597	0.961906	0.931742	0.87367	0.79474	0.702155	0.603361	0.190137	138596267	4.6	4.79504	5.01371	5.26489	5.55744	8.18154	0.917966	6.53798		NA	NA		NA	NA	NA
N010842	Tumor	refSeq_hg19_exons	144686676	144686676	117349863	1	0.811062	116520239	0.99293	11605371726	5849357984	4084761269	1671252473	5849357984	0.855993	0.144007	0.588815	107.213	174.303	0.404278	0.404278	28.5987	0.01665	2.81134	0.966438	0.951931	0.928824	0.899262	0.865656	0.828942	0.632471	139711940	5.86026	6.18141	6.54111	6.99073	7.51743	16.4379	9.30935	1.40927		0.65	3.61312		1	0.999995	0.941688
N010845	Normal	refSeq_hg19_exons	63327530	63327530	58979789	1	0.931345	58492085	0.991731	5826602440	2783274125	2151651551	891676764	2783274125	0.846965	0.153035	0.563995	51.0147	83.0987	0.439505	0.439505	27.1043	0.017659	2.13074	0.963863	0.941664	0.902039	0.846727	0.778461	0.70199	0.317838	183618311	4.59018	4.73566	4.88859	5.06018	5.23923	6.5642	1.01363	5.48701		NA	NA		NA	NA	NA
N010845	Tumor	refSeq_hg19_exons	160472456	160472456	138337700	1	0.862065	134686055	0.973603	13203892813	6376209609	4810005998	2017677206	6376209609	0.847191	0.152809	0.570006	190.468	195.306	0.39734	0.39734	44.6558	0.027606	2.87215	0.966755	0.951191	0.927284	0.899704	0.870155	0.839413	0.682199	225989761	6.06695	6.18857	6.32126	6.45394	6.60431	7.48887	11.2595	1.45057		0.24	2.0213		1	1.00209	0.6302
N010849	Normal	refSeq_hg19_exons	25766104	25766104	25319037	1	0.982649	25181729	0.994577	2507468785	1257439185	924884372	325145228	1257439185	0.870329	0.129671	0.576193	23.0477	37.649	0.488021	0.488021	28.4544	0.019586	2.09161	0.955999	0.885706	0.749152	0.579285	0.408352	0.263058	0.011492	318936064	4.23513	4.30815	4.37812	4.45418	4.53632	5.00363	1.29424	5.72936		NA	NA		NA	NA	NA
N010849	Tumor	refSeq_hg19_exons	115709148	115709148	108365158	1	0.936531	107689046	0.993761	10710145308	5427106843	3808386610	1474651855	5427106843	0.862313	0.137687	0.587636	99.4737	161.77	0.46903	0.46903	28.7522	0.01672	2.10091	0.96643	0.953826	0.937039	0.916333	0.892484	0.866177	0.695974	372351887	4.20333	4.25962	4.31933	4.37732	4.44487	4.81331	1.65948	3.71428		0.23	2.47517		0.999989	0.978991	0.473122
N010850	Normal	refSeq_hg19_exons	33724850	33724850	21604064	1	0.640598	21406014	0.990833	2127533610	1000994986	777738452	348800172	1000994986	0.836054	0.163946	0.562757	18.3473	29.9469	0.296812	0.296812	26.6964	0.018868	1.76158	0.957857	0.885403	0.72372	0.493676	0.253546	0.091465	0.000216	13779918	5.87419	-1	-1	-1	-1	-1	1.08902	3.64632		NA	NA		NA	NA	NA
N010850	Tumor	refSeq_hg19_exons	86658426	86658426	79597906	1	0.918525	79137713	0.994219	7863808346	4057581930	2783544162	1022682254	4057581930	0.869951	0.130049	0.593116	74.3716	121.099	0.468227	0.468227	29.2774	0.017168	2.08792	0.965429	0.949177	0.924873	0.894261	0.858414	0.817786	0.558148	212422604	4.13865	4.2461	4.35355	4.46868	4.58688	5.39737	2.89928	1.70346		0.72	2.08563		1	1	0.97456
N010851	Normal	refSeq_hg19_exons	41877856	41877856	39295769	1	0.938342	38979940	0.991963	3879853823	1890944657	1449174323	539734843	1890944657	0.860888	0.139112	0.566131	34.6592	56.5153	0.451538	0.451538	27.6542	0.018516	2.17367	0.960726	0.92347	0.846084	0.740324	0.621553	0.502527	0.111662	138863356	4.63484	4.84171	5.05843	5.31455	5.60417	8.34665	2.39996	4.14732		NA	NA		NA	NA	NA
N010851	Tumor	refSeq_hg19_exons	379766066	379766066	272080217	1	0.716442	260142949	0.956126	25330524313	12317855853	9202999586	3809668874	12317855853	0.849602	0.150398	0.572368	225.774	366.084	0.324354	0.324354	27.5924	0.015114	2.12839	0.969407	0.962117	0.956385	0.950582	0.944071	0.936814	0.88742	221638693	4.48425	4.59386	4.72173	4.85222	4.99314	5.90756	1.12919	4.04683		0.37	2.93335		1	1	0.991049
N010852	Normal	refSeq_hg19_exons	37922970	37922970	35607284	1	0.938937	35147908	0.987099	3495611364	1850690097	1225423391	419497876	1850690097	0.879993	0.120007	0.601633	33.9214	55.3576	0.488013	0.488013	30.0406	0.018698	2.2143	0.958463	0.914786	0.832425	0.726295	0.607332	0.488324	0.106104	130354572	4.35193	4.54415	4.76068	5.00813	5.29978	8.05714	3.26921	1.10709		NA	NA		NA	NA	NA
N010852	Tumor	refSeq_hg19_exons	199249514	199249514	169353572	1	0.849957	166971879	0.985937	16614302155	8704554167	5837406111	2072341877	8704554167	0.875268	0.124732	0.598582	159.546	259.406	0.436867	0.436867	29.7278	0.016393	2.19836	0.966994	0.957645	0.947791	0.936809	0.924263	0.910248	0.819789	257932877	4.27972	4.36704	4.46309	4.56787	4.66916	5.3258	1.99728	2.05665		0.33	2.78215		1	0.999993	0.900903
N010858	Normal	refSeq_hg19_exons	29657550	29657550	28945179	1	0.97598	28757944	0.993531	2856477342	1499731699	961884491	394861152	1499731699	0.861766	0.138234	0.609247	27.4886	44.8753	0.505683	0.505683	29.7907	0.019589	2.49307	0.956163	0.888382	0.762629	0.616099	0.476569	0.356816	0.057392	256952243	4.85635	4.97157	5.09026	5.22293	5.36118	6.24097	9.97052	1.23979		NA	NA		NA	NA	NA
N010858	Tumor	refSeq_hg19_exons	90820218	90820218	80493898	1	0.886299	79944822	0.993179	7945934861	3967974359	2857066226	1120894276	3967974359	0.858935	0.141065	0.581385	72.7292	118.386	0.436904	0.436904	28.3349	0.017029	2.15247	0.965779	0.949197	0.924078	0.89205	0.852326	0.805754	0.526714	151889338	4.45943	4.62864	4.81128	5.01541	5.24747	7.12974	5.68825	1.78188		0.5	2.00653		1	0.999883	0.851679
N010861	Normal	refSeq_hg19_exons	31196568	31196568	30419897	1	0.975104	30198747	0.99273	3001112928	1513056425	1068243813	419812690	1513056425	0.860114	0.139886	0.586161	27.7329	45.2661	0.485007	0.485007	28.6069	0.018856	2.05755	0.958493	0.906267	0.805065	0.674557	0.527065	0.383152	0.034053	262245783	4.1581	4.24062	4.32499	4.41669	4.51132	5.08352	1.28003	2.78477		NA	NA		NA	NA	NA
N010861	Tumor	refSeq_hg19_exons	102485820	102485820	95747849	1	0.934255	95145425	0.993708	9463420042	4813443271	3365367338	1284609433	4813443271	0.864255	0.135745	0.588526	88.2258	143.482	0.469669	0.469669	28.8606	0.01662	2.24191	0.966796	0.953842	0.93499	0.910476	0.879683	0.842213	0.597169	312867593	4.48061	4.56231	4.64098	4.73478	4.82737	5.36475	10.2985	1.01258		0.33	1.71809		1	0.998833	0.735943
N010862	Normal	refSeq_hg19_exons	52462502	52462502	50175566	1	0.956408	49720168	0.990924	4945842346	2373856628	1682738621	889247097	2373856628	0.820203	0.179797	0.585184	43.5105	70.8568	0.452486	0.452486	27.234	0.017692	2.2857	0.962819	0.929943	0.86803	0.787787	0.697883	0.605258	0.228086	234781188	4.87071	4.99102	5.1175	5.2594	5.41117	6.35882	6.9845	1.29821		NA	NA		NA	NA	NA
N010862	Tumor	refSeq_hg19_exons	274532838	274532838	226677563	1	0.825685	225028806	0.992726	22401962928	10911139002	8344061433	3146762493	10911139002	0.859532	0.140468	0.566659	199.991	324.608	0.397444	0.397444	27.6364	0.015523	2.17858	0.969152	0.961902	0.955562	0.948995	0.941624	0.932831	0.870654	291540583	4.55903	4.64429	4.73767	4.82699	4.9293	5.55292	1.55899	2.35785		0.55	2.88259		1	1	0.999063
N010863	Normal	refSeq_hg19_exons	52566068	52566068	49286549	1	0.937611	48977893	0.993738	4877838327	2473296996	1775894587	628646744	2473296996	0.871122	0.128878	0.582063	45.3332	73.9077	0.470512	0.470512	28.7704	0.018113	2.46359	0.962497	0.930279	0.865709	0.779868	0.68438	0.590473	0.252373	172096477	5.02911	5.22471	5.42341	5.66248	5.93259	8.07857	12.0733	1.07496		NA	NA		NA	NA	NA
N010863	Tumor	refSeq_hg19_exons	218834870	218834870	187155580	1	0.855237	185864204	0.9931	18491375234	9348559439	6728941103	2413874692	9348559439	0.869459	0.130541	0.581468	171.35	278.366	0.427197	0.427197	28.6862	0.016011	2.19186	0.968423	0.960424	0.951716	0.941527	0.930011	0.917228	0.835953	289853767	4.41404	4.50132	4.58538	4.67591	4.77289	5.36259	4.90554	1.70295		0.17	2.02624		1	0.994405	0.538697
N010865	Normal	refSeq_hg19_exons	62573222	62573222	54634958	1	0.873136	54186775	0.991797	5374628136	2776941392	1890325808	707360936	2776941392	0.868389	0.131611	0.594982	50.8987	83.2625	0.443791	0.443791	29.3168	0.022615	2.4489	0.955461	0.910001	0.857989	0.800714	0.73729	0.668958	0.332135	94480519	5.05303	5.41758	5.87787	6.45599	7.2359	-1	8.15285	1.61818		NA	NA		NA	NA	NA
N010865	Tumor	refSeq_hg19_exons	163283846	163283846	144336778	1	0.883962	143424890	0.993682	14268782245	7308957237	5091625950	1868199058	7308957237	0.869071	0.130929	0.589404	133.966	217.896	0.447623	0.447623	29.0647	0.016729	2.56348	0.966474	0.953435	0.935934	0.916055	0.894774	0.871661	0.737533	276068069	5.11552	5.23851	5.36391	5.49896	5.63786	6.55233	6.8824	1.2318		0.62	2.91242		1	1	0.994156
N010866	Normal	refSeq_hg19_exons	64556172	64556172	60984798	1	0.944678	60464605	0.99147	6002601132	3000640696	2176037787	825922649	3000640696	0.862406	0.137594	0.579646	54.9989	89.5849	0.464811	0.464811	28.3643	0.017795	2.13297	0.962574	0.940745	0.904033	0.85458	0.794928	0.72831	0.368367	239461562	4.35841	4.46062	4.56282	4.67638	4.78994	5.55306	1.72516	4.28129		NA	NA		NA	NA	NA
N010866	Tumor	refSeq_hg19_exons	210845854	210845854	185489025	1	0.879738	184264313	0.993397	18331032776	9299843877	6459999722	2571189177	9299843877	0.859736	0.140264	0.590097	170.457	276.745	0.441073	0.441073	28.7863	0.01575	3.14483	0.968328	0.957484	0.942904	0.924481	0.903328	0.879953	0.751268	335890326	6.34102	6.4907	6.64662	6.80877	6.99587	8.14839	13.9372	0.987217		0.67	3.01458		1	1	0.998937
N010867	Normal	refSeq_hg19_exons	45857220	45857220	42496328	1	0.92671	42205254	0.993151	4205301081	1948757373	1612293179	644250529	1948757373	0.8468	0.1532	0.547242	35.7189	58.2241	0.424962	0.424962	26.2941	0.018077	2.00773	0.962262	0.929976	0.863439	0.767386	0.654273	0.536478	0.114749	121348786	4.52415	4.73572	4.97984	5.26465	5.59828	9.21775	0.793503	5.45268		NA	NA		NA	NA	NA
N010867	Tumor	refSeq_hg19_exons	134747192	134747192	120125243	1	0.891486	119292757	0.99307	11874445195	6164485313	4115606971	1594352911	6164485313	0.865732	0.134268	0.599653	112.989	184.163	0.457485	0.457485	29.4565	0.019422	3.47477	0.960674	0.918746	0.880094	0.848228	0.818039	0.788394	0.639453	242865386	6.92892	7.16782	7.44653	7.76506	8.09952	10.8898	14.0967	1.1175		0.49	3.61462		1	1.00035	0.914279
N010868	Normal	refSeq_hg19_exons	43112906	43112906	41529276	1	0.963268	41241966	0.993082	4091074313	2057725680	1503071015	530277618	2057725680	0.870382	0.129618	0.577884	37.7161	61.5373	0.477288	0.477288	28.5396	0.018671	2.46149	0.960993	0.918195	0.834177	0.730414	0.623152	0.521167	0.16604	247231498	5.0122	5.14126	5.28296	5.42973	5.59067	6.63524	8.96012	1.62957		NA	NA		NA	NA	NA
N010868	Tumor	refSeq_hg19_exons	287434990	287434990	230450823	1	0.801749	228973375	0.993589	22806863621	11372703663	8518008213	2916151745	11372703663	0.872137	0.127863	0.57176	208.451	338.634	0.395662	0.395662	28.2941	0.015862	2.35162	0.968757	0.961322	0.954014	0.945617	0.936136	0.925607	0.858223	268326479	4.81483	4.92971	5.04035	5.15949	5.29735	6.12455	6.19769	1.30344		0.54	4.79053		1	1	0.981305
N010869	Normal	refSeq_hg19_exons	26229278	26229278	25739381	1	0.981323	25585402	0.994018	2547229101	1281813146	909795613	355620342	1281813146	0.860389	0.139611	0.584873	23.4944	38.3716	0.488696	0.488696	28.5532	0.019498	2.13176	0.957308	0.887109	0.747014	0.575389	0.408906	0.270272	0.018321	295153922	4.30799	4.38229	4.46587	4.54946	4.64419	5.17172	4.56197	1.82141		NA	NA		NA	NA	NA
N010869	Tumor	refSeq_hg19_exons	96199212	96199212	76127690	1	0.791355	75483591	0.991539	7488297151	3737725161	2652612744	1097959246	3737725161	0.853377	0.146623	0.584903	68.5089	111.455	0.38854	0.38854	28.3219	0.016862	1.92164	0.965845	0.951692	0.929571	0.899468	0.863173	0.82132	0.534296	80140250	4.08482	4.35892	4.69583	5.12126	5.66433	-1	2.54135	1.1973		0.16	1.58866		0.986121	0.688757	0.117135
N010870	Normal	refSeq_hg19_exons	59781950	59781950	55812130	1	0.933595	55436229	0.993265	5502950986	2742733106	2051409296	708808584	2742733106	0.871195	0.128805	0.572101	50.2717	81.9408	0.45879	0.45879	28.2804	0.017947	2.15634	0.96336	0.939552	0.897562	0.839134	0.768504	0.690688	0.309157	184372989	4.45267	4.58976	4.73564	4.90085	5.07591	6.35823	2.59326	3.44		NA	NA		NA	NA	NA
N010870	Tumor	refSeq_hg19_exons	159969280	159969280	136365233	1	0.852446	135410706	0.993	13483546927	6912549708	4722790226	1848206993	6912549708	0.862929	0.137071	0.5941	126.7	206.064	0.432117	0.432117	29.0892	0.016811	2.45315	0.966237	0.952142	0.934772	0.915653	0.894517	0.871537	0.732382	204688180	4.92467	5.06673	5.23719	5.40766	5.60085	6.97593	4.6373	1.96244		0.56	3.88492		1	1.00002	0.939355
N010871	Normal	refSeq_hg19_exons	49797692	49797692	47432366	1	0.952501	47064901	0.992253	4662279469	2371347395	1663880531	627051543	2371347395	0.865505	0.134495	0.587661	43.4645	70.8875	0.476196	0.476196	28.8599	0.019134	3.22216	0.960036	0.902163	0.805218	0.705882	0.616435	0.53819	0.250911	217162351	6.56468	6.82721	7.10725	7.42228	7.78632	10.8527	16.035	1.10856		NA	NA		NA	NA	NA
N010871	Tumor	refSeq_hg19_exons	128973868	128973868	117637520	1	0.912104	116906657	0.993787	11636763706	5798530824	4199218819	1639014063	5798530824	0.859152	0.140848	0.579984	106.282	172.8	0.44959	0.44959	28.2738	0.01668	2.21538	0.966608	0.954985	0.939789	0.920678	0.897478	0.870769	0.701615	290043674	4.52796	4.61943	4.70708	4.80236	4.90068	5.52265	4.15841	2.2411		0.29	1.99895		1	0.998879	0.742072
N010872	Normal	refSeq_hg19_exons	59617266	59617266	56644273	1	0.950132	56216026	0.99244	5573273461	2796410967	2000493464	776369030	2796410967	0.860698	0.139302	0.582962	51.2555	83.512	0.469061	0.469061	28.4701	0.018074	2.53067	0.962903	0.930154	0.873606	0.804044	0.727017	0.648071	0.318263	245278211	5.1737	5.31009	5.44996	5.61432	5.78008	6.92148	10.2037	1.65437		NA	NA		NA	NA	NA
N010872	Tumor	refSeq_hg19_exons	186293320	186293320	161260322	1	0.865626	160353726	0.994378	15970880210	7916220941	5912027402	2142631867	7916220941	0.865841	0.134159	0.572467	145.097	235.845	0.424933	0.424933	28.1246	0.016411	2.14405	0.967697	0.958916	0.949509	0.938484	0.925686	0.910772	0.807678	267623817	4.4127	4.5037	4.60022	4.69398	4.80319	5.45842	1.11108	4.40724		0.36	3.14075		1	1	0.878025
N010873	Normal	refSeq_hg19_exons	41469112	41469112	37916754	1	0.914337	37629482	0.992424	3735625493	1648140631	1552399069	535085793	1648140631	0.856761	0.143239	0.514957	30.2088	49.2892	0.397438	0.397438	25.0339	0.018722	2.14301	0.961795	0.916893	0.821891	0.693324	0.554194	0.424293	0.063347	93355441	5.18563	5.57401	6.05521	6.68052	7.53642	-1	3.24174	4.40615		NA	NA		NA	NA	NA
N010873	Tumor	refSeq_hg19_exons	156914102	156914102	138707864	1	0.883973	137978598	0.994742	13736615629	7015141543	4998103753	1723370333	7015141543	0.874542	0.125458	0.583951	128.581	209.146	0.447069	0.447069	28.9771	0.01662	2.22495	0.96678	0.956469	0.943613	0.928313	0.910631	0.890818	0.764058	267522587	4.44331	4.53385	4.63136	4.73584	4.84867	5.52844	3.86798	1.82699		0.29	2.10187		1	1.00023	0.80563
N010877	Normal	refSeq_hg19_exons	60327570	60327570	56265238	1	0.932662	55688606	0.989752	5520347420	2732344411	1886270108	901732901	2732344411	0.836653	0.163347	0.591594	50.0813	81.5281	0.452918	0.452918	28.0845	0.017244	2.0382	0.963831	0.939543	0.897148	0.844172	0.782228	0.710704	0.311197	173912577	4.23012	4.35725	4.49851	4.6433	4.81069	5.94642	1.39848	3.15913		NA	NA		NA	NA	NA
N010877	Tumor	refSeq_hg19_exons	162269942	162269942	141635097	1	0.872836	140788375	0.994022	14018749272	7043631736	5207996243	1767121293	7043631736	0.873946	0.126054	0.574914	129.103	210.064	0.434069	0.434069	28.5092	0.01668	2.33404	0.96699	0.957188	0.945183	0.930274	0.91191	0.890605	0.748159	250393615	4.75622	4.8642	4.98657	5.11615	5.25148	6.13834	3.69951	1.56864		0.65	3.98879		1	1	0.964007
N010879	Normal	refSeq_hg19_exons	60330978	60330978	55857533	1	0.925852	55420110	0.992169	5505853883	2660488775	1992020925	853344183	2660488775	0.845011	0.154989	0.571839	48.7642	79.3801	0.440982	0.440982	27.4179	0.01735	1.9845	0.964874	0.941935	0.901563	0.847741	0.780917	0.703021	0.290122	158027074	4.23179	4.38097	4.53015	4.70065	4.88819	6.28623	2.19219	3.69901		NA	NA		NA	NA	NA
N010879	Tumor	refSeq_hg19_exons	225145150	225145150	186155922	1	0.826826	184667343	0.992004	18352127193	8879977769	6468258832	3003890592	8879977769	0.836319	0.163681	0.578567	162.761	264.022	0.394411	0.394411	27.4551	0.015087	2.01544	0.969623	0.961256	0.953612	0.945018	0.934854	0.923165	0.845786	230989261	4.25114	4.35109	4.44438	4.551	4.67094	5.37461	2.05339	3.20027		0.48	3.20685		1	1	0.977875
N010888	Normal	refSeq_hg19_exons	61836264	61836264	56320679	1	0.910803	55812733	0.990981	5533716799	2812349577	1841713514	879653708	2812349577	0.841037	0.158963	0.604278	51.5477	83.9597	0.454806	0.454806	28.837	0.017417	2.15281	0.963555	0.936549	0.893135	0.838506	0.773518	0.701074	0.32932	132395231	4.40093	4.58606	4.79298	5.02168	5.28959	7.72904	5.37739	1.60239		NA	NA		NA	NA	NA
N010888	Tumor	refSeq_hg19_exons	319682292	319682292	211051964	1	0.660193	208869450	0.989659	20716014365	10153348131	7078802382	3483863852	10153348131	0.831828	0.168172	0.58921	186.101	301.832	0.317607	0.317607	27.81	0.014866	1.9225	0.970556	0.963088	0.956905	0.950269	0.942528	0.933712	0.875909	142702335	4.04861	4.19155	4.34403	4.52034	4.71188	6.18711	5.1067	1.31511		0.15	1.49363		1	0.993553	0.528052
N010891	Normal	refSeq_hg19_exons	50707304	50707304	46754944	1	0.922055	46349614	0.991331	4603186236	2304455442	1609367221	689363573	2304455442	0.850242	0.149758	0.588799	42.2385	68.8269	0.454462	0.454462	28.4058	0.017783	2.02432	0.962587	0.93214	0.878424	0.810478	0.729079	0.636913	0.200236	127693400	4.20405	4.37382	4.5704	4.79378	5.04933	7.36535	1.88144	3.25938		NA	NA		NA	NA	NA
N010891	Tumor	refSeq_hg19_exons	255159420	255159420	192613625	1	0.754876	190644795	0.989778	18894024055	9394228810	6374571882	3125223363	9394228810	0.834592	0.165408	0.595748	172.187	279.276	0.368171	0.368171	28.212	0.01519	2.18185	0.969731	0.961445	0.953116	0.943434	0.932237	0.919891	0.839968	172464077	4.52495	4.66665	4.82725	5.00107	5.19604	6.59265	6.10788	1.42956		0.79	3.55658		1	1	0.99872
N010892	Normal	refSeq_hg19_exons	46888138	46888138	44142017	1	0.941433	43842938	0.993225	4355281177	2213042110	1489235955	653003112	2213042110	0.850066	0.149934	0.597751	40.5629	66.1106	0.471983	0.471983	28.8318	0.018013	2.1326	0.961921	0.927794	0.868685	0.792946	0.703065	0.60422	0.180631	160143578	4.32945	4.47854	4.63868	4.80985	5.00533	6.50286	3.54106	2.55212		NA	NA		NA	NA	NA
N010892	Tumor	refSeq_hg19_exons	259412128	259412128	197840667	1	0.76265	195921831	0.990301	19425032830	9482962948	6778834254	3163235628	9482962948	0.837157	0.162843	0.583144	173.814	281.894	0.365556	0.365556	27.7	0.014963	1.90469	0.970003	0.962455	0.955985	0.948981	0.940765	0.931281	0.867402	182686442	4.00302	4.10685	4.22606	4.34912	4.47833	5.37357	3.5707	1.45423		0.21	1.83317		1	0.999598	0.746742
N010894	Normal	refSeq_hg19_exons	65871076	65871076	60206015	1	0.913998	59699335	0.991584	5913878636	2913579885	2040619794	959678957	2913579885	0.837724	0.162276	0.588103	53.4031	86.9342	0.442316	0.442316	27.9545	0.017407	2.17335	0.964505	0.938373	0.897617	0.844637	0.780716	0.70943	0.349219	145678671	4.57266	4.74673	4.94788	5.17611	5.43373	7.58758	6.72781	1.70152		NA	NA		NA	NA	NA
N010894	Tumor	refSeq_hg19_exons	162643506	162643506	138456344	1	0.851287	137216605	0.991046	13595216674	6898809175	4519190170	2177217329	6898809175	0.839854	0.160146	0.604205	126.449	205.322	0.424168	0.424168	28.7929	0.015732	2.53484	0.968135	0.95543	0.938647	0.920023	0.898414	0.873324	0.723154	198453441	5.14655	5.31178	5.48898	5.68534	5.90086	7.48708	11.6988	1.10352		0.22	2.25248		1	0.999133	0.549699
N010897	Normal	refSeq_hg19_exons	68165156	68165156	63146036	1	0.926368	62682938	0.992666	6219602964	3156272566	2099877519	963452879	3156272566	0.845094	0.154906	0.600491	57.8514	94.1648	0.463033	0.463033	28.7945	0.017256	2.04706	0.964278	0.942779	0.906822	0.863479	0.813559	0.756351	0.4087	180548552	4.14574	4.26005	4.38639	4.51875	4.67036	5.69072	2.61812	2.67748		NA	NA		NA	NA	NA
N010897	Tumor	refSeq_hg19_exons	364602670	364602670	281646564	1	0.772475	279297187	0.991658	27756144198	13736310323	9742291193	4277542682	13736310323	0.845888	0.154112	0.585057	251.773	408.05	0.376747	0.376747	28.0808	0.014554	2.25442	0.971079	0.964067	0.958324	0.952129	0.945227	0.937817	0.89174	276824699	4.64543	4.74261	4.83978	4.94506	5.06006	5.73383	5.71706	1.47309		0.61	3.48828		1	1	0.99987
N010898	Normal	refSeq_hg19_exons	45177750	45177750	42075593	1	0.931334	41756904	0.992426	4141422661	2085356486	1420834938	635231237	2085356486	0.846615	0.153385	0.594764	38.2226	62.3135	0.461589	0.461589	28.5712	0.017986	2.07712	0.962099	0.925836	0.86249	0.781132	0.684693	0.578901	0.147375	128438349	4.28646	4.46974	4.6716	4.90003	5.16459	7.59975	3.21631	2.48503		NA	NA		NA	NA	NA
N010898	Tumor	refSeq_hg19_exons	232984834	232984834	179553083	1	0.770664	177629243	0.989285	17562805121	8713980095	5938288099	2910536927	8713980095	0.834278	0.165722	0.594719	159.719	259.274	0.374015	0.374015	28.1527	0.015366	2.78789	0.969119	0.956605	0.940723	0.923285	0.903715	0.882559	0.764821	170373223	5.84808	6.09552	6.37045	6.6935	7.06054	10.5412	11.0102	1.2875		0.77	2.00983		1	1	0.999998
N010901	Normal	refSeq_hg19_exons	88658604	88658604	80462208	1	0.907551	79904026	0.993063	7925446938	4030257261	2719772442	1175417235	4030257261	0.851691	0.148309	0.597073	73.8708	120.19	0.454582	0.454582	28.8541	0.01682	2.03712	0.965859	0.949646	0.924647	0.894257	0.85935	0.820025	0.566337	185850414	4.11135	4.22098	4.34106	4.47157	4.61253	5.57729	2.53084	2.00343		NA	NA		NA	NA	NA
N010901	Tumor	refSeq_hg19_exons	157842060	157842060	135908632	1	0.861042	134456134	0.989313	13325219359	6624173961	4570729239	2130316159	6624173961	0.840129	0.159871	0.591713	121.415	197.1	0.419671	0.419671	28.2069	0.015629	2.03196	0.968398	0.958284	0.946965	0.932593	0.915623	0.896493	0.773004	207750698	4.18627	4.28361	4.3995	4.51307	4.63685	5.46013	2.60069	1.67306		0.41	2.68623		1	1.00007	0.927394
N010902	Normal	refSeq_hg19_exons	71988350	71988350	66144874	1	0.918827	65577832	0.991427	6512664359	3313704460	2219678241	979281658	3313704460	0.849634	0.150366	0.598857	60.737	98.8593	0.460311	0.460311	28.8704	0.017138	2.05957	0.964579	0.944732	0.912646	0.873098	0.825931	0.771926	0.439514	173524526	4.15821	4.28515	4.42056	4.56443	4.72691	5.85416	3.23089	1.59906		NA	NA		NA	NA	NA
N010902	Tumor	refSeq_hg19_exons	212400914	212400914	172621978	1	0.812718	171333885	0.992538	17023482510	8414837168	6022347212	2586298130	8414837168	0.848075	0.151925	0.582859	154.236	250.505	0.396177	0.396177	28.0476	0.015623	2.05332	0.968794	0.960214	0.951949	0.942381	0.930944	0.917707	0.830456	203230357	4.25465	4.36775	4.48713	4.61279	4.74851	5.63821	1.39934	2.07552		0.49	2.99634		1	1	0.98086
N010905	Normal	refSeq_hg19_exons	67072082	67072082	62273196	1	0.928452	61805107	0.992483	6134156432	3080273990	2125852382	928030060	3080273990	0.848711	0.151289	0.591663	56.4585	91.9316	0.459248	0.459248	28.4926	0.017277	2.04292	0.964638	0.943474	0.908013	0.863588	0.81119	0.750773	0.392723	184062868	4.1759	4.29427	4.42052	4.55467	4.70144	5.71466	2.51307	2.20072		NA	NA		NA	NA	NA
N010905	Tumor	refSeq_hg19_exons	281732090	281732090	215319633	1	0.764271	213526472	0.991672	21240596462	10338006275	7584738546	3317851641	10338006275	0.843797	0.156203	0.576809	189.486	307.402	0.366945	0.366945	27.6165	0.015235	1.97053	0.969693	0.962434	0.955075	0.94685	0.938007	0.928677	0.870578	203788833	4.14105	4.2477	4.35853	4.47354	4.60277	5.42585	2.7021	3.6298		0.79	2.01447		1	1	1
N010909	Normal	refSeq_hg19_exons	80560608	80560608	75186815	1	0.933295	74411364	0.989686	7376493845	3714982634	2445567952	1215943259	3714982634	0.83516	0.16484	0.603028	68.0921	110.74	0.461141	0.461141	28.5762	0.016747	2.05073	0.964747	0.945834	0.917133	0.882431	0.843375	0.799598	0.518055	233499172	4.15706	4.24195	4.34099	4.44003	4.54473	5.20688	2.10179	2.96512		NA	NA		NA	NA	NA
N010909	Tumor	refSeq_hg19_exons	181548338	181548338	147541093	1	0.812682	146284138	0.991481	14531256772	7092911455	5090346298	2347999019	7092911455	0.838417	0.161583	0.582185	130.006	210.984	0.39069	0.39069	27.6961	0.015353	2.10984	0.969126	0.959588	0.949305	0.936658	0.921556	0.904014	0.78157	170204300	4.45726	4.59429	4.75819	4.92478	5.11502	6.49503	4.95756	1.44488		0.8	1.9146		1	1	1.00005
N010911	Normal	refSeq_hg19_exons	59965870	59965870	47615598	1	0.794045	47191975	0.991103	4687575604	2358161893	1748091244	581322467	2358161893	0.875987	0.124013	0.574286	70.4423	72.4253	0.393251	0.393251	46.5204	0.03016	2.41418	0.962864	0.933525	0.870291	0.778808	0.6752	0.574269	0.242373	52772629	5.15342	5.58662	6.13534	6.88622	7.9467	-1	14.4848	0.539484		NA	NA		NA	NA	NA
N010911	Tumor	refSeq_hg19_exons	193323776	193323776	107253800	1	0.554788	104541130	0.974708	10221778407	4844531104	3572841842	1804405461	4844531104	0.823474	0.176526	0.57554	144.714	148.423	0.250592	0.250592	43.8271	0.027887	2.85429	0.965997	0.946925	0.913573	0.873437	0.831295	0.789095	0.594473	56579857	6.51907	7.16054	7.99722	9.19647	11.1097	-1	12.876	1.52727		0.39	3.37054		1	0.997272	0.673717
N010912	Normal	refSeq_hg19_exons	32567620	32567620	31066978	1	0.953922	30563388	0.98379	3042578154	1537527444	1060867321	444183389	1537527444	0.854011	0.145989	0.591722	28.1814	46.0015	0.472103	0.472103	28.6734	0.018916	2.19055	0.958023	0.901699	0.790315	0.653036	0.510349	0.378137	0.051675	146011395	4.49486	4.66498	4.85778	5.0846	5.32957	7.42542	2.17499	1.64644		NA	NA		NA	NA	NA
N010912	Tumor	refSeq_hg19_exons	136178770	136178770	120061959	1	0.88165	111070854	0.925113	11054561796	5797637156	3873225770	1383698870	5797637156	0.87483	0.12517	0.599495	106.265	172.942	0.425737	0.425737	29.7582	0.017074	2.24599	0.96575	0.953047	0.93646	0.916157	0.892079	0.864955	0.69662	209361012	4.38959	4.50754	4.63298	4.77153	4.91757	5.89714	2.9678	2.2175		0.16	2.4946		0.999417	0.903242	0.277508
N010913	Normal	refSeq_hg19_exons	39141486	39141486	36724556	1	0.938251	36247643	0.987014	3608494139	1893037111	1272347819	443109209	1893037111	0.877204	0.122796	0.598043	34.6976	56.6365	0.48364	0.48364	29.7667	0.018795	2.35985	0.959667	0.91488	0.825959	0.714455	0.597677	0.485971	0.124253	132852409	4.69461	4.91377	5.15576	5.44798	5.77673	9.34908	6.48861	1.0179		NA	NA		NA	NA	NA
N010913	Tumor	refSeq_hg19_exons	133195946	133195946	120210081	1	0.902506	118500028	0.985774	11789368760	6324571107	4037287308	1427510345	6324571107	0.878915	0.121085	0.61037	115.923	188.67	0.474832	0.474832	30.4396	0.017005	2.58452	0.965422	0.952305	0.93526	0.913774	0.887985	0.858466	0.677961	281874436	4.91924	5.02403	5.14047	5.26855	5.40129	6.221	7.56898	1.07722		0.83	3.61758		1	1	1.0012
N010914	Normal	refSeq_hg19_exons	49723978	49723978	46268999	1	0.930517	45742462	0.98862	4552977199	2441905856	1577489844	533581499	2441905856	0.882806	0.117194	0.607531	44.7578	73.0019	0.491092	0.491092	30.4321	0.018477	2.4334	0.960493	0.926591	0.861935	0.777995	0.686638	0.595596	0.24453	150401004	4.71451	4.9064	5.12736	5.36867	5.65302	8.16499	9.38101	0.906534		NA	NA		NA	NA	NA
N010914	Tumor	refSeq_hg19_exons	131677592	131677592	120101636	1	0.912089	118797823	0.989144	11829118322	6317451265	4119697485	1391969572	6317451265	0.882327	0.117673	0.605285	115.793	188.476	0.479767	0.479767	30.3031	0.017053	2.32687	0.965636	0.953251	0.937065	0.917676	0.895274	0.870088	0.718186	312046046	4.43442	4.51543	4.59259	4.67746	4.77005	5.31632	4.04632	1.28403		0.46	2.00787		1	1	0.995006
N010917	Normal	refSeq_hg19_exons	48076560	48076560	44945131	1	0.934866	44345664	0.986662	4414364259	2372673679	1500115307	541575273	2372673679	0.877315	0.122685	0.612652	43.4888	71.0726	0.49352	0.49352	30.4977	0.020891	3.09011	0.955387	0.88932	0.803167	0.719549	0.639058	0.561427	0.249101	155735786	6.0229	6.32554	6.68985	7.09898	7.60676	14.2113	12.8275	0.91031		NA	NA		NA	NA	NA
N010917	Tumor	refSeq_hg19_exons	214153076	214153076	172853208	1	0.807148	170245546	0.984914	16927483626	9061464502	5768682101	2097337023	9061464502	0.876099	0.123901	0.611017	166.088	270.056	0.42313	0.42313	30.3741	0.016441	2.41122	0.966637	0.956889	0.946385	0.934254	0.920469	0.90517	0.808467	207355265	4.62804	4.75937	4.89695	5.05955	5.22464	6.38033	4.89037	0.918291		0.68	2.00159		1	1	0.999983
N010928	Normal	refSeq_hg19_exons	48446238	48446238	45250346	1	0.934032	44664483	0.987053	4441468265	2282073413	1544223063	615171789	2282073413	0.861494	0.138506	0.596418	41.8282	68.1815	0.471053	0.471053	29.1542	0.018122	2.1994	0.961076	0.927566	0.867487	0.789419	0.698671	0.601816	0.199275	150076518	4.42785	4.59737	4.78385	4.98727	5.21783	7.13005	1.83283	1.19582		NA	NA		NA	NA	NA
N010928	Tumor	refSeq_hg19_exons	131312148	131312148	119831832	1	0.912572	118627705	0.989952	11802014089	6322763964	4051114345	1428135780	6322763964	0.878992	0.121008	0.609489	115.89	188.681	0.481506	0.481506	30.3983	0.017198	2.27327	0.96497	0.951964	0.935457	0.916275	0.894657	0.87081	0.725887	310700059	4.31604	4.39111	4.4681	4.55279	4.63594	5.14408	1.89946	2.28437		0.17	1.56896		1.0002	0.98869	0.345541
N010929	Normal	refSeq_hg19_exons	59509974	59509974	54766559	1	0.920292	54163434	0.988987	5385414283	2868765561	1876046224	640602498	2868765561	0.881049	0.118951	0.604611	52.5817	85.7367	0.482065	0.482065	30.2255	0.018071	2.25623	0.961893	0.935701	0.891715	0.835007	0.768268	0.694925	0.331528	154559901	4.38103	4.54807	4.72556	4.92393	5.15153	6.95562	3.48203	1.11206		NA	NA		NA	NA	NA
N010929	Tumor	refSeq_hg19_exons	154084028	154084028	139762721	1	0.907055	137869464	0.986454	13711103020	7227366892	4778018270	1705717858	7227366892	0.875596	0.124404	0.60201	132.471	215.465	0.469054	0.469054	29.9092	0.016814	2.29218	0.965688	0.954417	0.940966	0.925342	0.907677	0.887902	0.763757	343058750	4.41941	4.48679	4.55865	4.63502	4.71857	5.19291	2.18347	1.66083		0.37	3.35621		1	1.00009	0.839116
N010931	Normal	refSeq_hg19_exons	41511542	41511542	35694453	1	0.859868	35202660	0.986222	3487226851	1804101945	1259079885	424045021	1804101945	0.878401	0.121599	0.588963	53.8916	55.5749	0.434602	0.434602	47.8408	0.034374	4.27499	0.952198	0.831208	0.664148	0.555003	0.478299	0.414714	0.179322	56880445	9.30571	10.8182	13.2919	18.9954	-1	-1	24.1115	0.374224		NA	NA		NA	NA	NA
N010931	Tumor	refSeq_hg19_exons	174138092	174138092	111434186	1	0.639918	109739256	0.98479	10769089102	5358729289	3751844451	1658515362	5358729289	0.845993	0.154007	0.588188	160.074	164.335	0.307729	0.307729	46.0151	0.028417	2.69402	0.965061	0.948561	0.923971	0.894195	0.859873	0.822763	0.624742	73089903	5.72062	6.09462	6.52264	7.06701	7.76265	-1	9.82178	1.69784		0.73	2.3616		1	1	0.994496
N010932	Normal	refSeq_hg19_exons	58124252	58124252	54147229	1	0.931577	53553362	0.989032	5327930571	2847235292	1860405750	620289529	2847235292	0.883578	0.116422	0.604811	52.1871	85.1122	0.489853	0.489853	30.3223	0.018241	2.30033	0.961872	0.934548	0.887466	0.826905	0.757612	0.683229	0.329424	179617631	4.43188	4.57462	4.73096	4.90089	5.0885	6.44252	4.64633	1.16895		NA	NA		NA	NA	NA
N010932	Tumor	refSeq_hg19_exons	116548434	116548434	105197530	1	0.902608	104070886	0.98929	10338765765	5527782712	3541565526	1269417527	5527782712	0.877218	0.122782	0.609502	101.319	164.858	0.474291	0.474291	30.3375	0.016986	2.25833	0.964612	0.949836	0.930571	0.908316	0.883075	0.855266	0.685006	243269332	4.31489	4.4121	4.51442	4.62697	4.74362	5.48033	1.30271	3.6915		0.63	2.0134		1	1	0.993408
N010935	Normal	refSeq_hg19_exons	49115698	49115698	46141122	1	0.939437	45600517	0.988284	4540639993	2300297743	1681319767	559022483	2300297743	0.876885	0.123115	0.577729	42.1623	68.7792	0.468343	0.468343	28.7452	0.018292	2.14935	0.962367	0.932482	0.875672	0.797219	0.705313	0.607301	0.20247	171012596	4.37374	4.52014	4.67229	4.8474	5.03514	6.46817	2.08797	2.11437		NA	NA		NA	NA	NA
N010935	Tumor	refSeq_hg19_exons	171684804	171684804	150639269	1	0.877418	148738534	0.987382	14780386699	7907425362	5055748400	1817212937	7907425362	0.877052	0.122948	0.609991	144.936	235.691	0.460578	0.460578	30.3562	0.016671	2.42981	0.965959	0.954952	0.941755	0.926497	0.909291	0.890081	0.774438	280332493	4.62884	4.72661	4.82938	4.93717	5.04998	5.75988	5.75072	1.01913		0.35	3.5525		1	0.999977	0.829032
N010936	Normal	refSeq_hg19_exons	41362286	41362286	38908939	1	0.940686	38309263	0.984588	3815124535	1998023195	1283823076	533278264	1998023195	0.86022	0.13978	0.608811	36.6219	59.7384	0.483054	0.483054	29.7159	0.018722	2.4891	0.959091	0.910882	0.819645	0.71218	0.604109	0.502457	0.15466	143131392	4.94759	5.17134	5.41434	5.69824	6.04181	9.29849	8.81323	1.02349		NA	NA		NA	NA	NA
N010936	Tumor	refSeq_hg19_exons	174246202	174246202	150631768	1	0.864477	148282817	0.984406	14768285157	7726480167	5179598700	1862206290	7726480167	0.873905	0.126095	0.59867	141.619	230.201	0.443423	0.443423	29.6858	0.016608	2.30201	0.966879	0.957464	0.946324	0.932856	0.91703	0.89888	0.781976	251761543	4.49291	4.59971	4.70143	4.81331	4.94147	5.69824	5.72599	1.13438		0.21	2.04033		1	0.997843	0.593333
N010939	Normal	refSeq_hg19_exons	37393874	37393874	32220956	1	0.861664	31553665	0.97929	3072848125	1370957261	1204181103	497709761	1370957261	0.83803	0.16197	0.532382	40.9528	42.1884	0.366626	0.366626	41.2573	0.031971	2.22044	0.960017	0.900856	0.762101	0.595347	0.442641	0.317155	0.040366	48703059	5.3849	5.89326	6.57453	7.50134	9.0202	-1	6.91414	2.01491		NA	NA		NA	NA	NA
N010939	Tumor	refSeq_hg19_exons	238637868	238637868	132716990	1	0.556144	129866300	0.978521	12806595547	6145842326	4579322253	2081430968	6145842326	0.837472	0.162528	0.57303	183.587	188.272	0.257538	0.257538	44.3778	0.027652	2.21497	0.96697	0.955142	0.938931	0.919803	0.898252	0.874953	0.738025	72523556	4.84238	5.09239	5.38263	5.73897	6.14588	12.0634	5.02551	3.6398		0.29	2.03556		1	1.00156	0.782827
N010940	Normal	refSeq_hg19_exons	57284792	57284792	53149904	1	0.927819	52258933	0.983237	5204314447	2722895450	1855691852	625727145	2722895450	0.879768	0.120232	0.594702	49.9081	81.3751	0.475326	0.475326	29.6869	0.018089	2.19933	0.962487	0.936655	0.890939	0.828863	0.755728	0.676006	0.301133	167046136	4.33742	4.48197	4.64148	4.82092	5.01632	6.46782	3.69483	1.33314		NA	NA		NA	NA	NA
N010940	Tumor	refSeq_hg19_exons	111337608	111337608	101259343	1	0.90948	100000576	0.987569	9952371546	5355795806	3437227769	1159347971	5355795806	0.88351	0.11649	0.609096	98.1666	159.892	0.481041	0.481041	30.5348	0.017571	2.35135	0.963572	0.947961	0.926704	0.902034	0.87425	0.843362	0.657734	255525622	4.46547	4.56307	4.66717	4.77778	4.8988	5.64054	1.7387	2.77561		0.36	2.11955		1	0.999719	0.819774
N010942	Normal	refSeq_hg19_exons	37499574	37499574	35620149	1	0.949881	35053908	0.984103	3490235421	1862057276	1217730240	410447905	1862057276	0.882401	0.117599	0.604606	34.1297	55.725	0.496554	0.496554	30.2717	0.019013	2.42282	0.958451	0.910071	0.81411	0.696949	0.57864	0.468577	0.124193	162365516	4.70648	4.87613	5.07623	5.29373	5.54428	7.59049	8.58533	0.983908		NA	NA		NA	NA	NA
N010942	Tumor	refSeq_hg19_exons	121308592	121308592	111022457	1	0.915207	109354156	0.984973	10893609471	5585360263	3946905334	1361343874	5585360263	0.875033	0.124967	0.585943	102.374	166.676	0.460426	0.460426	29.0922	0.017141	2.38109	0.965816	0.95295	0.934689	0.911371	0.883296	0.851406	0.658968	298515360	4.73306	4.82846	4.9274	5.02986	5.14646	5.81637	3.85877	1.46909		0.53	3.50321		1	0.999938	0.881278
N010945	Normal	refSeq_hg19_exons	57755674	57755674	53487774	1	0.926104	52780535	0.986778	5255497669	2803823911	1812218253	639455505	2803823911	0.878326	0.121674	0.607409	51.3914	83.7959	0.485463	0.485463	30.2716	0.01851	2.7932	0.960956	0.922847	0.856614	0.78102	0.704324	0.630217	0.321286	162668463	5.44552	5.68823	5.95791	6.27478	6.61862	10.1137	11.4489	1.06052		NA	NA		NA	NA	NA
N010945	Tumor	refSeq_hg19_exons	171829298	171829298	143107970	1	0.83285	140944494	0.984882	13942572735	7823968483	4536390231	1582214021	7823968483	0.886519	0.113481	0.632989	143.406	233.268	0.455334	0.455334	31.8407	0.016714	3.58874	0.96598	0.952628	0.932964	0.906727	0.874858	0.838985	0.64283	198904006	6.65866	6.95781	7.29684	7.67576	8.13047	12.5578	21.6569	4.20416		0.29	1.82535		1	1	0.871298
N010952	Normal	refSeq_hg19_exons	37001928	37001928	35531604	1	0.960264	34977397	0.984402	3481138473	1817795544	1223991164	439351765	1817795544	0.873791	0.126209	0.597608	33.3184	54.3819	0.49127	0.49127	29.6293	0.018883	2.26591	0.958657	0.912525	0.821664	0.705225	0.581137	0.462919	0.107653	202305660	4.45348	4.57592	4.71769	4.85947	5.01671	6.09934	5.57436	1.72728		NA	NA		NA	NA	NA
N010952	Tumor	refSeq_hg19_exons	138196716	138196716	123396015	1	0.892901	122065126	0.989214	12159921572	6279236658	4307525491	1573159423	6279236658	0.870628	0.129372	0.593122	115.092	187.202	0.454369	0.454369	29.3004	0.016774	2.71308	0.966598	0.954148	0.93628	0.912737	0.883633	0.850145	0.659368	258258928	5.38372	5.52976	5.67985	5.84617	6.01898	7.18727	9.31058	1.11862		0.7	2.79229		1	1	1.00513
N010957	Normal	refSeq_hg19_exons	31929534	31929534	30469276	1	0.954266	30029696	0.985573	2989419270	1530264540	1076963983	382190747	1530264540	0.872152	0.127848	0.586931	28.0483	45.8061	0.479263	0.479263	29.0454	0.019068	2.18124	0.958092	0.902065	0.790534	0.651417	0.506923	0.374725	0.050361	147970962	4.41645	4.58364	4.77313	4.98491	5.2279	7.24313	1.90624	1.82791		NA	NA		NA	NA	NA
N010957	Tumor	refSeq_hg19_exons	113942166	113942166	106382904	1	0.933657	105309321	0.989908	10483099386	5395391805	3847898605	1239808976	5395391805	0.881733	0.118267	0.583709	98.8924	160.852	0.47352	0.47352	29.2032	0.016856	2.40078	0.966095	0.951799	0.932537	0.908656	0.879615	0.846329	0.642986	366709509	4.73722	4.81734	4.89412	4.97759	5.06772	5.58051	1.13914	2.4887		0.69	1.89715		1	1	0.997451
N010958	Normal	refSeq_hg19_exons	34004576	34004576	32462334	1	0.954646	32122057	0.989518	3196825193	1692232633	1135209395	369383165	1692232633	0.884453	0.115547	0.598503	31.017	50.6535	0.497649	0.497649	30.0358	0.019071	2.30243	0.9581	0.907214	0.806527	0.679528	0.547137	0.424146	0.084231	161175914	4.49923	4.66038	4.83945	5.04239	5.26921	7.0742	5.69835	1.19071		NA	NA		NA	NA	NA
N010958	Tumor	refSeq_hg19_exons	196573464	196573464	174790341	1	0.889186	173002264	0.98977	17217133214	9110726038	6048223053	2058184123	9110726038	0.880457	0.119543	0.601013	166.991	271.568	0.463477	0.463477	30.0255	0.016641	2.3411	0.966576	0.956941	0.946313	0.934469	0.921174	0.906542	0.815282	360012591	4.48702	4.56487	4.63696	4.71193	4.79152	5.24826	1.81849	2.65842		0.55	2.80845		1	1	0.996244
N010959	Normal	refSeq_hg19_exons	58277000	58277000	54571847	1	0.936422	53883870	0.987393	5362388558	2793281892	1914133522	654973144	2793281892	0.877858	0.122142	0.593379	51.1982	83.4612	0.479311	0.479311	29.5566	0.018032	2.25571	0.962799	0.936528	0.890611	0.829339	0.757945	0.680088	0.314321	192876670	4.45618	4.57863	4.72828	4.88474	5.05209	6.23574	4.20472	1.42441		NA	NA		NA	NA	NA
N010959	Tumor	refSeq_hg19_exons	188212464	188212464	167515489	1	0.890034	165387228	0.987295	16429637189	8643868710	5391338739	2394429740	8643868710	0.854262	0.145738	0.61587	158.434	257.218	0.459261	0.459261	29.8523	0.015881	2.49726	0.966972	0.955719	0.943294	0.928817	0.9125	0.894706	0.789392	334529418	4.82884	4.91135	5.00211	5.09288	5.18694	5.76783	5.72961	0.741022		0.36	2.10791		1	1	0.963925
N010961	Normal	refSeq_hg19_exons	44202476	44202476	42146786	1	0.953494	41541815	0.985646	4135201438	2119630987	1426922325	588648126	2119630987	0.857649	0.142351	0.597659	38.8508	63.3584	0.479528	0.479528	29.0845	0.018428	2.34661	0.960393	0.921947	0.847724	0.751723	0.646894	0.542327	0.170699	198456225	4.70354	4.84255	5.00217	5.16693	5.33993	6.60035	6.04929	1.72351		NA	NA		NA	NA	NA
N010961	Tumor	refSeq_hg19_exons	158996056	158996056	140792539	1	0.88551	138777908	0.985691	13801882436	7056341445	4685479450	2060061541	7056341445	0.850741	0.149259	0.600958	129.336	210.11	0.443806	0.443806	29.0094	0.015999	2.2838	0.966925	0.955865	0.943311	0.928093	0.910355	0.889996	0.757737	266748473	4.56135	4.65196	4.75188	4.85411	4.97122	5.67385	4.74335	1.19923		0.33	1.797		1	1.00004	0.912808
N010962	Normal	refSeq_hg19_exons	46428964	46428964	44450933	1	0.957397	43865697	0.986834	4366882642	2303216617	1500349806	563316219	2303216617	0.871003	0.128997	0.605541	42.2158	68.9852	0.496073	0.496073	29.9269	0.02064	3.44926	0.955475	0.877696	0.777938	0.689271	0.608167	0.532471	0.23946	236469181	6.76989	7.01348	7.29496	7.59809	7.93587	10.716	15.2623	0.886569		NA	NA		NA	NA	NA
N010962	Tumor	refSeq_hg19_exons	128387852	128387852	116673023	1	0.908754	114939855	0.985145	11411074012	6089120181	3943550620	1378403211	6089120181	0.879205	0.120795	0.606929	111.608	181.611	0.474275	0.474275	30.2779	0.017238	4.77923	0.964187	0.935025	0.880448	0.821775	0.770025	0.725605	0.563918	293349816	9.30373	9.69531	10.1279	10.6127	11.19	16.2738	22.1887	0.601363		0.33	1.85911		1	1.00064	0.892612
N010964	Normal	refSeq_hg19_exons	42645538	42645538	40964848	1	0.960589	40460415	0.987686	4020914068	2108767181	1423910663	488236224	2108767181	0.878576	0.121424	0.596932	38.6517	63.0871	0.494487	0.494487	29.7579	0.018634	2.25311	0.960059	0.922726	0.853599	0.763288	0.660035	0.554035	0.163533	235966767	4.39166	4.49596	4.60524	4.72694	4.84764	5.65828	3.86785	1.61471		NA	NA		NA	NA	NA
N010964	Tumor	refSeq_hg19_exons	141385548	141385548	128785639	1	0.910883	127024848	0.986328	12621238364	6665024645	4366029293	1590184426	6665024645	0.874007	0.125993	0.604206	122.164	198.835	0.471408	0.471408	29.9638	0.01695	2.48544	0.966153	0.954357	0.939212	0.920432	0.897841	0.87192	0.711778	326410539	4.78816	4.87467	4.96942	5.06622	5.1688	5.78176	6.79029	1.3045		0.47	3.69893		1	1.00014	0.89569
N010976	Normal	refSeq_hg19_exons	51312506	51312506	49372617	1	0.962195	48707865	0.986536	4844606104	2464653520	1751229283	628723301	2464653520	0.870222	0.129778	0.584611	45.1747	73.6821	0.480322	0.480322	28.8666	0.018259	2.16712	0.961407	0.930921	0.877615	0.808629	0.728296	0.641164	0.244314	297476650	4.33814	4.40979	4.49039	4.57995	4.67667	5.22119	0.663968	3.74397		NA	NA		NA	NA	NA
N010976	Tumor	refSeq_hg19_exons	152816222	152816222	137851947	1	0.902077	135940385	0.986133	13503095407	7196262521	4538945354	1767887532	7196262521	0.869075	0.130925	0.61322	131.901	214.554	0.47091	0.47091	30.2393	0.016683	2.52416	0.965981	0.954087	0.938966	0.920891	0.899878	0.876364	0.73441	316417844	4.82195	4.91543	5.01114	5.10908	5.22126	5.86229	8.10009	1.47057		0.36	2.89377		1	1.00006	0.868281
N010988	Normal	refSeq_hg19_exons	66002936	66002936	62678945	1	0.949639	61795322	0.985902	6148223133	3183877676	2186932485	777412972	3183877676	0.873555	0.126445	0.592811	58.3574	95.0946	0.482384	0.482384	29.3836	0.017759	2.26416	0.963799	0.943379	0.907615	0.856684	0.792828	0.721811	0.380824	281132191	4.45784	4.54425	4.63451	4.73437	4.83577	5.4718	8.02584	1.01128		NA	NA		NA	NA	NA
N010988	Tumor	refSeq_hg19_exons	148323714	148323714	135627813	1	0.914404	133505856	0.984355	13279329370	6891915909	4662293037	1725120424	6891915909	0.87009	0.12991	0.596485	126.322	205.506	0.464654	0.464654	29.4484	0.016699	2.2834	0.966399	0.955594	0.942587	0.926932	0.908572	0.887352	0.75155	358295502	4.4638	4.53496	4.61042	4.68373	4.75877	5.21416	4.12437	1.82389		0.24	2.41833		1	1.00013	0.611997
N010992	Normal	refSeq_hg19_exons	58867262	58867262	56411713	1	0.958287	55720273	0.987743	5544119009	2902993233	1954213440	686912336	2902993233	0.876101	0.123899	0.597667	53.2091	86.7048	0.493142	0.493142	29.7106	0.017941	2.34337	0.962885	0.938005	0.89332	0.832964	0.762321	0.686519	0.33423	307806862	4.55941	4.64182	4.7311	4.81694	4.9179	5.50302	6.20219	1.12018		NA	NA		NA	NA	NA
N010992	Tumor	refSeq_hg19_exons	185017842	185017842	168008595	1	0.908067	165853408	0.987172	16498400108	8659462054	5765043526	2073894528	8659462054	0.874297	0.125703	0.60033	158.72	258.026	0.468034	0.468034	29.7815	0.01652	2.36721	0.966915	0.957135	0.946322	0.933988	0.919822	0.903904	0.803256	414821541	4.56855	4.63339	4.69823	4.76306	4.83438	5.22989	2.00355	2.0979		0.55	3.54083		1	1	0.980873
N010995	Normal	refSeq_hg19_exons	49424286	49424286	42680726	1	0.863558	42102868	0.986461	4160146641	2056180101	1528685098	575281442	2056180101	0.861716	0.138284	0.573573	61.4216	63.2168	0.416026	0.416026	45.7057	0.031128	2.25774	0.960722	0.925129	0.855833	0.761794	0.655167	0.546904	0.167273	68181810	4.80814	5.08209	5.40052	5.79856	6.27341	17.5347	6.6917	1.70057		NA	NA		NA	NA	NA
N010995	Tumor	refSeq_hg19_exons	181989042	181989042	106455441	1	0.584955	104878710	0.985189	10337823238	5108867270	3641317003	1587638965	5108867270	0.846424	0.153576	0.583858	152.61	156.618	0.280724	0.280724	45.6997	0.02862	2.65454	0.965246	0.946315	0.917751	0.885687	0.851574	0.8158	0.622184	62610067	5.73066	6.16345	6.70991	7.40936	8.34314	-1	7.42647	2.55101		0.48	3.20246		1	0.999826	0.841272
N010998	Normal	refSeq_hg19_exons	53061552	53061552	44992983	1	0.847939	44493332	0.988895	4387542282	2144475118	1659910546	583156618	2144475118	0.867088	0.132912	0.563685	64.0591	65.9094	0.404149	0.404149	45.1978	0.030524	2.27274	0.962023	0.93067	0.866	0.774534	0.668614	0.5604	0.185068	65585398	4.91483	5.21726	5.57514	6.01872	6.56915	-1	9.23885	1.17379		NA	NA		NA	NA	NA
N010998	Tumor	refSeq_hg19_exons	277169866	277169866	146808199	1	0.529669	144438004	0.983855	14308543073	6721924791	5481412862	2105205420	6721924791	0.852871	0.147129	0.550827	200.795	205.836	0.24252	0.24252	43.4426	0.027127	2.23735	0.968396	0.959433	0.948431	0.934738	0.917485	0.896597	0.755281	79607261	4.98424	5.2252	5.51635	5.83762	6.23118	11.0342	5.27737	2.62756		0.55	2.80473		1	1	0.987612
N011001	Normal	refSeq_hg19_exons	44486084	44486084	37445623	1	0.841738	36853481	0.984187	3581541825	1720876106	1319321944	541343775	1720876106	0.848852	0.151148	0.566041	51.4055	52.9586	0.386835	0.386835	44.4322	0.0317	2.40721	0.959205	0.911168	0.809607	0.680051	0.551109	0.436265	0.107197	50855340	5.40883	5.90607	6.56078	7.44754	8.8448	-1	9.08574	1.70705		NA	NA		NA	NA	NA
N011001	Tumor	refSeq_hg19_exons	96487566	96487566	75022308	1	0.777533	73743941	0.98296	7207401575	3500866070	2580431027	1126104478	3500866070	0.843757	0.156243	0.575678	104.577	107.433	0.362831	0.362831	44.9174	0.029349	3.0695	0.963753	0.93724	0.886375	0.819929	0.748467	0.678922	0.404784	73698654	6.74409	7.26124	7.89181	8.71744	9.85518	-1	14.3416	0.956733		0.57	2.84182		1	0.999037	0.741207
N011002	Normal	refSeq_hg19_exons	50955196	50955196	40052592	1	0.786035	39541929	0.98725	3887961136	1908278157	1423763013	555919966	1908278157	0.857015	0.142985	0.572705	57.0035	58.6828	0.374501	0.374501	45.3876	0.031039	2.25703	0.960671	0.922499	0.844446	0.737299	0.619031	0.504308	0.139244	41632137	5.01377	5.5509	6.28643	7.38004	9.33692	-1	8.5056	1.59206		NA	NA		NA	NA	NA
N011002	Tumor	refSeq_hg19_exons	82863404	82863404	74916403	1	0.904095	74239513	0.990965	7300565741	3712886159	2701735474	885944108	3712886159	0.878647	0.121353	0.578816	110.91	113.97	0.448073	0.448073	47.0298	0.029182	4.07035	0.963739	0.930087	0.85773	0.768492	0.677947	0.594697	0.324185	174231891	8.29479	8.60092	8.95415	9.35447	9.8019	13.532	20.7053	7.79371		0.41	2.38266		1	0.996336	0.643241
N011003	Normal	refSeq_hg19_exons	50392512	50392512	37035623	1	0.734943	36451036	0.984216	3599183189	1693320453	1401092137	504770599	1693320453	0.859754	0.140246	0.547219	50.5823	52.0377	0.336026	0.336026	43.5064	0.030623	2.16824	0.962172	0.9239	0.832718	0.702841	0.565485	0.442326	0.090726	31574175	5.18255	5.99778	7.33966	10.3409	-1	-1	10.0016	1.4212		NA	NA		NA	NA	NA
N011003	Tumor	refSeq_hg19_exons	161194944	161194944	106930463	1	0.663361	105296245	0.984717	10263815931	5385104897	3528953528	1349757506	5385104897	0.868494	0.131506	0.604114	160.862	165.177	0.334074	0.334074	48.518	0.028662	3.44118	0.96525	0.947916	0.917043	0.875549	0.826543	0.772717	0.501819	76600931	7.01457	7.57141	8.27218	9.17372	10.4419	-1	17.9952	8.51954		0.48	2.70561		1	0.999978	0.910816
N011005	Normal	refSeq_hg19_exons	50048936	50048936	39594251	1	0.791111	38971958	0.984283	3846354612	1868281437	1435338348	542734827	1868281437	0.858896	0.141104	0.565526	55.8087	57.4499	0.373291	0.373291	44.917	0.031352	2.29799	0.960657	0.918444	0.835061	0.730191	0.618536	0.509294	0.126216	41826557	5.16446	5.73446	6.52771	7.71521	9.95531	-1	6.76121	1.90461		NA	NA		NA	NA	NA
N011005	Tumor	refSeq_hg19_exons	165050480	165050480	109138940	1	0.661246	107554760	0.985485	10618869253	5306374394	3871403029	1441091830	5306374394	0.86429	0.13571	0.578176	158.51	162.736	0.3215	0.3215	46.2101	0.028381	2.3248	0.965882	0.953347	0.936425	0.914473	0.887235	0.855253	0.652032	77303780	4.87015	5.11834	5.40789	5.73881	6.13591	11.2698	8.2111	1.30836		0.45	2.91428		1	0.999894	0.861964
N011006	Normal	refSeq_hg19_exons	54091016	54091016	44196527	1	0.817077	43478706	0.983758	4314183284	2198209542	1563671694	552302048	2198209542	0.87198	0.12802	0.584338	65.6642	67.5765	0.406391	0.406391	47.1182	0.030837	2.70306	0.96108	0.921085	0.83692	0.730443	0.624208	0.530207	0.221941	53917678	5.72812	6.26768	6.9614	7.91719	9.44029	-1	14.9605	0.627007		NA	NA		NA	NA	NA
N011006	Tumor	refSeq_hg19_exons	178429120	178429120	90245569	1	0.505778	88270555	0.978115	8614203167	4009196468	3261275639	1343731060	4009196468	0.84401	0.15599	0.551436	119.761	122.979	0.224694	0.224694	43.0388	0.028501	2.56205	0.966373	0.950785	0.923024	0.881777	0.830466	0.772597	0.497797	46378719	6.04236	6.75365	7.74437	9.31937	12.6116	-1	12.9636	0.945569		0.42	1.27561		1	0.999923	0.868272
N011012	Normal	refSeq_hg19_exons	56817226	56817226	35476580	1	0.624398	34994884	0.986422	3444406229	1724736020	1208084134	511586075	1724736020	0.851473	0.148527	0.588081	51.5208	53.0189	0.303559	0.303559	46.3048	0.031065	2.79047	0.959559	0.900716	0.762358	0.604654	0.474485	0.380132	0.14208	22366520	6.91482	9.8495	-1	-1	-1	-1	21.4725	2.19118		NA	NA		NA	NA	NA
N011012	Tumor	refSeq_hg19_exons	144828832	144828832	90823890	1	0.627112	89009204	0.98002	8654857231	4047661047	3202001375	1405194809	4047661047	0.837641	0.162359	0.558324	120.91	124.188	0.279479	0.279479	43.2476	0.028516	2.48376	0.966167	0.950892	0.92501	0.8871	0.838075	0.781856	0.495661	57024229	5.70677	6.18735	6.80768	7.61887	8.81725	-1	11.6053	1.07249		0.57	1.83842		1	0.999997	0.94526
N011013	Normal	refSeq_hg19_exons	53573504	53573504	45281270	1	0.845218	44845521	0.990377	4444557155	2189840332	1668269394	586447429	2189840332	0.868053	0.131947	0.567594	65.4142	67.296	0.408754	0.408754	45.5619	0.030238	2.103	0.962209	0.932605	0.875705	0.79712	0.703662	0.602666	0.188573	64686488	4.4915	4.7455	5.04569	5.39976	5.84003	15.1258	4.9128	1.39672		NA	NA		NA	NA	NA
N011013	Tumor	refSeq_hg19_exons	152828518	152828518	94759910	1	0.620041	92962316	0.98103	9085651343	4353074653	3335974838	1396601852	4353074653	0.846285	0.153715	0.56614	130.034	133.507	0.284834	0.284834	44.3055	0.028318	2.38404	0.96587	0.951839	0.930507	0.89995	0.859996	0.812335	0.540203	59036842	5.31187	5.70367	6.19705	6.83554	7.69749	-1	12.4881	1.01354		0.54	2.9345		1	0.999823	0.837569
N011017	Normal	refSeq_hg19_exons	55108652	55108652	45569409	1	0.826901	45058045	0.988778	4464385544	2301012765	1634706546	528666233	2301012765	0.881581	0.118419	0.584649	68.7351	70.7297	0.417541	0.417541	47.6623	0.030431	2.43895	0.961755	0.930243	0.865417	0.775567	0.672458	0.567628	0.215599	59762455	5.03861	5.40151	5.8433	6.39554	7.14975	-1	14.0417	1.65173		NA	NA		NA	NA	NA
N011017	Tumor	refSeq_hg19_exons	125721234	125721234	85729083	1	0.681898	83802287	0.977525	7932765190	3463016487	2790480010	1679268693	3463016487	0.788312	0.211688	0.553773	103.446	106.166	0.275452	0.275452	40.369	0.027892	2.35925	0.966208	0.949993	0.918712	0.871387	0.813322	0.748779	0.426968	58230333	5.79425	6.27539	6.87681	7.66725	8.81512	-1	4.96425	4.46521		0.26	1.27077		0.999939	0.955314	0.374037
N011018	Normal	refSeq_hg19_exons	47044690	47044690	37187716	1	0.790476	36646153	0.985437	3590850418	1840296725	1260785199	489768494	1840296725	0.863607	0.136393	0.593437	54.9728	56.6053	0.391181	0.391181	47.3924	0.031388	2.83026	0.958159	0.901503	0.779761	0.635576	0.507395	0.407728	0.157954	39516816	6.17921	7.11245	8.5923	11.632	-1	-1	19.443	2.01754		NA	NA		NA	NA	NA
N011018	Tumor	refSeq_hg19_exons	145310050	145310050	86774924	1	0.597171	85254589	0.98248	8384925497	4003954571	3128781408	1252189518	4003954571	0.850662	0.149338	0.561349	119.605	122.837	0.275546	0.275546	44.1578	0.028735	2.23339	0.965414	0.950341	0.927026	0.895221	0.854555	0.806935	0.52951	52090651	5.0098	5.4167	5.9349	6.59569	7.55974	-1	6.29661	1.77424		0.7	2.97042		1	0.999965	0.893709
N011021	Normal	refSeq_hg19_exons	47068372	47068372	34647156	1	0.736103	34158876	0.985907	3341830166	1600345902	1247185787	494298477	1600345902	0.852087	0.147913	0.562012	47.805	49.2186	0.340005	0.340005	44.284	0.031029	2.05077	0.96024	0.917589	0.829969	0.708972	0.570884	0.433026	0.054507	29472734	4.81412	5.57751	6.80966	9.48822	-1	-1	2.89799	1.97874		NA	NA		NA	NA	NA
N011021	Tumor	refSeq_hg19_exons	142185352	142185352	93879384	1	0.660261	91948479	0.979432	8894262504	4013545148	3336533418	1544183938	4013545148	0.826384	0.173616	0.546055	119.891	123.002	0.282276	0.282276	41.7288	0.027949	2.23641	0.966598	0.953121	0.931144	0.899736	0.85891	0.810554	0.53217	62782790	5.26445	5.62288	6.05765	6.60857	7.32146	-1	6.91275	1.44391		0.19	1.66534		0.998643	0.863324	0.227606
N011024	Normal	refSeq_hg19_exons	45315702	45315702	34433267	1	0.759853	33870043	0.983643	3336790431	1614643980	1242638438	479508013	1614643980	0.856297	0.143703	0.565098	48.2321	49.6462	0.35631	0.35631	44.7472	0.031008	2.25665	0.960575	0.914264	0.807271	0.665657	0.523374	0.401509	0.085487	31816118	5.24636	6.07393	7.44026	10.4574	-1	-1	11.6889	0.978067		NA	NA		NA	NA	NA
N011024	Tumor	refSeq_hg19_exons	134101272	134101272	92509266	1	0.689846	90064552	0.973573	8612351060	3882678476	3083480011	1646192573	3882678476	0.808857	0.191143	0.557363	115.982	119.029	0.289533	0.289533	41.6896	0.028105	2.47978	0.966558	0.951186	0.923358	0.882103	0.83093	0.773453	0.483046	64934625	5.86171	6.29443	6.83763	7.51893	8.4433	-1	9.40405	1.56983		0.18	2.4791		0.993944	0.766718	0.155106
N011028	Normal	refSeq_hg19_exons	52285734	52285734	39866998	1	0.762483	39170102	0.982519	3856570396	1908307840	1407771595	540490961	1908307840	0.859852	0.140148	0.575471	57.0044	58.6632	0.364977	0.364977	45.7578	0.03079	2.34653	0.960866	0.922077	0.839056	0.726766	0.607449	0.496707	0.145682	37429585	5.24935	5.91779	6.92293	8.63612	13.3241	-1	10.8419	1.17175		NA	NA		NA	NA	NA
N011028	Tumor	refSeq_hg19_exons	133326076	133326076	110394328	1	0.828003	109064290	0.987952	10830045358	5357056076	4030331138	1442658144	5357056076	0.866791	0.133209	0.570665	160.024	164.303	0.401801	0.401801	45.7418	0.028537	2.3812	0.966095	0.952441	0.932477	0.90774	0.879117	0.847533	0.664914	145267809	4.93466	5.05862	5.19848	5.35424	5.51635	6.58437	3.96979	3.00856		0.41	1.9407		1	0.99998	0.912835
N011030	Normal	refSeq_hg19_exons	53023052	53023052	44045322	1	0.830683	43471232	0.986966	4311198406	2151267078	1604774849	555156479	2151267078	0.871229	0.128771	0.572748	64.262	66.1302	0.405723	0.405723	46.1439	0.030452	2.20434	0.961862	0.931084	0.869719	0.783664	0.682834	0.577052	0.182973	58148750	4.68185	5.00007	5.38143	5.85623	6.46843	-1	7.8818	0.975996		NA	NA		NA	NA	NA
N011030	Tumor	refSeq_hg19_exons	125880236	125880236	76322205	1	0.606308	74500627	0.976133	7009612741	3004722376	2571891305	1432999060	3004722376	0.795567	0.204433	0.538808	89.7561	92.2037	0.238697	0.238697	39.6395	0.028964	2.19533	0.965107	0.946736	0.910603	0.858668	0.794968	0.723923	0.366924	43568026	5.60475	6.24144	7.12765	8.5043	11.175	-1	0.04008	8.49431		0.29	2.24617		0.999563	0.904417	0.272154
N011037	Normal	refSeq_hg19_exons	56078638	56078638	47189471	1	0.841487	46680016	0.989204	4615019878	2290582251	1707486785	616950842	2290582251	0.866317	0.133683	0.572922	68.4236	70.3876	0.408459	0.408459	45.8976	0.030374	2.27057	0.962195	0.932005	0.872562	0.789358	0.691756	0.590339	0.218762	65964491	4.8194	5.11619	5.46111	5.87822	6.38517	-1	9.6187	1.16193		NA	NA		NA	NA	NA
N011037	Tumor	refSeq_hg19_exons	201322924	201322924	107791696	1	0.535417	105913228	0.982573	10425233126	4677909328	4098307161	1649016637	4677909328	0.841824	0.158176	0.533021	139.737	143.355	0.232359	0.232359	41.4939	0.027803	1.93724	0.967634	0.956859	0.943117	0.924897	0.901609	0.872457	0.666325	57699978	4.56405	4.85512	5.20925	5.641	6.17948	-1	2.78325	3.91063		0.26	1.89198		0.999997	0.987097	0.526255
N011038	Normal	refSeq_hg19_exons	50347476	50347476	38023198	1	0.755216	37537126	0.987216	3718246884	1751662959	1422621479	543962446	1751662959	0.853705	0.146295	0.551829	52.3251	53.8351	0.347915	0.347915	43.5642	0.030863	2.69176	0.961331	0.906075	0.780964	0.647028	0.534099	0.44059	0.130446	34738323	6.52587	7.74389	9.97692	18.097	-1	-1	14.4515	1.21813		NA	NA		NA	NA	NA
N011038	Tumor	refSeq_hg19_exons	163077784	163077784	122204229	1	0.749362	120845179	0.988879	11973675922	5589855403	4678306998	1705513521	5589855403	0.857561	0.142439	0.544387	166.978	171.251	0.342772	0.342772	43.1709	0.027418	2.6758	0.967975	0.956313	0.938496	0.912499	0.878799	0.839947	0.62798	111080805	5.95612	6.21455	6.49649	6.81366	7.17312	10.5751	11.7973	0.679717		0.64	3.3489		1	0.999997	0.950157
N011040	Normal	refSeq_hg19_exons	39602632	39602632	30183501	1	0.762159	29768010	0.986234	2934649327	1447886113	1083000739	403762475	1447886113	0.862415	0.137585	0.572086	43.2508	44.5356	0.365604	0.365604	45.6243	0.032189	2.61974	0.957763	0.889803	0.742991	0.584749	0.452041	0.346674	0.065871	28553400	6.19633	7.68099	11.0356	-1	-1	-1	14.1113	1.01791		NA	NA		NA	NA	NA
N011040	Tumor	refSeq_hg19_exons	136646584	136646584	104954505	1	0.768073	103520738	0.986339	10273082426	5106719453	3817675057	1348687916	5106719453	0.868716	0.131284	0.57222	152.546	156.612	0.373717	0.373717	45.9684	0.028448	2.65444	0.966166	0.952373	0.93091	0.901227	0.864552	0.823237	0.602402	104380863	5.55412	5.78877	6.04298	6.35585	6.70001	9.86003	11.6619	1.10906		0.36	2.66079		1	0.999007	0.748401
N011047	Normal	refSeq_hg19_exons	54494500	54494500	41258130	1	0.757106	40719506	0.986945	4027024919	2044715524	1461701083	520608312	2044715524	0.870721	0.129279	0.583135	61.0791	62.8471	0.375215	0.375215	46.9533	0.030717	2.24454	0.9607	0.926261	0.859155	0.765821	0.65588	0.542963	0.166274	38774446	4.8399	5.38814	6.15569	7.34617	9.66447	-1	10.8355	1.18082		NA	NA		NA	NA	NA
N011047	Tumor	refSeq_hg19_exons	122736026	122736026	84583471	1	0.68915	82812104	0.979058	7991412883	3845328851	2696706394	1449377638	3845328851	0.818633	0.181367	0.587788	114.866	118.055	0.313301	0.313301	44.4967	0.029494	3.02706	0.963249	0.937497	0.891767	0.834362	0.772178	0.71003	0.453342	59661482	6.81833	7.47013	8.3335	9.57994	11.5765	-1	15.1863	0.757881		0.48	3.43341		1	0.995172	0.619878
N011048	Normal	refSeq_hg19_exons	47498328	47498328	36606788	1	0.770696	36065822	0.985222	3527027611	1698819528	1295551166	532656917	1698819528	0.848979	0.151021	0.567338	50.7466	52.2334	0.357659	0.357659	44.5406	0.031071	2.27102	0.96037	0.917472	0.822674	0.693469	0.558988	0.43732	0.09629	35081134	5.24698	5.97442	7.08805	9.15363	18.2602	-1	10.1442	1.08655		NA	NA		NA	NA	NA
N011048	Tumor	refSeq_hg19_exons	165177580	165177580	108684030	1	0.657983	106535210	0.980229	10034155328	4524776056	3467228673	2042150599	4524776056	0.79648	0.20352	0.566163	135.163	138.666	0.273934	0.273934	41.6998	0.02745	2.52119	0.966593	0.952675	0.929286	0.895602	0.854333	0.807985	0.555538	70005692	5.93842	6.34387	6.84694	7.45888	8.25853	-1	0.230967	8.76883		0.28	2.16923		0.999998	0.987975	0.533356
N011049	Normal	refSeq_hg19_exons	49541722	49541722	34880478	1	0.704063	34417394	0.986724	3397665799	1722524379	1241544173	433597247	1722524379	0.872384	0.127616	0.581135	51.4547	53.0534	0.347692	0.347692	46.8816	0.034348	5.30534	0.948799	0.781483	0.578337	0.474876	0.413218	0.365021	0.186706	27560745	15.3834	-1	-1	-1	-1	-1	31.2562	3.16728		NA	NA		NA	NA	NA
N011049	Tumor	refSeq_hg19_exons	126256198	126256198	91015316	1	0.720878	89331386	0.981498	8610868265	3849711262	3249132528	1512024475	3849711262	0.824405	0.175595	0.542301	114.997	118.089	0.304913	0.304913	41.3427	0.028443	2.74625	0.966182	0.948842	0.914814	0.864648	0.803977	0.737882	0.444266	71765793	6.55283	7.05421	7.65822	8.44401	9.52066	-1	13.2961	1.55516		0.61	3.8138		1	0.998011	0.693351

## Sheet: b
Supplementary Data 2b. Coverage of WGS Nigerian Tumor-Normal pairs
ID	Normal_depth_of_coverage	Tumor_depth_of_coverage
N010842	42.8873	99.7141
N010867	34.2418	93.0716
N010877	44.8856	102.35
N010282	32.5966	111.366
N009932	31.6562	119.056
N009902	36.4865	85.0736
N010149	32.4487	87.3383
N010117	29.9916	75.4027
N010628	29.7624	85.1296
N009905	32.4268	100.305
N010828	33.8742	94.391
N010820	35.5723	89.7222
N009973	32.3134	86.1428
N010835	32.9314	101.947
N010862	43.9783	110.84
N010274	31.9597	86.489
N010678	32.2989	94.4126
N009908	32.0385	86.8976
N010656	33.6942	90.1133
N010755	31.172	96.8416
N009836	28.9237	84.3933
N010106	34.3985	86.2494
N009975	36.786	83.1226
N009946	28.8848	98.0605
N010851	52.0881	99.9848
N010721	30.6487	94.1911
N009936	32.6971	95.2496
N009974	29.2396	87.8337
N010822	32.1369	83.2803
N010829	37.8195	89.317
N010858	37.1429	86.3986
N010868	28.757	97.6901
N010852	28.678	120.881
N010945	32.0616	126.01
N010959	28.5835	119.024
N010942	30.3025	118.074
N010985	37.9823	107.116
L000068	39.6195	119.61
L000077	33.2577	119.421
L000083	40.9301	125.67
